# Supplementary material for: Kitlg dysfunction is associated with hearing and pigmentation abnormalities
Source: Genes Dis. 2025 Oct 22;13(3):101890. doi: 10.1016/j.gendis.2025.101890 (PMC12824913; doi:10.1016/j.gendis.2025.101890)
Supplement: Multimedia component 2 [file mmc2.xlsx]

## Sheet: P2
												KitlgΔ/+(P2)				WT(P2)
Protein	Protein Name	Gene Name	Function	ProteinGroup	FastaHeaders	Proteins	Peptides	RazorUniquePeptides	UniquePeptides	Coverage	MolWeight	KitlgΔ/+__1	KitlgΔ/+__2	KitlgΔ/+__3	Average	WT__1	WT__2	WT__3	Average	KitlgΔ/+/WT	t test p value
Q1XH17	Tripartite motif-containing protein 72	Trim72	FUNCTION: Muscle-specific protein that plays a central role in cell membrane repair by nucleating the assembly of the repair machinery at injury sites. Specifically binds phosphatidylserine. Acts as a sensor of oxidation: upon membrane damage, entry of extracellular oxidative environment results in disulfide bond formation and homooligomerization at the injury site. This oligomerization acts as a…	sp|Q1XH17|TRI72_MOUSE	sp|Q1XH17|TRI72_MOUSE Tripartite motif-containing protein 72 OS=Mus musculus OX=10090 GN=Trim72 PE=1 SV=1	1	4	4	4	15.1	52.816	122630	206800	109020	146150	8080	10434	2462.8	6992.27	20.9017	0.0105187
P62737	Actin, aortic smooth muscle	Acta2	FUNCTION: Actins are highly conserved proteins that are involved in various types of cell motility and are ubiquitously expressed in all eukaryotic cells.	sp|P62737|ACTA_MOUSE;sp|P63268|ACTH_MOUSE	sp|P62737|ACTA_MOUSE Actin, aortic smooth muscle OS=Mus musculus OX=10090 GN=Acta2 PE=1 SV=1;sp|P63268|ACTH_MOUSE Actin, gamma-enteric smooth muscle OS=Mus musculus OX=10090 GN=Actg2 PE=1 SV=1	2	19	1	1	65.5	42.009	175300	167510	102940	148583	12977	14144	18920	15347	9.68159	0.00441726
O09161	Calsequestrin-2	Casq2	FUNCTION: Calsequestrin is a high-capacity, moderate affinity, calcium-binding protein and thus acts as an internal calcium store in muscle. Calcium ions are bound by clusters of acidic residues at the protein surface, especially at the interface between subunits. Can bind around 60 Ca(2+) ions. Regulates the release of lumenal Ca(2+) via the calcium release channel RYR2; this plays an important …	sp|O09161|CASQ2_MOUSE	sp|O09161|CASQ2_MOUSE Calsequestrin-2 OS=Mus musculus OX=10090 GN=Casq2 PE=1 SV=3	1	3	3	3	8.7	48.176	192880	437800	206490	279057	31052	34942	26642	30878.7	9.0372	0.0354738
Q9JIF9	Myotilin	Myot	FUNCTION: Component of a complex of multiple actin cross-linking proteins. Involved in the control of myofibril assembly and stability at the Z lines in muscle cells (By similarity). {ECO:0000250}.	sp|Q9JIF9|MYOTI_MOUSE	sp|Q9JIF9|MYOTI_MOUSE Myotilin OS=Mus musculus OX=10090 GN=Myot PE=1 SV=1	1	3	3	3	8.7	55.316	82971	170080	87002	113351	5308.2	16267	22077	14550.7	7.79005	0.0265535
Q9JKS4	LIM domain-binding protein 3	Ldb3	FUNCTION: May function as an adapter in striated muscle to couple protein kinase C-mediated signaling via its LIM domains to the cytoskeleton. {ECO:0000303|PubMed:10391924}.	sp|Q9JKS4|LDB3_MOUSE	sp|Q9JKS4|LDB3_MOUSE LIM domain-binding protein 3 OS=Mus musculus OX=10090 GN=Ldb3 PE=1 SV=1	1	6	6	6	12.9	76.431	574600	244430	346200	388410	54113	48522	49998	50877.7	7.63419	0.0258864
Q7TQ48	Sarcalumenin	Srl	FUNCTION: May be involved in the regulation of calcium transport.	sp|Q7TQ48|SRCA_MOUSE	sp|Q7TQ48|SRCA_MOUSE Sarcalumenin OS=Mus musculus OX=10090 GN=Srl PE=1 SV=2	1	11	11	11	28.8	54.286	867980	688660	261330	605990	106660	54205	87465	82776.7	7.32078	0.0442387
Q62234	Myomesin-1	Myom1	FUNCTION: May link the intermediate filament cytoskeleton to the M-disk of the myofibrils in striated muscle. May also contact myosin filaments. Also binds beta-integrins.	sp|Q62234|MYOM1_MOUSE	sp|Q62234|MYOM1_MOUSE Myomesin-1 OS=Mus musculus OX=10090 GN=Myom1 PE=1 SV=2	1	12	12	12	9.1	185.46	328420	531440	316300	392053	50137	64048	56381	56855.3	6.89563	0.00867597
Q8BP01	Vimentin-type intermediate filament-associated coiled-coil protein	Vmac		sp|Q8BP01|VMAC_MOUSE	sp|Q8BP01|VMAC_MOUSE Vimentin-type intermediate filament-associated coiled-coil protein OS=Mus musculus OX=10090 GN=Vmac PE=1 SV=1	1	3	3	3	20.1	19.017	90606	122060	91867	101511	17734	17196	16833	17254.3	5.88322	0.00120915
P07310	Creatine kinase M-type	Ckm	FUNCTION: Reversibly catalyzes the transfer of phosphate between ATP and various phosphogens (e.g. creatine phosphate). Creatine kinase isoenzymes play a central role in energy transduction in tissues with large, fluctuating energy demands, such as skeletal muscle, heart, brain and spermatozoa.	sp|P07310|KCRM_MOUSE	sp|P07310|KCRM_MOUSE Creatine kinase M-type OS=Mus musculus OX=10090 GN=Ckm PE=1 SV=1	1	14	12	12	43.3	43.044	5399300	9503400	5049200	6.65063e+06	654760	1718100	1685700	1.35285e+06	4.916	0.0227764
Q61941	NAD(P) transhydrogenase, mitochondrial	Nnt	FUNCTION: The transhydrogenation between NADH and NADP is coupled to respiration and ATP hydrolysis and functions as a proton pump across the membrane (By similarity). May play a role in reactive oxygen species (ROS) detoxification in the adrenal gland (By similarity). {ECO:0000250|UniProtKB:P07001, ECO:0000250|UniProtKB:Q13423}.	sp|Q61941|NNTM_MOUSE	sp|Q61941|NNTM_MOUSE NAD(P) transhydrogenase, mitochondrial OS=Mus musculus OX=10090 GN=Nnt PE=1 SV=2	1	8	8	8	10.2	113.84	461250	541170	503720	502047	64656	128210	127710	106859	4.69823	0.000225901
Q8R2U2	Nucleolus and neural progenitor protein	Nepro	FUNCTION: May play a role in cortex development as part of the Notch signaling pathway. Downstream of Notch may repress the expression of proneural genes and inhibit neuronal differentiation thereby maintaining neural progenitors (PubMed:19906856). May also play a role in preimplentation embryo development (PubMed:26178919). {ECO:0000269|PubMed:19906856, ECO:0000269|PubMed:26178919}.	sp|Q8R2U2|NEPRO_MOUSE	sp|Q8R2U2|NEPRO_MOUSE Nucleolus and neural progenitor protein OS=Mus musculus OX=10090 GN=Nepro PE=2 SV=1	1	3	3	3	6.7	63.393	611140	650850	278890	513627	210370	33495	120260	121375	4.23173	0.0379402
Q8BHJ9	Pre-mRNA-splicing factor SLU7	Slu7	FUNCTION: Required for pre-mRNA splicing as component of the spliceosome. Participates in the second catalytic step of pre-mRNA splicing, when the free hydroxyl group of exon I attacks the 3'-splice site to generate spliced mRNA and the excised lariat intron. Required for holding exon 1 properly in the spliceosome and for correct AG identification when more than one possible AG exists in 3'-splic…	sp|Q8BHJ9|SLU7_MOUSE	sp|Q8BHJ9|SLU7_MOUSE Pre-mRNA-splicing factor SLU7 OS=Mus musculus OX=10090 GN=Slu7 PE=1 SV=1	1	4	4	4	10.6	68.079	55678	82399	107100	81725.7	41616	3177.5	14206	19666.5	4.15558	0.0295919
P20801	Troponin C, skeletal muscle	Tnnc2	FUNCTION: Troponin is the central regulatory protein of striated muscle contraction. Tn consists of three components: Tn-I which is the inhibitor of actomyosin ATPase, Tn-T which contains the binding site for tropomyosin and Tn-C. The binding of calcium to Tn-C abolishes the inhibitory action of Tn on actin filaments.	sp|P20801|TNNC2_MOUSE	sp|P20801|TNNC2_MOUSE Troponin C, skeletal muscle OS=Mus musculus OX=10090 GN=Tnnc2 PE=1 SV=2	1	6	5	5	47.5	18.11	491150	749740	419980	553623	65173	178740	166610	136841	4.04574	0.0173221
O08999	Latent-transforming growth factor beta-binding protein 2	Ltbp2	FUNCTION: May play an integral structural role in elastic-fiber architectural organization and/or assembly. {ECO:0000250|UniProtKB:Q14767}.	sp|O08999|LTBP2_MOUSE	sp|O08999|LTBP2_MOUSE Latent-transforming growth factor beta-binding protein 2 OS=Mus musculus OX=10090 GN=Ltbp2 PE=1 SV=2	1	8	8	8	6.6	195.83	351010	450260	403940	401737	82747	69738	146630	99705	4.02925	0.00125638
Q6ZPT1	Kelch-like protein 9	Klhl9	FUNCTION: Substrate-specific adapter of a BCR (BTB-CUL3-RBX1) E3 ubiquitin-protein ligase complex required for mitotic progression and cytokinesis. The BCR(KLHL9-KLHL13) E3 ubiquitin ligase complex mediates the ubiquitination of AURKB and controls the dynamic behavior of AURKB on mitotic chromosomes and thereby coordinates faithful mitotic progression and completion of cytokinesis (By similarity)…	sp|Q6ZPT1|KLHL9_MOUSE	sp|Q6ZPT1|KLHL9_MOUSE Kelch-like protein 9 OS=Mus musculus OX=10090 GN=Klhl9 PE=2 SV=2	1	4	4	3	8.3	69.399		134520	94485	114502	18007	36619	34957	29861	3.83452	0.0150235
A2AG58	BCLAF1 and THRAP3 family member 3	Bclaf3		sp|A2AG58|BCLA3_MOUSE	sp|A2AG58|BCLA3_MOUSE BCLAF1 and THRAP3 family member 3 OS=Mus musculus OX=10090 GN=Bclaf3 PE=1 SV=1	1	2	2	2	3.2	90.11	42162	40872	24895	35976.3	10969		8893.9	9931.45	3.62247	0.0364528
Q6P5C5	Single-strand selective monofunctional uracil DNA glycosylase	Smug1	FUNCTION: Recognizes base lesions in the genome and initiates base excision DNA repair. Acts as a monofunctional DNA glycosylase specific for uracil (U) residues in DNA with a preference for single-stranded DNA substrates. The activity is greater toward mismatches (U/G) compared to matches (U/A). Excises uracil (U), 5-formyluracil (fU) and uracil derivatives bearing an oxidized group at C5 [5-hyd…	sp|Q6P5C5|SMUG1_MOUSE	sp|Q6P5C5|SMUG1_MOUSE Single-strand selective monofunctional uracil DNA glycosylase OS=Mus musculus OX=10090 GN=Smug1 PE=1 SV=1	1	3	3	3	17.2	30.654	91352	42536	64629	66172.3	9093.5	14306	31928	18442.5	3.58803	0.0384948
P15209	BDNF/NT-3 growth factors receptor	Ntrk2	FUNCTION: Receptor tyrosine kinase involved in the development and the maturation of the central and the peripheral nervous systems through regulation of neuron survival, proliferation, migration, differentiation, and synapse formation and plasticity. Receptor for BDNF/brain-derived neurotrophic factor and NTF4/neurotrophin-4. Alternatively can also bind NTF3/neurotrophin-3 which is less efficien…	sp|P15209|NTRK2_MOUSE	sp|P15209|NTRK2_MOUSE BDNF/NT-3 growth factors receptor OS=Mus musculus OX=10090 GN=Ntrk2 PE=1 SV=1	1	3	3	3	6.6	92.132	192200	387590	373240	317677	121980	91932	53397	89103	3.56527	0.0256599
Q8VEF1	Protein Aster-A	Gramd1a	FUNCTION: Cholesterol transporter that mediates non-vesicular transport of cholesterol from the plasma membrane (PM) to the endoplasmic reticulum (ER) (PubMed:30220461). Contains unique domains for binding cholesterol and the PM, thereby serving as a molecular bridge for the transfer of cholesterol from the PM to the ER (PubMed:30220461). Plays a crucial role in cholesterol homeostasis and has th…	sp|Q8VEF1|ASTRA_MOUSE	sp|Q8VEF1|ASTRA_MOUSE Protein Aster-A OS=Mus musculus OX=10090 GN=Gramd1a PE=1 SV=2	1	2	2	2	4.2	80.698		43350	26384	34867	10088	8613.9	11335	10012.3	3.48242	0.0302988
A2ASS6	Titin	Ttn	FUNCTION: Key component in the assembly and functioning of vertebrate striated muscles. By providing connections at the level of individual microfilaments, it contributes to the fine balance of forces between the two halves of the sarcomere. The size and extensibility of the cross-links are the main determinants of sarcomere extensibility properties of muscle. In non-muscle cells, seems to play a…	sp|A2ASS6|TITIN_MOUSE	sp|A2ASS6|TITIN_MOUSE Titin OS=Mus musculus OX=10090 GN=Ttn PE=1 SV=1	1	207	207	207	9.2	3906.4	15470000	27337000	19988000	2.09317e+07	5882700	6425400	5729700	6012600	3.4813	0.0125829
Q8CI61	BAG family molecular chaperone regulator 4	Bag4	FUNCTION: Inhibits the chaperone activity of HSP70/HSC70 by promoting substrate release. Prevents constitutive TNFRSF1A signaling (By similarity). Negative regulator of PRKN translocation to damaged mitochondria (By similarity). {ECO:0000250}.	sp|Q8CI61|BAG4_MOUSE	sp|Q8CI61|BAG4_MOUSE BAG family molecular chaperone regulator 4 OS=Mus musculus OX=10090 GN=Bag4 PE=1 SV=2	1	4	4	4	12.9	49.094		97174	110410	103792	22086	39190		30638	3.38769	0.0211597
Q60771	Claudin-11	Cldn11	FUNCTION: Plays a major role in tight junction-specific obliteration of the intercellular space, through calcium-independent cell-adhesion activity. {ECO:0000250}.	sp|Q60771|CLD11_MOUSE	sp|Q60771|CLD11_MOUSE Claudin-11 OS=Mus musculus OX=10090 GN=Cldn11 PE=1 SV=1	1	4	4	4	22.7	22.114	395180	690620	484330	523377	121660	58446	293450	157852	3.31562	0.0311294
P50462	Cysteine and glycine-rich protein 3	Csrp3	FUNCTION: Positive regulator of myogenesis. Acts as cofactor for myogenic bHLH transcription factors such as MYOD1, and probably MYOG and MYF6. Enhances the DNA-binding activity of the MYOD1:TCF3 isoform E47 complex and may promote formation of a functional MYOD1:TCF3 isoform E47:MEF2A complex involved in myogenesis (By similarity). Plays a crucial and specific role in the organization of cytosol…	sp|P50462|CSRP3_MOUSE	sp|P50462|CSRP3_MOUSE Cysteine and glycine-rich protein 3 OS=Mus musculus OX=10090 GN=Csrp3 PE=1 SV=1	1	3	3	3	24.7	20.895	107910	181370	148000	145760	49897	50538	33417	44617.3	3.26689	0.00999124
O89104	Synaptophysin-like protein 2	Sypl2	FUNCTION: Involved in communication between the T-tubular and junctional sarcoplasmic reticulum (SR) membranes. {ECO:0000250}.	sp|O89104|SYPL2_MOUSE	sp|O89104|SYPL2_MOUSE Synaptophysin-like protein 2 OS=Mus musculus OX=10090 GN=Sypl2 PE=1 SV=1	1	1	1	1	6.8	29.224	91123		82688	86905.5	23727	24953	32137	26939	3.22601	0.000987629
Q91XM9	Disks large homolog 2	Dlg2	FUNCTION: Required for perception of chronic pain through NMDA receptor signaling. Regulates surface expression of NMDA receptors in dorsal horn neurons of the spinal cord. Interacts with the cytoplasmic tail of NMDA receptor subunits as well as inward rectifying potassium channels. Involved in regulation of synaptic stability at cholinergic synapses. Part of the postsynaptic protein scaffold of …	sp|Q91XM9|DLG2_MOUSE	sp|Q91XM9|DLG2_MOUSE Disks large homolog 2 OS=Mus musculus OX=10090 GN=Dlg2 PE=1 SV=2	1	6	3	3	8.7	94.879	114940		111150	113045	26401	17676	65532	36536.3	3.09404	0.0277113
Q9JK37	Myozenin-1	Myoz1	FUNCTION: Myozenins may serve as intracellular binding proteins involved in linking Z-disk proteins such as alpha-actinin, gamma-filamin, TCAP/telethonin, LDB3/ZASP and localizing calcineurin signaling to the sarcomere. Plays an important role in the modulation of calcineurin signaling. May play a role in myofibrillogenesis. {ECO:0000303|PubMed:10984498, ECO:0000303|PubMed:11114196, ECO:0000305}.	sp|Q9JK37|MYOZ1_MOUSE	sp|Q9JK37|MYOZ1_MOUSE Myozenin-1 OS=Mus musculus OX=10090 GN=Myoz1 PE=1 SV=1	1	3	3	3	20.3	31.457	194450	188950	176190	186530	59731	66405	60434	62190	2.99936	2.81523e-05
P54116	Stomatin	Stom	FUNCTION: Regulates ion channel activity and transmembrane ion transport. Regulates ASIC2 and ASIC3 channel activity. {ECO:0000269|PubMed:15471860, ECO:0000269|PubMed:22850675}.	sp|P54116|STOM_MOUSE	sp|P54116|STOM_MOUSE Stomatin OS=Mus musculus OX=10090 GN=Stom PE=1 SV=3	1	4	4	4	23.9	31.375	526660	344990	514200	461950	172000	201400	89326	154242	2.99497	0.010358
Q9CWR0	Rho guanine nucleotide exchange factor 25	Arhgef25	FUNCTION: May play a role in actin cytoskeleton reorganization in different tissues since its activation induces formation of actin stress fibers. It works as a guanine nucleotide exchange factor for Rho family of small GTPases. Links specifically G alpha q/11-coupled receptors to RHOA activation (By similarity). May be an important regulator of processes involved in axon and dendrite formation. …	sp|Q9CWR0|ARHGP_MOUSE	sp|Q9CWR0|ARHGP_MOUSE Rho guanine nucleotide exchange factor 25 OS=Mus musculus OX=10090 GN=Arhgef25 PE=1 SV=1	1	8	8	8	18.9	68.262	1941300	1434600	1213800	1529900	554690	533870	470650	519737	2.94361	0.00959775
Q80Y20	Alkylated DNA repair protein alkB homolog 8	Alkbh8	FUNCTION: Catalyzes the methylation of 5-carboxymethyl uridine to 5-methylcarboxymethyl uridine at the wobble position of the anticodon loop in tRNA via its methyltransferase domain (PubMed:20123966). Catalyzes the last step in the formation of 5-methylcarboxymethyl uridine at the wobble position of the anticodon loop in target tRNA (PubMed:20123966). Has a preference for tRNA(Arg) and tRNA(Glu),…	sp|Q80Y20|ALKB8_MOUSE	sp|Q80Y20|ALKB8_MOUSE Alkylated DNA repair protein alkB homolog 8 OS=Mus musculus OX=10090 GN=Alkbh8 PE=1 SV=1	1	3	3	3	6.8	74.767	44091	80317	54940	59782.7	31531	17520	14240	21097	2.8337	0.0319375
P03911	NADH-ubiquinone oxidoreductase chain 4	Mtnd4	FUNCTION: Core subunit of the mitochondrial membrane respiratory chain NADH dehydrogenase (Complex I) that is believed to belong to the minimal assembly required for catalysis. Complex I functions in the transfer of electrons from NADH to the respiratory chain. The immediate electron acceptor for the enzyme is believed to be ubiquinone (By similarity). {ECO:0000250}.	sp|P03911|NU4M_MOUSE	sp|P03911|NU4M_MOUSE NADH-ubiquinone oxidoreductase chain 4 OS=Mus musculus OX=10090 GN=Mtnd4 PE=1 SV=1	1	3	3	3	9.4	51.881	233660	251530	158980	214723	79050	87107	68869	78342	2.74085	0.00910272
P97457	Myosin regulatory light chain 2, skeletal muscle isoform	Mylpf		sp|P97457|MLRS_MOUSE	sp|P97457|MLRS_MOUSE Myosin regulatory light chain 2, skeletal muscle isoform OS=Mus musculus OX=10090 GN=Mylpf PE=1 SV=3	1	13	13	13	75.1	18.955	7162000	7875300	6565500	7.20093e+06	2745600	2792900	2538400	2692300	2.67464	0.000309015
Q80V23	Zinc finger protein 32	Znf32	FUNCTION: May be involved in transcriptional regulation.	sp|Q80V23|ZNF32_MOUSE	sp|Q80V23|ZNF32_MOUSE Zinc finger protein 32 OS=Mus musculus OX=10090 GN=Znf32 PE=2 SV=1	1	4	4	4	19.9	30.773	22920	33000	29640	28520	9528	9958	13479	10988.3	2.59548	0.00550566
Q9QZ47	Troponin T, fast skeletal muscle	Tnnt3	FUNCTION: Troponin T is the tropomyosin-binding subunit of troponin, the thin filament regulatory complex which confers calcium-sensitivity to striated muscle actomyosin ATPase activity. {ECO:0000250}.	sp|Q9QZ47|TNNT3_MOUSE	sp|Q9QZ47|TNNT3_MOUSE Troponin T, fast skeletal muscle OS=Mus musculus OX=10090 GN=Tnnt3 PE=1 SV=3	1	7	7	6	32.4	32.24	2193400	2870800	2133000	2.39907e+06	754810	825810	1194000	924873	2.59394	0.00568344
Q9ERD6	Ras-specific guanine nucleotide-releasing factor RalGPS2	Ralgps2	FUNCTION: Guanine nucleotide exchange factor for the small GTPase RALA. May be involved in cytoskeletal organization. May also be involved in the stimulation of transcription in a Ras-independent fashion. {ECO:0000269|PubMed:17462626}.	sp|Q9ERD6|RGPS2_MOUSE	sp|Q9ERD6|RGPS2_MOUSE Ras-specific guanine nucleotide-releasing factor RalGPS2 OS=Mus musculus OX=10090 GN=Ralgps2 PE=1 SV=2	1	3	3	3	6.3	65.53	25741	27046	21874	24887	4664.9	19852	4421.4	9646.1	2.58001	0.0460659
Q9WUZ5	Troponin I, slow skeletal muscle	Tnni1	FUNCTION: Troponin I is the inhibitory subunit of troponin, the thin filament regulatory complex which confers calcium-sensitivity to striated muscle actomyosin ATPase activity.	sp|Q9WUZ5|TNNI1_MOUSE	sp|Q9WUZ5|TNNI1_MOUSE Troponin I, slow skeletal muscle OS=Mus musculus OX=10090 GN=Tnni1 PE=1 SV=3	1	4	4	4	20.3	21.698	200070	256880	205170	220707	87894	101950	67671	85838.3	2.57119	0.00286207
Q3U3I9	Zinc finger protein 865	Znf865	FUNCTION: May be involved in transcriptional regulation. {ECO:0000250}.	sp|Q3U3I9|ZN865_MOUSE	sp|Q3U3I9|ZN865_MOUSE Zinc finger protein 865 OS=Mus musculus OX=10090 GN=Znf865 PE=2 SV=1	1	5	5	5	5.9	111.67		86592	75691	81141.5	28180	34683	32467	31776.7	2.55349	0.00190284
Q9CQK7	RWD domain-containing protein 1	Rwdd1	FUNCTION: Protects DRG2 from proteolytic degradation. {ECO:0000269|PubMed:15676025}.	sp|Q9CQK7|RWDD1_MOUSE	sp|Q9CQK7|RWDD1_MOUSE RWD domain-containing protein 1 OS=Mus musculus OX=10090 GN=Rwdd1 PE=1 SV=1	1	7	7	7	32.5	27.785	358140	290610	172260	273670	93280	103540	129370	108730	2.51697	0.0407935
Q8BSI6	R3H and coiled-coil domain-containing protein 1	R3hcc1		sp|Q8BSI6|R3HC1_MOUSE	sp|Q8BSI6|R3HC1_MOUSE R3H and coiled-coil domain-containing protein 1 OS=Mus musculus OX=10090 GN=R3hcc1 PE=1 SV=3	1	3	3	3	10.2	54.163	66199	60634	57060	61297.7	13063	18397	41909	24456.3	2.50641	0.016371
Q61702	Inter-alpha-trypsin inhibitor heavy chain H1	Itih1	FUNCTION: May act as a carrier of hyaluronan in serum or as a binding protein between hyaluronan and other matrix protein, including those on cell surfaces in tissues to regulate the localization, synthesis and degradation of hyaluronan which are essential to cells undergoing biological processes. {ECO:0000250}.	sp|Q61702|ITIH1_MOUSE	sp|Q61702|ITIH1_MOUSE Inter-alpha-trypsin inhibitor heavy chain H1 OS=Mus musculus OX=10090 GN=Itih1 PE=1 SV=2	1	9	9	9	14.8	101.07	540850	746950	352490	546763	224820	233130	206050	221333	2.47032	0.046401
P35991	Tyrosine-protein kinase BTK	Btk	FUNCTION: Non-receptor tyrosine kinase indispensable for B lymphocyte development, differentiation and signaling. Binding of antigen to the B-cell antigen receptor (BCR) triggers signaling that ultimately leads to B-cell activation. After BCR engagement and activation at the plasma membrane, phosphorylates PLCG2 at several sites, igniting the downstream signaling pathway through calcium mobilizat…	sp|P35991|BTK_MOUSE	sp|P35991|BTK_MOUSE Tyrosine-protein kinase BTK OS=Mus musculus OX=10090 GN=Btk PE=1 SV=4	1	1	1	1	1.7	76.437	22904	26387		24645.5	6720.7	15456	8046.1	10074.3	2.44638	0.0300256
Q8R0T2	Zinc finger protein 768	Znf768	FUNCTION: May be involved in transcriptional regulation.	sp|Q8R0T2|ZN768_MOUSE	sp|Q8R0T2|ZN768_MOUSE Zinc finger protein 768 OS=Mus musculus OX=10090 GN=Znf768 PE=1 SV=1	1	4	4	4	7	62.711	73755	63595	57916	65088.7	11003	33742	35550	26765	2.43186	0.0138591
P25322	G1/S-specific cyclin-D1	Ccnd1	FUNCTION: Regulatory component of the cyclin D1-CDK4 (DC) complex that phosphorylates and inhibits members of the retinoblastoma (RB) protein family including RB1 and regulates the cell-cycle during G(1)/S transition. Phosphorylation of RB1 allows dissociation of the transcription factor E2F from the RB/E2F complex and the subsequent transcription of E2F target genes which are responsible for the…	sp|P25322|CCND1_MOUSE	sp|P25322|CCND1_MOUSE G1/S-specific cyclin-D1 OS=Mus musculus OX=10090 GN=Ccnd1 PE=1 SV=1	1	7	7	7	27.5	33.428	277130	292230	194930	254763	129840	102630	90603	107691	2.36569	0.0104847
P13412	Troponin I, fast skeletal muscle	Tnni2	FUNCTION: Troponin I is the inhibitory subunit of troponin, the thin filament regulatory complex which confers calcium-sensitivity to striated muscle actomyosin ATPase activity.	sp|P13412|TNNI2_MOUSE	sp|P13412|TNNI2_MOUSE Troponin I, fast skeletal muscle OS=Mus musculus OX=10090 GN=Tnni2 PE=2 SV=2	1	4	4	4	33.5	21.357	625110	1275900	980480	960497	408010	442450	378790	409750	2.3441	0.0435235
Q9D0Q7	39S ribosomal protein L45, mitochondrial	Mrpl45		sp|Q9D0Q7|RM45_MOUSE	sp|Q9D0Q7|RM45_MOUSE 39S ribosomal protein L45, mitochondrial OS=Mus musculus OX=10090 GN=Mrpl45 PE=1 SV=1	1	3	3	3	16.7	35.41	313590	345960	313040	324197	124950	141020	153090	139687	2.32088	0.000170701
Q8C1Q6	Small integral membrane protein 4	Smim4		sp|Q8C1Q6|SMIM4_MOUSE	sp|Q8C1Q6|SMIM4_MOUSE Small integral membrane protein 4 OS=Mus musculus OX=10090 GN=Smim4 PE=1 SV=2	1	2	2	2	28.8	9.7463	26724	44746	29960	33810	12603	12050	19208	14620.3	2.31253	0.033037
Q9D903	Probable rRNA-processing protein EBP2	Ebna1bp2	FUNCTION: Required for the processing of the 27S pre-rRNA. {ECO:0000250}.	sp|Q9D903|EBP2_MOUSE	sp|Q9D903|EBP2_MOUSE Probable rRNA-processing protein EBP2 OS=Mus musculus OX=10090 GN=Ebna1bp2 PE=2 SV=1	1	7	7	7	21.2	34.702	198610	191750	195270	195210	84355	80251	91546	85384	2.28626	8.98255e-06
Q9JI91	Alpha-actinin-2	Actn2	FUNCTION: F-actin cross-linking protein which is thought to anchor actin to a variety of intracellular structures. This is a bundling protein (By similarity). {ECO:0000250}.	sp|Q9JI91|ACTN2_MOUSE	sp|Q9JI91|ACTN2_MOUSE Alpha-actinin-2 OS=Mus musculus OX=10090 GN=Actn2 PE=1 SV=2	1	37	23	22	49.1	103.83	3742000	4849700	3268300	3.95333e+06	1886600	2165900	1185300	1.74593e+06	2.26431	0.0161395
P13541	Myosin-3	Myh3	FUNCTION: Muscle contraction.	sp|P13541|MYH3_MOUSE;sp|A2AQP0|MYH7B_MOUSE	sp|P13541|MYH3_MOUSE Myosin-3 OS=Mus musculus OX=10090 GN=Myh3 PE=2 SV=2	2	105	61	57	54.6	223.79	13011000	18445000	13408000	1.49547e+07	6502100	7098500	6519900	6.70683e+06	2.22977	0.00940123
P97333	Neuropilin-1	Nrp1	FUNCTION: Receptor involved in the development of the cardiovascular system, in angiogenesis, in the formation of certain neuronal circuits and in organogenesis outside the nervous system (By similarity). Mediates the chemorepulsant activity of semaphorins (PubMed:26503042). Binds to semaphorin 3A, the PLGF-2 isoform of PGF, the VEGF165 isoform of VEGFA and VEGFB (By similarity). Coexpression wit…	sp|P97333|NRP1_MOUSE	sp|P97333|NRP1_MOUSE Neuropilin-1 OS=Mus musculus OX=10090 GN=Nrp1 PE=1 SV=2	1	13	13	13	23.9	103	1622600	1946500	1027000	1.53203e+06	627730	561400	887630	692253	2.21311	0.0430189
P13542	Myosin-8	Myh8	FUNCTION: Muscle contraction.	sp|P13542|MYH8_MOUSE	sp|P13542|MYH8_MOUSE Myosin-8 OS=Mus musculus OX=10090 GN=Myh8 PE=2 SV=2	1	119	118	39	59.7	222.7	61753000	69866000	65372000	6.56637e+07	30132000	30256000	29116000	2.98347e+07	2.20092	0.000112373
Q8R429	Sarcoplasmic/endoplasmic reticulum calcium ATPase 1	Atp2a1	FUNCTION: Key regulator of striated muscle performance by acting as the major Ca(2+) ATPase responsible for the reuptake of cytosolic Ca(2+) into the sarcoplasmic reticulum (PubMed:21697544, PubMed:22961106, PubMed:25640239, PubMed:26816378). Catalyzes the hydrolysis of ATP coupled with the translocation of calcium from the cytosol to the sarcoplasmic reticulum lumen. Contributes to calcium seque…	sp|Q8R429|AT2A1_MOUSE	sp|Q8R429|AT2A1_MOUSE Sarcoplasmic/endoplasmic reticulum calcium ATPase 1 OS=Mus musculus OX=10090 GN=Atp2a1 PE=1 SV=1	1	20	12	11	28.6	109.42	2217800	1542300	1790900	1.85033e+06	921200	783390	880910	861833	2.14697	0.00800395
P05977	Myosin light chain 1/3, skeletal muscle isoform	Myl1	FUNCTION: Non-regulatory myosin light chain required for proper formation and/or maintenance of myofibers, and thus appropriate muscle function. {ECO:0000250|UniProtKB:P05976}.	sp|P05977|MYL1_MOUSE	sp|P05977|MYL1_MOUSE Myosin light chain 1/3, skeletal muscle isoform OS=Mus musculus OX=10090 GN=Myl1 PE=1 SV=2	1	13	13	10	81.9	20.594	7400300	6160400	5600900	6387200	3313400	2658500	2963000	2978300	2.14458	0.0037879
O54781	SRSF protein kinase 2	Srpk2	FUNCTION: Serine/arginine-rich protein-specific kinase which specifically phosphorylates its substrates at serine residues located in regions rich in arginine/serine dipeptides, known as RS domains and is involved in the phosphorylation of SR splicing factors and the regulation of splicing (PubMed:9446799). Promotes neuronal apoptosis by up-regulating cyclin-D1 (CCND1) expression (PubMed:19592491…	sp|O54781|SRPK2_MOUSE;sp|Q9Z0G2|SRPK3_MOUSE	sp|O54781|SRPK2_MOUSE SRSF protein kinase 2 OS=Mus musculus OX=10090 GN=Srpk2 PE=1 SV=2	2	9	7	7	17.6	76.756	98756	184860	146800	143472	69963	76123	64990	70358.7	2.03915	0.0436482
Q9Z0N2	Eukaryotic translation initiation factor 2 subunit 3, Y-linked	Eif2s3y	FUNCTION: As a subunit of eukaryotic initiation factor 2 (eIF-2), involved in the early steps of protein synthesis. In the presence of GTP, eIF-2 forms a ternary complex with initiator tRNA Met-tRNAi and then recruits the 40S ribosomal complex and initiation factors eIF-1, eIF-1A and eIF-3 to form the 43S pre-initiation complex (43S PIC), a step that determines the rate of protein translation. Th…	sp|Q9Z0N2|IF2H_MOUSE	sp|Q9Z0N2|IF2H_MOUSE Eukaryotic translation initiation factor 2 subunit 3, Y-linked OS=Mus musculus OX=10090 GN=Eif2s3y PE=1 SV=2	1	13	2	2	36.9	51.13	297650	335390	274730	302590	232700	84307	137000	151336	1.99946	0.0321162
Q8BX09	Retinoblastoma-binding protein 5	Rbbp5	FUNCTION: In embryonic stem (ES) cells, plays a crucial role in the differentiation potential, particularly along the neural lineage, regulating gene induction and H3 'Lys-4' methylation at key developmental loci, including that mediated by retinoic acid (PubMed:21335234). Does not affect ES cell self-renewal (PubMed:21335234). Component or associated component of some histone methyltransferase c…	sp|Q8BX09|RBBP5_MOUSE	sp|Q8BX09|RBBP5_MOUSE Retinoblastoma-binding protein 5 OS=Mus musculus OX=10090 GN=Rbbp5 PE=1 SV=2	1	4	4	4	10.2	59.097	61608	71515	67812	66978.3	33631	33340	33970	33647	1.99062	0.000325312
Q8VCC9	Spondin-1	Spon1	FUNCTION: Cell adhesion protein that promotes the attachment of spinal cord and sensory neuron cells and the outgrowth of neurites in vitro. May contribute to the growth and guidance of axons in both the spinal cord and the PNS (By similarity). {ECO:0000250}.	sp|Q8VCC9|SPON1_MOUSE	sp|Q8VCC9|SPON1_MOUSE Spondin-1 OS=Mus musculus OX=10090 GN=Spon1 PE=1 SV=1	1	3	3	3	7.3	90.82	127880	120050	178760	142230	45350	93010	77250	71870	1.97899	0.0383559
P40201	Chromodomain-helicase-DNA-binding protein 1	Chd1	FUNCTION: ATP-dependent chromatin-remodeling factor which functions as substrate recognition component of the transcription regulatory histone acetylation (HAT) complex SAGA. Regulates polymerase II transcription. Also required for efficient transcription by RNA polymerase I, and more specifically the polymerase I transcription termination step. Regulates negatively DNA replication. Not only invo…	sp|P40201|CHD1_MOUSE	sp|P40201|CHD1_MOUSE Chromodomain-helicase-DNA-binding protein 1 OS=Mus musculus OX=10090 GN=Chd1 PE=1 SV=3	1	11	9	9	7.8	196.38	43275	60242	37243	46920	31071	17757	23727	24185	1.94005	0.0449174
Q8CAE9	Podocalyxin-like protein 2	Podxl2	FUNCTION: Acts as a ligand for vascular selectins. Mediates rapid rolling of leukocytes over vascular surfaces through high affinity divalent cation-dependent interactions with E-, P- and L-selectins (By similarity). {ECO:0000250}.	sp|Q8CAE9|PDXL2_MOUSE	sp|Q8CAE9|PDXL2_MOUSE Podocalyxin-like protein 2 OS=Mus musculus OX=10090 GN=Podxl2 PE=1 SV=2	1	1	1	1	1.5	64.972	10480	11252	6966.8	9566.27	4911.8	3673.6	6464.6	5016.67	1.9069	0.0422896
Q5SX39	Myosin-4	Myh4	FUNCTION: Muscle contraction.	sp|Q5SX39|MYH4_MOUSE	sp|Q5SX39|MYH4_MOUSE Myosin-4 OS=Mus musculus OX=10090 GN=Myh4 PE=1 SV=1	1	71	3	3	37.2	222.86	516410	470260	417010	467893	361240	207960	167350	245517	1.90575	0.027601
P03953	Complement factor D	Cfd	FUNCTION: Factor D cleaves factor B when the latter is complexed with factor C3b, activating the C3bbb complex, which then becomes the C3 convertase of the alternate pathway. Its function is homologous to that of C1s in the classical pathway.	sp|P03953|CFAD_MOUSE	sp|P03953|CFAD_MOUSE Complement factor D OS=Mus musculus OX=10090 GN=Cfd PE=1 SV=1	1	4	4	4	19.7	28.057	349830	310450	218310	292863	131410	173960	156340	153903	1.9029	0.0272962
Q80YQ2	Mediator of RNA polymerase II transcription subunit 23	Med23	FUNCTION: Component of the Mediator complex, a coactivator involved in the regulated transcription of nearly all RNA polymerase II-dependent genes. Mediator functions as a bridge to convey information from gene-specific regulatory proteins to the basal RNA polymerase II transcription machinery. Mediator is recruited to promoters by direct interactions with regulatory proteins and serves as a scaf…	sp|Q80YQ2|MED23_MOUSE	sp|Q80YQ2|MED23_MOUSE Mediator of RNA polymerase II transcription subunit 23 OS=Mus musculus OX=10090 GN=Med23 PE=1 SV=2	1	13	13	13	13.5	156.09	285430	417280	329920	344210	199620	149620	212060	187100	1.83971	0.0219812
Q08879	Fibulin-1	Fbln1	FUNCTION: Incorporated into fibronectin-containing matrix fibers. May play a role in cell adhesion and migration along protein fibers within the extracellular matrix (ECM). Could be important for certain developmental processes and contribute to the supramolecular organization of ECM architecture, in particular to those of basement membranes.	sp|Q08879|FBLN1_MOUSE;CON__ENSEMBL:ENSBTAP00000016046	sp|Q08879|FBLN1_MOUSE Fibulin-1 OS=Mus musculus OX=10090 GN=Fbln1 PE=1 SV=2	2	15	15	15	28.7	78.032	1461600	1975700	1450100	1.62913e+06	791690	828740	1053700	891377	1.82766	0.0183186
O54724	Caveolae-associated protein 1	Cavin1	FUNCTION: Plays an important role in caveolae formation and organization. Essential for the formation of caveolae in all tissues (PubMed:18191225, PubMed:18840361, PubMed:18056712, PubMed:30188967). Core component of the CAVIN complex which is essential for recruitment of the complex to the caveolae in presence of calveolin-1 (CAV1) (PubMed:19546242). Essential for normal oligomerization of CAV1 …	sp|O54724|CAVN1_MOUSE	sp|O54724|CAVN1_MOUSE Caveolae-associated protein 1 OS=Mus musculus OX=10090 GN=Cavin1 PE=1 SV=1	1	7	7	7	24	43.953	2123200	1899600	2164400	2062400	944440	1348500	1139600	1144180	1.80251	0.00300442
P97868	E3 ubiquitin-protein ligase RBBP6	Rbbp6	FUNCTION: E3 ubiquitin-protein ligase which promotes ubiquitination of YBX1, leading to its degradation by the proteasome (By similarity). May play a role as a scaffold protein to promote the assembly of the p53/TP53-MDM2 complex, resulting in increase of MDM2-mediated ubiquitination and degradation of p53/TP53; may function as negative regulator of p53/TP53, leading to both apoptosis and cell gr…	sp|P97868|RBBP6_MOUSE	sp|P97868|RBBP6_MOUSE E3 ubiquitin-protein ligase RBBP6 OS=Mus musculus OX=10090 GN=Rbbp6 PE=1 SV=5	1	10	10	10	6.3	199.59	316620	328780	260160	301853	170850	195600	138920	168457	1.79188	0.00757005
Q3U5C8	Rho guanine nucleotide exchange factor 16	Arhgef16	FUNCTION: Guanyl-nucleotide exchange factor of the RHOG GTPase stimulating the exchange of RHOG-associated GDP for GTP. May play a role in chemotactic cell migration by mediating the activation of RAC1 by EPHA2. May also activate CDC42 (By similarity). {ECO:0000250}.	sp|Q3U5C8|ARHGG_MOUSE	sp|Q3U5C8|ARHGG_MOUSE Rho guanine nucleotide exchange factor 16 OS=Mus musculus OX=10090 GN=Arhgef16 PE=1 SV=3	1	2	2	2	3.9	80.38	84034	83132		83583	48485		45814	47149.5	1.77272	0.00149353
P49070	Guided entry of tail-anchored proteins factor CAMLG	Camlg	FUNCTION: Likely involved in the mobilization of calcium as a result of the TCR/CD3 complex interaction. Binds to cyclophilin B.	sp|P49070|CAMLG_MOUSE	sp|P49070|CAMLG_MOUSE Guided entry of tail-anchored proteins factor CAMLG OS=Mus musculus OX=10090 GN=Camlg PE=1 SV=2	1	4	4	4	25.9	32.542	167410	279320	245740	230823	121100	140770	130980	130950	1.76268	0.041183
Q9D7P9	Serpin B12	Serpinb12	FUNCTION: Inhibits trypsin and plasmin, but not thrombin, coagulation factor Xa, or urokinase-type plasminogen activator. {ECO:0000250}.	sp|Q9D7P9|SPB12_MOUSE	sp|Q9D7P9|SPB12_MOUSE Serpin B12 OS=Mus musculus OX=10090 GN=Serpinb12 PE=2 SV=1	1	2	2	2	8.5	47.834	205680	194100	247850	215877	115600	155760	96857	122739	1.75883	0.0174551
Q62009	Periostin	Postn	FUNCTION: Induces cell attachment and spreading and plays a role in cell adhesion (PubMed:10404027). Enhances incorporation of BMP1 in the fibronectin matrix of connective tissues, and subsequent proteolytic activation of lysyl oxidase LOX (PubMed:20181949). {ECO:0000269|PubMed:10404027, ECO:0000269|PubMed:20181949}.	sp|Q62009|POSTN_MOUSE;CON__Q2KJC7	sp|Q62009|POSTN_MOUSE Periostin OS=Mus musculus OX=10090 GN=Postn PE=1 SV=2	2	30	30	30	48.7	93.142	13848000	17508000	16017000	15791000	8561000	8500000	10097000	9.05267e+06	1.74435	0.00470931
Q80VD1	Protein FAM98B	Fam98b	FUNCTION: Positively stimulates PRMT1-induced protein arginine dimethylated arginine methylation. {ECO:0000250|UniProtKB:Q52LJ0}.	sp|Q80VD1|FA98B_MOUSE	sp|Q80VD1|FA98B_MOUSE Protein FAM98B OS=Mus musculus OX=10090 GN=Fam98b PE=1 SV=1	1	12	12	9	37.3	45.349	1049100	1143400	793320	995273	688260	412750	627450	576153	1.72745	0.0351566
Q8C079	Striatin-interacting protein 1	Strip1	FUNCTION: Plays a role in the regulation of cell morphology and cytoskeletal organization. Required in the cortical actin filament dynamics and cell shape (By similarity). {ECO:0000250}.	sp|Q8C079|STRP1_MOUSE;sp|Q8C9H6|STRP2_MOUSE	sp|Q8C079|STRP1_MOUSE Striatin-interacting protein 1 OS=Mus musculus OX=10090 GN=Strip1 PE=1 SV=2	2	10	10	10	17.2	95.584	435760	565600	678940	560100	291550	357620	333630	327600	1.70971	0.0331818
Q7TSH2	Phosphorylase b kinase regulatory subunit beta	Phkb	FUNCTION: Phosphorylase b kinase catalyzes the phosphorylation of serine in certain substrates, including troponin I. The beta chain acts as a regulatory unit and modulates the activity of the holoenzyme in response to phosphorylation (By similarity). {ECO:0000250}.	sp|Q7TSH2|KPBB_MOUSE	sp|Q7TSH2|KPBB_MOUSE Phosphorylase b kinase regulatory subunit beta OS=Mus musculus OX=10090 GN=Phkb PE=1 SV=1	1	7	7	7	8.7	123.89	687240	554460	492270	577990	237010	449960	327860	338277	1.70863	0.0467532
Q62059	Versican core protein	Vcan	FUNCTION: May play a role in intercellular signaling and in connecting cells with the extracellular matrix. May take part in the regulation of cell motility, growth and differentiation. Binds hyaluronic acid.	sp|Q62059|CSPG2_MOUSE	sp|Q62059|CSPG2_MOUSE Versican core protein OS=Mus musculus OX=10090 GN=Vcan PE=1 SV=2	1	36	36	36	14.8	366.78	5109100	5215300	4942000	5088800	3124600	3016600	2804700	2.98197e+06	1.70652	6.83814e-05
P68033	Actin, alpha cardiac muscle 1	Actc1	FUNCTION: Actins are highly conserved proteins that are involved in various types of cell motility and are ubiquitously expressed in all eukaryotic cells.	sp|P68033|ACTC_MOUSE	sp|P68033|ACTC_MOUSE Actin, alpha cardiac muscle 1 OS=Mus musculus OX=10090 GN=Actc1 PE=1 SV=1	1	19	2	0	65.5	42.019	1052000	917460	869550	946337	516640	573190	583060	557630	1.69707	0.00264635
Q7TN22	Thioredoxin domain-containing protein 16	Txndc16		sp|Q7TN22|TXD16_MOUSE	sp|Q7TN22|TXD16_MOUSE Thioredoxin domain-containing protein 16 OS=Mus musculus OX=10090 GN=Txndc16 PE=2 SV=1	1	4	4	4	8.3	92.104	52715	45373	52240	50109.3	26151	29882	33242	29758.3	1.68388	0.00290005
A2AGH6	Mediator of RNA polymerase II transcription subunit 12	Med12	FUNCTION: Component of the Mediator complex, a coactivator involved in the regulated transcription of nearly all RNA polymerase II-dependent genes. Mediator functions as a bridge to convey information from gene-specific regulatory proteins to the basal RNA polymerase II transcription machinery. Mediator is recruited to promoters by direct interactions with regulatory proteins and serves as a scaf…	sp|A2AGH6|MED12_MOUSE	sp|A2AGH6|MED12_MOUSE Mediator of RNA polymerase II transcription subunit 12 OS=Mus musculus OX=10090 GN=Med12 PE=1 SV=1	1	13	13	13	7.5	244.56	284240	324930	213080	274083	175580	134820	178990	163130	1.68015	0.0357387
P16951	Cyclic AMP-dependent transcription factor ATF-2	Atf2	FUNCTION: Transcriptional activator which regulates the transcription of various genes, including those involved in anti-apoptosis, cell growth, and DNA damage response. Dependent on its binding partner, binds to CRE (cAMP response element) consensus sequences (5'-TGACGTCA-3') or to AP-1 (activator protein 1) consensus sequences (5'-TGACTCA-3'). In the nucleus, contributes to global transcription…	sp|P16951|ATF2_MOUSE	sp|P16951|ATF2_MOUSE Cyclic AMP-dependent transcription factor ATF-2 OS=Mus musculus OX=10090 GN=Atf2 PE=1 SV=2	1	4	4	2	9.7	52.297	152600	100150	124160	125637	69456	79290	75727	74824.3	1.67909	0.0301228
Q9D0D4	Probable dimethyladenosine transferase	Dimt1	FUNCTION: Specifically dimethylates two adjacent adenosines in the loop of a conserved hairpin near the 3'-end of 18S rRNA in the 40S particle. Involved in the pre-rRNA processing steps leading to small-subunit rRNA production independently of its RNA-modifying catalytic activity. {ECO:0000250|UniProtKB:Q9UNQ2}.	sp|Q9D0D4|DIM1_MOUSE	sp|Q9D0D4|DIM1_MOUSE Probable dimethyladenosine transferase OS=Mus musculus OX=10090 GN=Dimt1 PE=2 SV=1	1	5	5	5	24.6	35.274	160050	141150	136110	145770	107560	66048	87116	86908	1.67729	0.0137309
Q9WVH9	Fibulin-5	Fbln5	FUNCTION: Essential for elastic fiber formation, is involved in the assembly of continuous elastin (ELN) polymer and promotes the interaction of microfibrils and ELN (By similarity). Stabilizes and organizes elastic fibers in the skin, lung and vasculature. Promotes adhesion of endothelial cells through interaction of integrins and the RGD motif. Vascular ligand for integrin receptors which may p…	sp|Q9WVH9|FBLN5_MOUSE	sp|Q9WVH9|FBLN5_MOUSE Fibulin-5 OS=Mus musculus OX=10090 GN=Fbln5 PE=1 SV=1	1	10	10	10	33	50.193	4003400	5363200	4631800	4.66613e+06	2458900	2907900	3033500	2800100	1.66642	0.0122456
Q8BGS0	Protein MAK16 homolog	Mak16		sp|Q8BGS0|MAK16_MOUSE	sp|Q8BGS0|MAK16_MOUSE Protein MAK16 homolog OS=Mus musculus OX=10090 GN=Mak16 PE=1 SV=1	1	6	6	6	31.4	35.185	50515	48411	48612	49179.3	25768	41423	24804	30665	1.60376	0.0270013
Q6P1H6	Ankyrin repeat and LEM domain-containing protein 2	Ankle2	FUNCTION: Involved in mitotic nuclear envelope reassembly by promoting dephosphorylation of BAF/BANF1 during mitotic exit. Coordinates the control of BAF/BANF1 dephosphorylation by inhibiting VRK1 kinase and promoting dephosphorylation of BAF/BANF1 by protein phosphatase 2A (PP2A), thereby facilitating nuclear envelope assembly. It is unclear whether it acts as a real PP2A regulatory subunit or w…	sp|Q6P1H6|ANKL2_MOUSE	sp|Q6P1H6|ANKL2_MOUSE Ankyrin repeat and LEM domain-containing protein 2 OS=Mus musculus OX=10090 GN=Ankle2 PE=1 SV=2	1	10	10	10	16	106.2	209760	218450	213800	214003	115320	172260	113800	133793	1.59951	0.0144442
O09167	60S ribosomal protein L21	Rpl21	FUNCTION: Component of the large ribosomal subunit. {ECO:0000250|UniProtKB:P46778}.	sp|O09167|RL21_MOUSE	sp|O09167|RL21_MOUSE 60S ribosomal protein L21 OS=Mus musculus OX=10090 GN=Rpl21 PE=1 SV=3	1	5	5	5	32.5	18.562	4374300	4877900	4874700	4.70897e+06	2509700	3237800	3106100	2951200	1.59561	0.00326997
P68134	Actin, alpha skeletal muscle	Acta1	FUNCTION: Actins are highly conserved proteins that are involved in various types of cell motility and are ubiquitously expressed in all eukaryotic cells.	sp|P68134|ACTS_MOUSE	sp|P68134|ACTS_MOUSE Actin, alpha skeletal muscle OS=Mus musculus OX=10090 GN=Acta1 PE=1 SV=1	1	19	8	2	65.5	42.051	156050000	155450000	185020000	1.65507e+08	104490000	105460000	101280000	1.03743e+08	1.59535	0.0032886
Q811U4	Mitofusin-1	Mfn1	FUNCTION: Mitochondrial outer membrane GTPase that mediates mitochondrial clustering and fusion (PubMed:12527753, PubMed:23921378, PubMed:24513856, PubMed:15297672). Membrane clustering requires GTPase activity (By similarity). It may involve a major rearrangement of the coiled coil domains (PubMed:15297672). Mitochondria are highly dynamic organelles, and their morphology is determined by the eq…	sp|Q811U4|MFN1_MOUSE	sp|Q811U4|MFN1_MOUSE Mitofusin-1 OS=Mus musculus OX=10090 GN=Mfn1 PE=1 SV=3	1	4	4	4	7.3	83.725	75957	86772	56130	72953	45544	45681	47485	46236.7	1.57782	0.0411251
Q8BJL1	F-box only protein 30	Fbxo30	FUNCTION: Substrate-recognition component of the SCF (SKP1-CUL1-F-box protein)-type E3 ubiquitin ligase complex. Required for muscle atrophy following denervation. {ECO:0000269|PubMed:24076600}.	sp|Q8BJL1|FBX30_MOUSE	sp|Q8BJL1|FBX30_MOUSE F-box only protein 30 OS=Mus musculus OX=10090 GN=Fbxo30 PE=1 SV=2	1	7	7	7	13.5	82.687	547130	633040	570610	583593	408320	437320	264340	369993	1.57731	0.0227321
Q3UGC7	Eukaryotic translation initiation factor 3 subunit J-A	Eif3j1	FUNCTION: Component of the eukaryotic translation initiation factor 3 (eIF-3) complex, which is required for several steps in the initiation of protein synthesis. The eIF-3 complex associates with the 40S ribosome and facilitates the recruitment of eIF-1, eIF-1A, eIF-2:GTP:methionyl-tRNAi and eIF-5 to form the 43S pre-initiation complex (43S PIC). The eIF-3 complex stimulates mRNA recruitment to …	sp|Q3UGC7|EI3JA_MOUSE;sp|Q66JS6|EI3JB_MOUSE	sp|Q3UGC7|EI3JA_MOUSE Eukaryotic translation initiation factor 3 subunit J-A OS=Mus musculus OX=10090 GN=Eif3j1 PE=2 SV=1;sp|Q66JS6|EI3JB_MOUSE Eukaryotic translation initiation factor 3 subunit J-B OS=Mus musculus OX=10090 GN=Eif3j2 PE=1 SV=1	2	12	12	12	42.5	29.343	944400	1056600	850100	950367	711370	443660	655650	603560	1.5746	0.0264947
Q9CWU2	Palmitoyltransferase ZDHHC13	Zdhhc13	FUNCTION: Palmitoyltransferase for HTT and GAD2 (PubMed:19299482). May play a role in Mg(2+) transport (PubMed:18794299). {ECO:0000269|PubMed:18794299, ECO:0000269|PubMed:19299482}.	sp|Q9CWU2|ZDH13_MOUSE	sp|Q9CWU2|ZDH13_MOUSE Palmitoyltransferase ZDHHC13 OS=Mus musculus OX=10090 GN=Zdhhc13 PE=1 SV=2	1	4	4	4	7.1	70.889	42665	45826	38471	42320.7	21740	28796	30287	26941	1.57086	0.0105125
P04919	Band 3 anion transport protein	Slc4a1	FUNCTION: Functions both as a transporter that mediates electroneutral anion exchange across the cell membrane and as a structural protein. Major integral membrane glycoprotein of the erythrocyte membrane; required for normal flexibility and stability of the erythrocyte membrane and for normal erythrocyte shape via the interactions of its cytoplasmic domain with cytoskeletal proteins, glycolytic …	sp|P04919|B3AT_MOUSE	sp|P04919|B3AT_MOUSE Band 3 anion transport protein OS=Mus musculus OX=10090 GN=Slc4a1 PE=1 SV=1	1	10	10	10	16.5	103.13	720170	925760	721400	789110	513890	459760	541850	505167	1.56208	0.01726
Q921J2	GTP-binding protein Rheb	Rheb	FUNCTION: Activates the protein kinase activity of mTORC1, and thereby plays a role in the regulation of apoptosis. Stimulates the phosphorylation of S6K1 and EIF4EBP1 through activation of mTORC1 signaling. Has low intrinsic GTPase activity. {ECO:0000269|PubMed:24648513, ECO:0000305}.	sp|Q921J2|RHEB_MOUSE	sp|Q921J2|RHEB_MOUSE GTP-binding protein Rheb OS=Mus musculus OX=10090 GN=Rheb PE=1 SV=1	1	2	2	2	14.7	20.451	131210	115630	91263	112701	72068	74555	70355	72326	1.55824	0.0259507
Q8K4G1	Latent-transforming growth factor beta-binding protein 4	Ltbp4	FUNCTION: Key regulator of transforming growth factor beta (TGFB1, TGFB2 and TGFB3) that controls TGF-beta activation by maintaining it in a latent state during storage in extracellular space. Associates specifically via disulfide bonds with the Latency-associated peptide (LAP), which is the regulatory chain of TGF-beta, and regulates integrin-dependent activation of TGF-beta. {ECO:0000250|UniPro…	sp|Q8K4G1|LTBP4_MOUSE	sp|Q8K4G1|LTBP4_MOUSE Latent-transforming growth factor beta-binding protein 4 OS=Mus musculus OX=10090 GN=Ltbp4 PE=1 SV=2	1	22	22	22	20	178.64	1752000	1816100	1751200	1773100	1006000	1205300	1223200	1.14483e+06	1.54878	0.00099408
Q8VDW0	ATP-dependent RNA helicase DDX39A	Ddx39a	FUNCTION: Involved in pre-mRNA splicing. Required for the export of mRNA out of the nucleus (By similarity). {ECO:0000250}.	sp|Q8VDW0|DX39A_MOUSE	sp|Q8VDW0|DX39A_MOUSE ATP-dependent RNA helicase DDX39A OS=Mus musculus OX=10090 GN=Ddx39a PE=1 SV=1	1	14	4	4	42.4	49.067	570530	432950	380830	461437	289920	290070	316340	298777	1.54442	0.0468357
P97447	Four and a half LIM domains protein 1	Fhl1	FUNCTION: May have an involvement in muscle development or hypertrophy. Isoform 2 binds to RBP-J and plays a negative regulatory role in the RBP-J-mediated transcription in mammalian systems.	sp|P97447|FHL1_MOUSE	sp|P97447|FHL1_MOUSE Four and a half LIM domains protein 1 OS=Mus musculus OX=10090 GN=Fhl1 PE=1 SV=3	1	13	13	13	59.6	31.888	4561900	4539700	4457300	4.51963e+06	2808100	3000800	3078000	2962300	1.52572	5.55263e-05
O35671	Integrin beta-1-binding protein 1	Itgb1bp1	FUNCTION: Key regulator of the integrin-mediated cell-matrix interaction signaling by binding to the ITGB1 cytoplasmic tail and preventing the activation of integrin alpha-5/beta-1 (heterodimer of ITGA5 and ITGB1) by talin or FERMT1. Plays a role in cell proliferation, differentiation, spreading, adhesion and migration in the context of mineralization and bone development and angiogenesis. Stimul…	sp|O35671|ITBP1_MOUSE	sp|O35671|ITBP1_MOUSE Integrin beta-1-binding protein 1 OS=Mus musculus OX=10090 GN=Itgb1bp1 PE=1 SV=1	1	1	1	1	6	21.644	33309	35393	23427	30709.7	20310	21085	19124	20173	1.52232	0.0477577
Q7TNC9	Inositol polyphosphate-5-phosphatase A	Inpp5a		sp|Q7TNC9|I5P1_MOUSE	sp|Q7TNC9|I5P1_MOUSE Inositol polyphosphate-5-phosphatase A OS=Mus musculus OX=10090 GN=Inpp5a PE=1 SV=1	1	4	4	4	15.3	47.622	161450	147830	137430	148903	91973		105000	98486.5	1.51192	0.0159148
Q9CPT4	Myeloid-derived growth factor	Mydgf	FUNCTION: Bone marrow-derived monocyte and paracrine-acting protein that promotes cardiac myocyte survival and adaptive angiogenesis for cardiac protection and/or repair after myocardial infarction (MI). Stimulates endothelial cell proliferation through a MAPK1/3-, STAT3- and CCND1-mediated signaling pathway. Inhibits cardiac myocyte apoptosis in a PI3K/AKT-dependent signaling pathway. {ECO:00002…	sp|Q9CPT4|MYDGF_MOUSE	sp|Q9CPT4|MYDGF_MOUSE Myeloid-derived growth factor OS=Mus musculus OX=10090 GN=Mydgf PE=1 SV=1	1	4	4	4	31.3	17.982	1069700	1350300	992010	1.13734e+06	707590	800020	752500	753370	1.50967	0.0266091
Q03350	Thrombospondin-2	Thbs2	FUNCTION: Adhesive glycoprotein that mediates cell-to-cell and cell-to-matrix interactions. Ligand for CD36 mediating antiangiogenic properties. {ECO:0000269|PubMed:15748999}.	sp|Q03350|TSP2_MOUSE	sp|Q03350|TSP2_MOUSE Thrombospondin-2 OS=Mus musculus OX=10090 GN=Thbs2 PE=1 SV=2	1	28	26	26	30.9	129.88	2540100	3000500	2194300	2578300	1845100	1731300	1559300	1711900	1.5061	0.0249937
Q80UW2	F-box only protein 2	Fbxo2	FUNCTION: Substrate recognition component of a SCF (SKP1-CUL1-F-box protein) E3 ubiquitin-protein ligase complex that mediates the ubiquitination and subsequent proteasomal degradation of target proteins. Involved in the endoplasmic reticulum-associated degradation pathway (ERAD) for misfolded lumenal proteins by recognizing and binding sugar chains on unfolded glycoproteins that are retrotranslo…	sp|Q80UW2|FBX2_MOUSE	sp|Q80UW2|FBX2_MOUSE F-box only protein 2 OS=Mus musculus OX=10090 GN=Fbxo2 PE=1 SV=1	1	11	11	11	43.8	33.676	1956600	1677000	2095100	1.90957e+06	3153700	2519500	2967700	2880300	0.662975	0.0124702
Q9D1C8	Vacuolar protein sorting-associated protein 28 homolog	Vps28	FUNCTION: Component of the ESCRT-I complex, a regulator of vesicular trafficking process. {ECO:0000250}.	sp|Q9D1C8|VPS28_MOUSE	sp|Q9D1C8|VPS28_MOUSE Vacuolar protein sorting-associated protein 28 homolog OS=Mus musculus OX=10090 GN=Vps28 PE=1 SV=1	1	7	7	7	45.7	25.452	376700	356570	516690	416653	676370	580880	631450	629567	0.66181	0.020683
P01868	Ig gamma-1 chain C region secreted form	Ighg1		sp|P01868|IGHG1_MOUSE;sp|P01869|IGH1M_MOUSE	sp|P01868|IGHG1_MOUSE Ig gamma-1 chain C region secreted form OS=Mus musculus OX=10090 GN=Ighg1 PE=1 SV=1;sp|P01869|IGH1M_MOUSE Ig gamma-1 chain C region, membrane-bound form OS=Mus musculus OX=10090 GN=Ighg1 PE=1 SV=2	2	4	4	4	19.4	35.704	1353300	1534200	1441600	1.44303e+06	2153000	2064600	2352600	2.19007e+06	0.658899	0.00171089
O89020	Afamin	Afm	FUNCTION: Functions as carrier for hydrophobic molecules in body fluids. Essential for the solubility and activity of lipidated Wnt family members, including WNT1, WNT2B, WNT3, WNT3A, WNT5A, WNT7A, WNT7B, WNT8, WNT9A, WNT9B, WNT10A and WNT10B. Binds vitamin E. May transport vitamin E in body fluids under conditions where the lipoprotein system is not sufficient. May be involved in the transport o…	sp|O89020|AFAM_MOUSE;CON__REFSEQ:XP_585019	sp|O89020|AFAM_MOUSE Afamin OS=Mus musculus OX=10090 GN=Afm PE=1 SV=2	2	9	9	9	20.6	69.378	247470	163310	263810	224863	369980	337880	317200	341687	0.658098	0.0281716
Q91X72	Hemopexin	Hpx	FUNCTION: Binds heme and transports it to the liver for breakdown and iron recovery, after which the free hemopexin returns to the circulation.	sp|Q91X72|HEMO_MOUSE	sp|Q91X72|HEMO_MOUSE Hemopexin OS=Mus musculus OX=10090 GN=Hpx PE=1 SV=2	1	15	15	15	37.6	51.317	4291800	6118700	4372800	4.92777e+06	6286700	8355400	8385100	7.67573e+06	0.641993	0.0398377
Q8BY46	Zinc finger protein 574	Znf574	FUNCTION: May be involved in transcriptional regulation.	sp|Q8BY46|ZN574_MOUSE	sp|Q8BY46|ZN574_MOUSE Zinc finger protein 574 OS=Mus musculus OX=10090 GN=Znf574 PE=1 SV=1	1	3	3	3	6	99.46	48527	38421	30343	39097	55825	72747	55365	61312.3	0.637669	0.0459723
Q9D1D6	Collagen triple helix repeat-containing protein 1	Cthrc1	FUNCTION: May act as a negative regulator of collagen matrix deposition. {ECO:0000250}.	sp|Q9D1D6|CTHR1_MOUSE	sp|Q9D1D6|CTHR1_MOUSE Collagen triple helix repeat-containing protein 1 OS=Mus musculus OX=10090 GN=Cthrc1 PE=2 SV=2	1	8	8	8	46.1	26.46	3865500	2114800	3792900	3.25773e+06	5088500	5068100	5216000	5124200	0.635755	0.0312789
O88643	Serine/threonine-protein kinase PAK 1	Pak1	FUNCTION: Protein kinase involved in intracellular signaling pathways downstream of integrins and receptor-type kinases that plays an important role in cytoskeleton dynamics, in cell adhesion, migration, proliferation, apoptosis, mitosis, and in vesicle-mediated transport processes. Can directly phosphorylate BAD and protects cells against apoptosis. Activated by interaction with CDC42 and RAC1. …	sp|O88643|PAK1_MOUSE	sp|O88643|PAK1_MOUSE Serine/threonine-protein kinase PAK 1 OS=Mus musculus OX=10090 GN=Pak1 PE=1 SV=1	1	10	7	6	30.3	60.736	254170	220650	264850	246557	381330	395320	388790	388480	0.63467	0.000520643
Q02257	Junction plakoglobin	Jup	FUNCTION: Common junctional plaque protein. The membrane-associated plaques are architectural elements in an important strategic position to influence the arrangement and function of both the cytoskeleton and the cells within the tissue. The presence of plakoglobin in both the desmosomes and in the intermediate junctions suggests that it plays a central role in the structure and function of subme…	sp|Q02257|PLAK_MOUSE	sp|Q02257|PLAK_MOUSE Junction plakoglobin OS=Mus musculus OX=10090 GN=Jup PE=1 SV=3	1	12	8	8	22.4	81.8	360880	319180	219140	299733	499610	469000	456280	474963	0.631066	0.0163399
Q6ZWV7	60S ribosomal protein L35	Rpl35	FUNCTION: Component of the large ribosomal subunit. {ECO:0000250|UniProtKB:P42766}.	sp|Q6ZWV7|RL35_MOUSE	sp|Q6ZWV7|RL35_MOUSE 60S ribosomal protein L35 OS=Mus musculus OX=10090 GN=Rpl35 PE=1 SV=1	1	3	3	3	18.7	14.552	575810	438030	368780	460873	859210	738220	612990	736807	0.625501	0.0420091
O88662	Epithelial membrane protein 2	Emp2	FUNCTION: Functions as a key regulator of cell membrane composition by regulating proteins surface expression. Also, plays a role in regulation of processes including cell migration, cell proliferation, cell contraction and cell adhesion. Negatively regulates caveolae formation by reducing CAV1 expression and CAV1 amount by increasing lysosomal degradation (PubMed:17609206, PubMed:14978215). Faci…	sp|O88662|EMP2_MOUSE	sp|O88662|EMP2_MOUSE Epithelial membrane protein 2 OS=Mus musculus OX=10090 GN=Emp2 PE=1 SV=1	1	1	1	1	4.7	19.747	157670	194060		175865	270150	319290	256550	281997	0.623642	0.0324848
Q76KJ5	DNA-directed RNA polymerase I subunit RPA34	Polr1g	FUNCTION: DNA-dependent RNA polymerase catalyzes the transcription of DNA into RNA using the four ribonucleoside triphosphates as substrates. Component of RNA polymerase I which synthesizes ribosomal RNA precursors. Involved in UBTF-activated transcription, presumably at a step following PIC formation. {ECO:0000269|PubMed:15226435}.	sp|Q76KJ5|RPA34_MOUSE	sp|Q76KJ5|RPA34_MOUSE DNA-directed RNA polymerase I subunit RPA34 OS=Mus musculus OX=10090 GN=Polr1g PE=1 SV=2	1	4	4	4	17	43.082	44257		48774	46515.5	74900	69835	80652	75129	0.619142	0.00724772
Q924K8	Metastasis-associated protein MTA3	Mta3	FUNCTION: Plays a role in maintenance of the normal epithelial architecture through the repression of SNAI1 transcription in a histone deacetylase-dependent manner, and thus the regulation of E-cadherin levels. Contributes to transcriptional repression by BCL6 (By similarity). {ECO:0000250}.	sp|Q924K8|MTA3_MOUSE	sp|Q924K8|MTA3_MOUSE Metastasis-associated protein MTA3 OS=Mus musculus OX=10090 GN=Mta3 PE=1 SV=1	1	9	4	4	21.3	67.076	87429	142890	118340	116220	196130	178010	192540	188893	0.615266	0.0128342
O08677	Kininogen-1	Kng1	FUNCTION: (1) Kininogens are inhibitors of thiol proteases; (2) HMW-kininogen plays an important role in blood coagulation by helping to position optimally prekallikrein and factor XI next to factor XII; (3) HMW-kininogen inhibits the thrombin- and plasmin-induced aggregation of thrombocytes; (4) the active peptide bradykinin that is released from HMW-kininogen shows a variety of physiological ef…	sp|O08677|KNG1_MOUSE	sp|O08677|KNG1_MOUSE Kininogen-1 OS=Mus musculus OX=10090 GN=Kng1 PE=1 SV=1	1	16	16	16	30.6	73.101	7764300	5226400	8783700	7.25813e+06	12106000	11584000	11758000	11816000	0.614263	0.0130033
Q9DC40	Telomere length regulation protein TEL2 homolog	Telo2	FUNCTION: Regulator of the DNA damage response (DDR). Part of the TTT complex that is required to stabilize protein levels of the phosphatidylinositol 3-kinase-related protein kinase (PIKK) family proteins. The TTT complex is involved in the cellular resistance to DNA damage stresses, like ionizing radiation (IR), ultraviolet (UV) and mitomycin C (MMC). Together with the TTT complex and HSP90 may…	sp|Q9DC40|TELO2_MOUSE	sp|Q9DC40|TELO2_MOUSE Telomere length regulation protein TEL2 homolog OS=Mus musculus OX=10090 GN=Telo2 PE=1 SV=2	1	2	2	2	3.8	93.312		45984	71069	58526.5	94651	93118	99024	95597.7	0.612217	0.0308969
P0C872	Bifunctional peptidase and (3S)-lysyl hydroxylase Jmjd7	Jmjd7	FUNCTION: Bifunctional enzyme that acts both as an endopeptidase and 2-oxoglutarate-dependent monoxygenase (PubMed:28847961) (By similarity). Endopeptidase that cleaves histones N-terminal tails at the carboxyl side of methylated arginine or lysine residues, to generate 'tailless nucleosomes', which may trigger transcription elongation (PubMed:28847961). Preferentially recognizes and cleaves mono…	sp|P0C872|JMJD7_MOUSE	sp|P0C872|JMJD7_MOUSE Bifunctional peptidase and (3S)-lysyl hydroxylase Jmjd7 OS=Mus musculus OX=10090 GN=Jmjd7 PE=1 SV=1	1	3	3	3	17.7	35.916		34141	28300	31220.5	53565	49918	50316	51266.3	0.608986	0.00473222
Q8BXL7	ADP-ribosylation factor-related protein 1	Arfrp1	FUNCTION: Trans-Golgi-associated GTPase that regulates protein sorting. Controls the targeting of ARL1 and its effector to the trans-Golgi. Required for the lipidation of chylomicrons in the intestine and required for VLDL lipidation in the liver. {ECO:0000269|PubMed:22505585, ECO:0000269|PubMed:23033902, ECO:0000269|PubMed:24186947}.	sp|Q8BXL7|ARFRP_MOUSE	sp|Q8BXL7|ARFRP_MOUSE ADP-ribosylation factor-related protein 1 OS=Mus musculus OX=10090 GN=Arfrp1 PE=1 SV=2	1	5	5	5	29.9	22.659	138010	113720	140380	130703	227810	215700	207900	217137	0.60194	0.00110414
Q99J93	Interferon-induced transmembrane protein 2	Ifitm2	FUNCTION: IFN-induced antiviral protein which inhibits the entry of viruses to the host cell cytoplasm, permitting endocytosis, but preventing subsequent viral fusion and release of viral contents into the cytosol. Active against multiple viruses, including influenza A virus, SARS coronavirus (SARS-CoV), Marburg virus (MARV) and Ebola virus (EBOV), Dengue virus (DNV) and West Nile virus (WNV). Ca…	sp|Q99J93|IFM2_MOUSE	sp|Q99J93|IFM2_MOUSE Interferon-induced transmembrane protein 2 OS=Mus musculus OX=10090 GN=Ifitm2 PE=1 SV=1	1	3	2	2	29.2	15.743	182450	249510	220100	217353	282720	397890	406460	362357	0.599833	0.0308353
Q61189	Methylosome subunit pICln	Clns1a	FUNCTION: Involved in both the assembly of spliceosomal snRNPs and the methylation of Sm proteins (By similarity). Chaperone that regulates the assembly of spliceosomal U1, U2, U4 and U5 small nuclear ribonucleoproteins (snRNPs), the building blocks of the spliceosome. Thereby, plays an important role in the splicing of cellular pre-mRNAs. Most spliceosomal snRNPs contain a common set of Sm prote…	sp|Q61189|ICLN_MOUSE	sp|Q61189|ICLN_MOUSE Methylosome subunit pICln OS=Mus musculus OX=10090 GN=Clns1a PE=1 SV=1	1	4	4	4	31.4	26.021	354240	261260	448430	354643	582660	638010	559570	593413	0.597633	0.0153666
Q8BGT8	Phytanoyl-CoA hydroxylase-interacting protein-like	Phyhipl	FUNCTION: May play a role in the development of the central system. {ECO:0000250}.	sp|Q8BGT8|PHIPL_MOUSE	sp|Q8BGT8|PHIPL_MOUSE Phytanoyl-CoA hydroxylase-interacting protein-like OS=Mus musculus OX=10090 GN=Phyhipl PE=1 SV=1	1	1	1	1	3.5	42.34	23438	27109	27193	25913.3	43130	50184	36920	43411.3	0.596926	0.0121989
P28184	Metallothionein-3	Mt3	FUNCTION: Binds heavy metals. Contains three zinc and three copper atoms per polypeptide chain and only a negligible amount of cadmium. Inhibits survival and neurite formation of cortical neurons in vitro (By similarity). {ECO:0000250}.	sp|P28184|MT3_MOUSE	sp|P28184|MT3_MOUSE Metallothionein-3 OS=Mus musculus OX=10090 GN=Mt3 PE=1 SV=1	1	2	2	2	45.6	7.0092	297830	298570	326170	307523	534560	505100	531450	523703	0.587209	8.14232e-05
Q9WU63	Heme-binding protein 2	Hebp2	FUNCTION: Can promote mitochondrial permeability transition and facilitate necrotic cell death under different types of stress conditions (By similarity). May have low affinity for heme (PubMed:15518569). {ECO:0000250|UniProtKB:Q9Y5Z4}.	sp|Q9WU63|HEBP2_MOUSE	sp|Q9WU63|HEBP2_MOUSE Heme-binding protein 2 OS=Mus musculus OX=10090 GN=Hebp2 PE=1 SV=1	1	3	3	3	21.5	23.062	133380	105680	105130	114730	162110	175330	250490	195977	0.585427	0.0490187
Q8BK30	NADH dehydrogenase [ubiquinone] flavoprotein 3, mitochondrial	Ndufv3	FUNCTION: Accessory subunit of the mitochondrial membrane respiratory chain NADH dehydrogenase (Complex I), that is believed not to be involved in catalysis. Complex I functions in the transfer of electrons from NADH to the respiratory chain. The immediate electron acceptor for the enzyme is believed to be ubiquinone. May be the terminally assembled subunit of Complex I. {ECO:0000250|UniProtKB:P5…	sp|Q8BK30|NDUV3_MOUSE	sp|Q8BK30|NDUV3_MOUSE NADH dehydrogenase [ubiquinone] flavoprotein 3, mitochondrial OS=Mus musculus OX=10090 GN=Ndufv3 PE=1 SV=1	1	4	4	4	44.2	11.813	216640	169350	152940	179643	292610	352600	277080	307430	0.584339	0.0129307
Q8BR63	Protein FAM177A1	Fam177a1		sp|Q8BR63|F177A_MOUSE	sp|Q8BR63|F177A_MOUSE Protein FAM177A1 OS=Mus musculus OX=10090 GN=Fam177a1 PE=1 SV=1	1	1	1	1	9.2	23.578	29468	26059	46359	33962	53674	62637	60406	58905.7	0.576549	0.0217304
O88878	AN1-type zinc finger protein 5	Zfand5	FUNCTION: Involved in protein degradation via the ubiquitin-proteasome system. May act by anchoring ubiquitinated proteins to the proteasome. Plays a role in ubiquitin-mediated protein degradation during muscle atrophy. Plays a role in the regulation of NF-kappa-B activation and apoptosis. Inhibits NF-kappa-B activation triggered by overexpression of RIPK1 and TRAF6 but not of RELA. Inhibits also…	sp|O88878|ZFAN5_MOUSE	sp|O88878|ZFAN5_MOUSE AN1-type zinc finger protein 5 OS=Mus musculus OX=10090 GN=Zfand5 PE=1 SV=1	1	1	1	1	8.5	23.058	17547	14764	14807	15706	28848	30855	23195	27632.7	0.568385	0.00848315
O08792	Transcription factor COE2	Ebf2	FUNCTION: Transcription factor that, in osteoblasts, activates the decoy receptor for RANKL, TNFRSF11B, which in turn regulates osteoclast differentiation. Acts in synergy with the Wnt-responsive LEF1/CTNNB1 pathway. Recognizes variations of the palindromic sequence 5'-ATTCCCNNGGGAATT-3'. {ECO:0000269|PubMed:16326388}.	sp|O08792|COE2_MOUSE	sp|O08792|COE2_MOUSE Transcription factor COE2 OS=Mus musculus OX=10090 GN=Ebf2 PE=1 SV=4	1	10	4	3	21.6	62.605	81722	85548		83635		133100	161310	147205	0.568153	0.0466561
Q8BPS4	Integral membrane protein GPR180	Gpr180		sp|Q8BPS4|GP180_MOUSE	sp|Q8BPS4|GP180_MOUSE Integral membrane protein GPR180 OS=Mus musculus OX=10090 GN=Gpr180 PE=1 SV=1	1	3	3	3	10.4	48.974	94346	118970	140390	117902	199350	186140	242200	209230	0.563504	0.0132296
P33435	Collagenase 3	Mmp13	FUNCTION: Plays a role in the degradation of extracellular matrix proteins including fibrillar collagen, fibronectin, TNC and ACAN. Cleaves triple helical collagens, including type I, type II and type III collagen, but has the highest activity with soluble type II collagen. Can also degrade collagen type IV, type XIV and type X. May also function by activating or degrading key regulatory proteins…	sp|P33435|MMP13_MOUSE	sp|P33435|MMP13_MOUSE Collagenase 3 OS=Mus musculus OX=10090 GN=Mmp13 PE=1 SV=1	1	15	15	15	41.5	54.181	2022800	1733100	1991700	1.91587e+06	2885900	3630500	3731800	3.41607e+06	0.56084	0.00601045
P02802	Metallothionein-1	Mt1	FUNCTION: Metallothioneins have a high content of cysteine residues that bind various heavy metals; these proteins are transcriptionally regulated by both heavy metals and glucocorticoids.	sp|P02802|MT1_MOUSE	sp|P02802|MT1_MOUSE Metallothionein-1 OS=Mus musculus OX=10090 GN=Mt1 PE=1 SV=1	1	3	3	2	68.9	6.0181	190120	135860	92885	139622	277610	275040	208560	253737	0.550262	0.0341088
P10923	Osteopontin	Spp1	FUNCTION: Binds tightly to hydroxyapatite. Appears to form an integral part of the mineralized matrix. Probably important to cell-matrix interaction.; FUNCTION: Acts as a cytokine involved in enhancing production of interferon-gamma and interleukin-12 and reducing production of interleukin-10 and is essential in the pathway that leads to type I immunity.	sp|P10923|OSTP_MOUSE	sp|P10923|OSTP_MOUSE Osteopontin OS=Mus musculus OX=10090 GN=Spp1 PE=1 SV=1	1	7	7	7	37.4	32.459	1823200	882730	1778200	1494710	2629900	3134100	2442100	2.73537e+06	0.546439	0.0283515
Q9CR23	Proton-transporting V-type ATPase complex assembly regulator TMEM9	Tmem9	FUNCTION: May be involved in intracellular transport.	sp|Q9CR23|TMEM9_MOUSE;sp|Q9JJR8|TMM9B_MOUSE	sp|Q9CR23|TMEM9_MOUSE Proton-transporting V-type ATPase complex assembly regulator TMEM9 OS=Mus musculus OX=10090 GN=Tmem9 PE=1 SV=1;sp|Q9JJR8|TMM9B_MOUSE Transmembrane protein 9B OS=Mus musculus OX=10090 GN=Tmem9b PE=1 SV=1	2	2	2	2	14.2	20.633	69920	81575	75484	75659.7	154410		126350	140380	0.538963	0.010628
P05063	Fructose-bisphosphate aldolase C	Aldoc		sp|P05063|ALDOC_MOUSE	sp|P05063|ALDOC_MOUSE Fructose-bisphosphate aldolase C OS=Mus musculus OX=10090 GN=Aldoc PE=1 SV=4	1	14	10	10	52.3	39.394	1271700	1006100	1269100	1182300	2008700	2564800	2014300	2.19593e+06	0.538404	0.00771158
P14231	Sodium/potassium-transporting ATPase subunit beta-2	Atp1b2	FUNCTION: This is the non-catalytic component of the active enzyme, which catalyzes the hydrolysis of ATP coupled with the exchange of Na(+) and K(+) ions across the plasma membrane. The exact function of the beta-2 subunit is not known.; FUNCTION: Mediates cell adhesion of neurons and astrocytes, and promotes neurite outgrowth.	sp|P14231|AT1B2_MOUSE	sp|P14231|AT1B2_MOUSE Sodium/potassium-transporting ATPase subunit beta-2 OS=Mus musculus OX=10090 GN=Atp1b2 PE=1 SV=2	1	8	8	8	33.4	33.344	926330	1299700	965510	1.06385e+06	1770200	1654800	2674900	2033300	0.523212	0.047755
P55097	Cathepsin K	Ctsk	FUNCTION: Thiol protease involved in osteoclastic bone resorption. Displays potent endoprotease activity against fibrinogen at acid pH. May play an important role in extracellular matrix degradation (By similarity). Involved in the release of thyroid hormone thyroxine (T4) by limited proteolysis of TG/thyroglobulin in the thyroid follicle lumen (PubMed:12782676). {ECO:0000250, ECO:0000269|PubMed:…	sp|P55097|CATK_MOUSE	sp|P55097|CATK_MOUSE Cathepsin K OS=Mus musculus OX=10090 GN=Ctsk PE=1 SV=2	1	7	7	7	24.3	36.888	1995600	1239800	2513900	1.91643e+06	3853300	3264600	3886100	3668000	0.522474	0.0141901
E9PYI1	Zinc finger protein 568	Znf568	FUNCTION: Has transcriptional repression activity, partially through the recruitment of the corepressor TRIM28 but has also repression activity independently of this interaction (PubMed:22110054, PubMed:27658112). Essential during embryonic development, where it acts as direct repressor of IGF2-P0, placental-specific transcript of IGF2, in early development and regulates convergent extension move…	sp|E9PYI1|ZN568_MOUSE	sp|E9PYI1|ZN568_MOUSE Zinc finger protein 568 OS=Mus musculus OX=10090 GN=Znf568 PE=1 SV=1	1	6	6	6	12.8	77.116	321140	215960	216270	251123	441120	494580	591180	508960	0.493405	0.0100975
P68404	Protein kinase C beta type	Prkcb	FUNCTION: Calcium-activated, phospholipid- and diacylglycerol (DAG)-dependent serine/threonine-protein kinase involved in various cellular processes such as regulation of the B-cell receptor (BCR) signalosome, oxidative stress-induced apoptosis, androgen receptor-dependent transcription regulation, insulin signaling and endothelial cells proliferation. Plays a key role in B-cell activation by reg…	sp|P68404|KPCB_MOUSE	sp|P68404|KPCB_MOUSE Protein kinase C beta type OS=Mus musculus OX=10090 GN=Prkcb PE=1 SV=4	1	5	3	3	10	76.75	125930	200050	220670	182217	321600	464770	329710	372027	0.489795	0.0254644
Q3TCJ1	BRISC complex subunit Abraxas 2	Abraxas2	FUNCTION: Component of the BRISC complex, a multiprotein complex that specifically cleaves 'Lys-63'-linked polyubiquitin, leaving the last ubiquitin chain attached to its substrates. May act as a central scaffold protein that assembles the various components of the BRISC complex and retains them in the cytoplasm (By similarity). Plays a role in regulating the onset of apoptosis via its role in mo…	sp|Q3TCJ1|ABRX2_MOUSE	sp|Q3TCJ1|ABRX2_MOUSE BRISC complex subunit Abraxas 2 OS=Mus musculus OX=10090 GN=Abraxas2 PE=1 SV=1	1	6	6	6	18.1	46.942	209760	79537	206700	165332	314980	275920	425970	338957	0.487768	0.0490994
Q9JIE3	Otoraplin	Otor		sp|Q9JIE3|OTOR_MOUSE	sp|Q9JIE3|OTOR_MOUSE Otoraplin OS=Mus musculus OX=10090 GN=Otor PE=2 SV=1	1	3	3	3	47.7	14.328	1199600	855010	497830	850813	1805000	1763400	1666400	1.74493e+06	0.487591	0.0123945
P11835	Integrin beta-2	Itgb2	FUNCTION: Integrin ITGAL/ITGB2 is a receptor for ICAM1, ICAM2, ICAM3 and ICAM4. Integrin ITGAL/ITGB2 is also a receptor for the secreted form of ubiquitin-like protein ISG15; the interaction is mediated by ITGAL (By similarity). Integrins ITGAM/ITGB2 and ITGAX/ITGB2 are receptors for the iC3b fragment of the third complement component and for fibrinogen. Integrin ITGAX/ITGB2 recognizes the sequen…	sp|P11835|ITB2_MOUSE	sp|P11835|ITB2_MOUSE Integrin beta-2 OS=Mus musculus OX=10090 GN=Itgb2 PE=1 SV=2	1	4	4	4	7.4	85.025	53343	52390	68176	57969.7	89263	132740	135780	119261	0.486074	0.0181152
Q3UHC0	Trinucleotide repeat-containing gene 6C protein	Tnrc6c	FUNCTION: Plays a role in RNA-mediated gene silencing by micro-RNAs (miRNAs). Required for miRNA-dependent translational repression of complementary mRNAs by argonaute family proteins As scaffoldng protein associates with argonaute proteins bound to partially complementary mRNAs and simultaneously can recruit CCR4-NOT and PAN deadenylase complexes (By similarity). {ECO:0000250}.	sp|Q3UHC0|TNR6C_MOUSE	sp|Q3UHC0|TNR6C_MOUSE Trinucleotide repeat-containing gene 6C protein OS=Mus musculus OX=10090 GN=Tnrc6c PE=1 SV=2	1	4	4	4	4.5	175.77	1113500	1528400	2788500	1.81013e+06	3735600	3970100	3942700	3882800	0.466193	0.0152018
Q9D8V7	Signal peptidase complex catalytic subunit SEC11C	Sec11c	FUNCTION: Component of the microsomal signal peptidase complex which removes signal peptides from nascent proteins as they are translocated into the lumen of the endoplasmic reticulum. {ECO:0000250}.	sp|Q9D8V7|SC11C_MOUSE	sp|Q9D8V7|SC11C_MOUSE Signal peptidase complex catalytic subunit SEC11C OS=Mus musculus OX=10090 GN=Sec11c PE=1 SV=3	1	1	1	1	5.2	21.66	11819	12641	19628	14696	36938	22780	38288	32668.7	0.44985	0.0316191
P62878	E3 ubiquitin-protein ligase RBX1	Rbx1	FUNCTION: E3 ubiquitin ligase component of multiple cullin-RING-based E3 ubiquitin-protein ligase (CRLs) complexes which mediate the ubiquitination and subsequent proteasomal degradation of target proteins, including proteins involved in cell cycle progression, signal transduction, transcription and transcription-coupled nucleotide excision repair (PubMed:22118460). CRLs complexes and ARIH1 colla…	sp|P62878|RBX1_MOUSE	sp|P62878|RBX1_MOUSE E3 ubiquitin-protein ligase RBX1 OS=Mus musculus OX=10090 GN=Rbx1 PE=1 SV=1	1	3	3	3	25	12.274	188660		159720	174190	408750	392870	388920	396847	0.438935	0.000466541
P26339	Chromogranin-A	Chga	FUNCTION: [Pancreastatin]: Strongly inhibits glucose induced insulin release from the pancreas.; FUNCTION: [Catestatin]: Inhibits catecholamine release from chromaffin cells and noradrenergic neurons by acting as a non-competitive nicotinic cholinergic antagonist. Can induce mast cell migration, degranulation and production of cytokines and chemokines. {ECO:0000250|UniProtKB:P10645}.; FUNCTION: […	sp|P26339|CMGA_MOUSE	sp|P26339|CMGA_MOUSE Chromogranin-A OS=Mus musculus OX=10090 GN=Chga PE=1 SV=1	1	1	1	1	3.2	51.789	6303.2	9531.8	14348	10061	26875	25184	18538	23532.3	0.427539	0.0175559
Q9QUM7	MutS protein homolog 5	Msh5	FUNCTION: Involved in DNA mismatch repair and meiotic recombination processes. Facilitates crossovers between homologs during meiosis (By similarity). {ECO:0000250}.	sp|Q9QUM7|MSH5_MOUSE	sp|Q9QUM7|MSH5_MOUSE MutS protein homolog 5 OS=Mus musculus OX=10090 GN=Msh5 PE=1 SV=1	1	1	1	1	1.3	92.601	23018	50819	37515	37117.3	95317	109400	56897	87204.7	0.425635	0.0467748
P36536	GTP-binding protein SAR1a	Sar1a	FUNCTION: Involved in transport from the endoplasmic reticulum to the Golgi apparatus. Required to maintain SEC16A localization at discrete locations on the ER membrane perhaps by preventing its dissociation. SAR1A-GTP-dependent assembly of SEC16A on the ER membrane forms an organized scaffold defining endoplasmic reticulum exit sites (ERES) (By similarity). {ECO:0000250}.	sp|P36536|SAR1A_MOUSE	sp|P36536|SAR1A_MOUSE GTP-binding protein SAR1a OS=Mus musculus OX=10090 GN=Sar1a PE=1 SV=1	1	8	6	6	59.6	22.371	608870	301290	375780	428647	1115800	708720	1312200	1.04557e+06	0.409963	0.0369923
P97346	Nucleoredoxin	Nxn	FUNCTION: Functions as a redox-dependent negative regulator of the Wnt signaling pathway, possibly by preventing ubiquitination of DVL3 by the BCR(KLHL12) complex. May also function as a transcriptional regulator act as a regulator of protein phosphatase 2A (PP2A). {ECO:0000269|PubMed:10903915, ECO:0000269|PubMed:16604061, ECO:0000269|PubMed:16764867, ECO:0000269|PubMed:20970343}.	sp|P97346|NXN_MOUSE	sp|P97346|NXN_MOUSE Nucleoredoxin OS=Mus musculus OX=10090 GN=Nxn PE=1 SV=1	1	7	7	7	23.7	48.343	177610	36372	144860	119614	276250	313110	289480	292947	0.408313	0.0169964
Q8CI03	FLYWCH-type zinc finger-containing protein 1	Flywch1		sp|Q8CI03|FWCH1_MOUSE	sp|Q8CI03|FWCH1_MOUSE FLYWCH-type zinc finger-containing protein 1 OS=Mus musculus OX=10090 GN=Flywch1 PE=1 SV=2	1	1	1	1	3	77.095	320260	127670	225650	224527	476160	526690	659910	554253	0.405098	0.0134398
Q9CQ69	Cytochrome b-c1 complex subunit 8	Uqcrq	FUNCTION: Component of the ubiquinol-cytochrome c oxidoreductase, a multisubunit transmembrane complex that is part of the mitochondrial electron transport chain which drives oxidative phosphorylation. The respiratory chain contains 3 multisubunit complexes succinate dehydrogenase (complex II, CII), ubiquinol-cytochrome c oxidoreductase (cytochrome b-c1 complex, complex III, CIII) and cytochrome …	sp|Q9CQ69|QCR8_MOUSE	sp|Q9CQ69|QCR8_MOUSE Cytochrome b-c1 complex subunit 8 OS=Mus musculus OX=10090 GN=Uqcrq PE=1 SV=3	1	2	2	2	28	9.7681	30920	348740	514080	297913	755000	755620	751180	753933	0.395145	0.032391
A2A699	Protein FAM171A2	Fam171a2		sp|A2A699|F1712_MOUSE	sp|A2A699|F1712_MOUSE Protein FAM171A2 OS=Mus musculus OX=10090 GN=Fam171a2 PE=1 SV=1	1	4	4	4	7.9	87.486	6103.7	6042.1	7794.5	6646.77	13233	16821	20622	16892	0.393486	0.00975241
P63082	V-type proton ATPase 16 kDa proteolipid subunit	Atp6v0c	FUNCTION: Proton-conducting pore forming subunit of the membrane integral V0 complex of vacuolar ATPase. V-ATPase is responsible for acidifying a variety of intracellular compartments in eukaryotic cells.	sp|P63082|VATL_MOUSE	sp|P63082|VATL_MOUSE V-type proton ATPase 16 kDa proteolipid subunit OS=Mus musculus OX=10090 GN=Atp6v0c PE=1 SV=1	1	2	2	2	31.6	15.808	289690	50861	205730	182094	518730	335630	571560	475307	0.383108	0.0427412
Q8VDT9	39S ribosomal protein L50, mitochondrial	Mrpl50		sp|Q8VDT9|RM50_MOUSE	sp|Q8VDT9|RM50_MOUSE 39S ribosomal protein L50, mitochondrial OS=Mus musculus OX=10090 GN=Mrpl50 PE=1 SV=2	1	3	3	3	34	18.213	32406	15427	34934	27589	59179	94744	62875	72266	0.38177	0.0253872
Q9CWW7	CXXC-type zinc finger protein 1	Cxxc1	FUNCTION: Transcriptional activator that exhibits a unique DNA binding specificity for CpG unmethylated motifs with a preference for CpGG. {ECO:0000250}.	sp|Q9CWW7|CXXC1_MOUSE	sp|Q9CWW7|CXXC1_MOUSE CXXC-type zinc finger protein 1 OS=Mus musculus OX=10090 GN=Cxxc1 PE=1 SV=1	1	8	8	8	15.5	76.166	78143	73921	136230	96098	334630	227740	216580	259650	0.370106	0.0185591
Q9WVB0	RNA-binding protein with multiple splicing	Rbpms	FUNCTION: Acts as a coactivator of transcriptional activity. Required to increase TGFB1/Smad-mediated transactivation. Acts through SMAD2, SMAD3 and SMAD4 to increase transcriptional activity. Increases phosphorylation of SMAD2 and SMAD3 on their C-terminal SSXS motif, possibly through recruitment of TGFBR1. Promotes the nuclear accumulation of SMAD2, SMAD3 and SMAD4 proteins. Binds to poly(A) RN…	sp|Q9WVB0|RBPMS_MOUSE	sp|Q9WVB0|RBPMS_MOUSE RNA-binding protein with multiple splicing OS=Mus musculus OX=10090 GN=Rbpms PE=1 SV=2	1	3	3	3	20.3	21.816	79381	82430	40208	67339.7	205480	181800	195430	194237	0.346689	0.00113326
Q8BHJ6	Serine incorporator 5	Serinc5	FUNCTION: Restriction factor required to restrict infectivity of gammaretroviruses: acts by inhibiting early step of viral infection and impairing the ability of the viral particle to translocate its content to the cytoplasm (By similarity). Enhances the incorporation of serine into phosphatidylserine and sphingolipids. May play a role in providing serine molecules for the formation of myelin gly…	sp|Q8BHJ6|SERC5_MOUSE	sp|Q8BHJ6|SERC5_MOUSE Serine incorporator 5 OS=Mus musculus OX=10090 GN=Serinc5 PE=2 SV=1	1	2	2	2	8.2	51.831	55804	30541	95014	60453	186550	203140	157270	182320	0.331576	0.00614705
Q9CQN7	39S ribosomal protein L41, mitochondrial	Mrpl41	FUNCTION: Component of the mitochondrial ribosome large subunit. Also involved in apoptosis and cell cycle. Enhances p53/TP53 stability, thereby contributing to p53/TP53-induced apoptosis in response to growth-inhibitory condition. Enhances p53/TP53 translocation to the mitochondria. Has the ability to arrest the cell cycle at the G1 phase, possibly by stabilizing the CDKN1A and CDKN1B (p27Kip1) …	sp|Q9CQN7|RM41_MOUSE	sp|Q9CQN7|RM41_MOUSE 39S ribosomal protein L41, mitochondrial OS=Mus musculus OX=10090 GN=Mrpl41 PE=1 SV=1	1	1	1	1	7.4	15.261	12683	5917.4	3581.4	7393.93	24361	26259	17383	22667.7	0.326189	0.0164068
Q9JLB2	Protein PALS1	Pals1	FUNCTION: Plays a role in tight junction biogenesis and in the establishment of cell polarity in epithelial cells (By similarity). Also involved in adherens junction biogenesis by ensuring correct localization of the exocyst complex protein EXOC4/SEC8 which allows trafficking of adherens junction structural component CDH1 to the cell surface (PubMed:17182851, PubMed:20237282). Plays a role throug…	sp|Q9JLB2|PALS1_MOUSE	sp|Q9JLB2|PALS1_MOUSE Protein PALS1 OS=Mus musculus OX=10090 GN=Pals1 PE=1 SV=1	1	4	4	4	7.9	77.229	48192	32591	47434	42739	167250	150080	80783	132704	0.322062	0.0287606
Q9CQQ8	U6 snRNA-associated Sm-like protein LSm7	Lsm7	FUNCTION: Plays role in pre-mRNA splicing as component of the U4/U6-U5 tri-snRNP complex that is involved in spliceosome assembly, and as component of the precatalytic spliceosome (spliceosome B complex). The heptameric LSM2-8 complex binds specifically to the 3'-terminal U-tract of U6 snRNA. {ECO:0000250|UniProtKB:Q9UK45}.	sp|Q9CQQ8|LSM7_MOUSE	sp|Q9CQQ8|LSM7_MOUSE U6 snRNA-associated Sm-like protein LSm7 OS=Mus musculus OX=10090 GN=Lsm7 PE=1 SV=1	1	4	4	4	37.9	11.636	184540	70151	419120	224604	624970	833950	736390	731770	0.306932	0.0130858
P97767	Eyes absent homolog 1	Eya1	FUNCTION: Functions both as protein phosphatase and as transcriptional coactivator for SIX1, and probably also for SIX2, SIX4 and SIX5 (PubMed:10490620). Tyrosine phosphatase that dephosphorylates 'Tyr-142' of histone H2AX (H2AXY142ph) and promotes efficient DNA repair via the recruitment of DNA repair complexes containing MDC1. 'Tyr-142' phosphorylation of histone H2AX plays a central role in DN…	sp|P97767|EYA1_MOUSE	sp|P97767|EYA1_MOUSE Eyes absent homolog 1 OS=Mus musculus OX=10090 GN=Eya1 PE=1 SV=3	1	4	4	4	10	64.323	32980	9491.2	46437	29636.1	126880	113990	71150	104007	0.284944	0.0205242
Q9D6F9	Tubulin beta-4A chain	Tubb4a	FUNCTION: Tubulin is the major constituent of microtubules. It binds two moles of GTP, one at an exchangeable site on the beta chain and one at a non-exchangeable site on the alpha chain.	sp|Q9D6F9|TBB4A_MOUSE	sp|Q9D6F9|TBB4A_MOUSE Tubulin beta-4A chain OS=Mus musculus OX=10090 GN=Tubb4a PE=1 SV=3	1	22	4	4	70.7	49.585	263490	126100	344450	244680	841070	960750	1191500	997773	0.245226	0.00339185
Q9R078	5-AMP-activated protein kinase subunit beta-1	Prkab1	FUNCTION: Non-catalytic subunit of AMP-activated protein kinase (AMPK), an energy sensor protein kinase that plays a key role in regulating cellular energy metabolism. In response to reduction of intracellular ATP levels, AMPK activates energy-producing pathways and inhibits energy-consuming processes: inhibits protein, carbohydrate and lipid biosynthesis, as well as cell growth and proliferation…	sp|Q9R078|AAKB1_MOUSE	sp|Q9R078|AAKB1_MOUSE 5-AMP-activated protein kinase subunit beta-1 OS=Mus musculus OX=10090 GN=Prkab1 PE=1 SV=2	1	2	2	2	8.9	30.308	89685	5977.9	19270	38311	172110	107370	199220	159567	0.240094	0.0322409
Q8BVA5	Lipid droplet-associated hydrolase	Ldah	FUNCTION: Serine lipid hydrolase associated with lipid droplets. Highly expressed in macrophage-rich areas in atherosclerotic lesions, suggesting that it could promote cholesterol ester turnover in macrophages. {ECO:0000305|PubMed:24357060}.	sp|Q8BVA5|LDAH_MOUSE	sp|Q8BVA5|LDAH_MOUSE Lipid droplet-associated hydrolase OS=Mus musculus OX=10090 GN=Ldah PE=1 SV=1	1	4	4	4	13.8	37.374	49866	18431	24845	31047.3	96100	218000	159530	157877	0.196656	0.0254333
Q80SY3	V-type proton ATPase subunit d 2	Atp6v0d2	FUNCTION: Subunit of the integral membrane V0 complex of vacuolar ATPase. Vacuolar ATPase is responsible for acidifying a variety of intracellular compartments in eukaryotic cells, thus providing most of the energy required for transport processes in the vacuolar system (By similarity). May play a role in coupling of proton transport and ATP hydrolysis. Regulator of osteoclast fusion and bone for…	sp|Q80SY3|VA0D2_MOUSE	sp|Q80SY3|VA0D2_MOUSE V-type proton ATPase subunit d 2 OS=Mus musculus OX=10090 GN=Atp6v0d2 PE=2 SV=2	1	5	5	5	27.4	40.493	35095	134410	76305	81936.7	349810	668200	460550	492853	0.16625	0.0136144
P03995	Glial fibrillary acidic protein	Gfap	FUNCTION: GFAP, a class-III intermediate filament, is a cell-specific marker that, during the development of the central nervous system, distinguishes astrocytes from other glial cells.	sp|P03995|GFAP_MOUSE	sp|P03995|GFAP_MOUSE Glial fibrillary acidic protein OS=Mus musculus OX=10090 GN=Gfap PE=1 SV=4	1	11	8	8	29.5	49.899	90209	180300	104860	125123	1175900	486490	755040	805810	0.155276	0.0282938
P20065	Thymosin beta-4	Tmsb4x	FUNCTION: Plays an important role in the organization of the cytoskeleton. Binds to and sequesters actin monomers (G actin) and therefore inhibits actin polymerization.; FUNCTION: Seraspenide inhibits the entry of hematopoietic pluripotent stem cells into the S-phase. {ECO:0000250}.	sp|P20065|TYB4_MOUSE	sp|P20065|TYB4_MOUSE Thymosin beta-4 OS=Mus musculus OX=10090 GN=Tmsb4x PE=1 SV=1	1	3	3	3	48	5.6794	40116	53787	69554	54485.7	412420	342880	338490	364597	0.149441	0.000258801
P21844	Chymase	Cma1	FUNCTION: Major secreted protease of mast cells with suspected roles in vasoactive peptide generation, extracellular matrix degradation, and regulation of gland secretion.	sp|P21844|CMA1_MOUSE	sp|P21844|CMA1_MOUSE Chymase OS=Mus musculus OX=10090 GN=Cma1 PE=1 SV=2	1	5	5	5	28.3	27.586	36964	70203	7210.6	38125.9	422440	279430	222640	308170	0.123717	0.0122129
P35174	Stefin-2	Stfa2	FUNCTION: This is an intracellular thiol proteinase inhibitor.	sp|P35174|CYT2_MOUSE	sp|P35174|CYT2_MOUSE Stefin-2 OS=Mus musculus OX=10090 GN=Stfa2 PE=3 SV=2	1	1	1	1	11.7	11.842	19553	19535	2666.7	13918.2	155570		184310	169940	0.0819009	0.00122791
Q60590	Alpha-1-acid glycoprotein 1	Orm1	FUNCTION: Functions as transport protein in the blood stream. Binds various ligands in the interior of its beta-barrel domain (By similarity). Appears to function in modulating the activity of the immune system during the acute-phase reaction. {ECO:0000250}.	sp|Q60590|A1AG1_MOUSE;sp|P07361|A1AG2_MOUSE;sp|Q63805|A1AG3_MOUSE	sp|Q60590|A1AG1_MOUSE Alpha-1-acid glycoprotein 1 OS=Mus musculus OX=10090 GN=Orm1 PE=1 SV=1;sp|P07361|A1AG2_MOUSE Alpha-1-acid glycoprotein 2 OS=Mus musculus OX=10090 GN=Orm2 PE=1 SV=1	3	3	3	3	20.3	23.895	79905	16544	60258	52235.7	754950	895780	661440	770723	0.0677749	0.00052607
Q61646	Haptoglobin	Hp	FUNCTION: As a result of hemolysis, hemoglobin is found to accumulate in the kidney and is secreted in the urine. Haptoglobin captures, and combines with free plasma hemoglobin to allow hepatic recycling of heme iron and to prevent kidney damage. Haptoglobin also acts as an antioxidant, has antibacterial activity and plays a role in modulating many aspects of the acute phase response. Hemoglobin/…	sp|Q61646|HPT_MOUSE	sp|Q61646|HPT_MOUSE Haptoglobin OS=Mus musculus OX=10090 GN=Hp PE=1 SV=1	1	7	7	7	25.4	38.752	19496	27107	52582	33061.7	2092700	1209200	1380700	1.56087e+06	0.0211816	0.00485096
A2A8U2	Transmembrane protein 201	Tmem201	FUNCTION: Involved in nuclear movement during fibroblast polarization and migration (PubMed:22349700). May recruit Ran GTPase to the nuclear periphery (By similarity). {ECO:0000250|UniProtKB:Q5SNT2, ECO:0000269|PubMed:22349700}.; FUNCTION: [Isoform 2]: May define a distinct membrane domain in the vicinity of the mitotic spindle. Involved in the organization of the nuclear envelope implicating EMD…	sp|A2A8U2|TM201_MOUSE	sp|A2A8U2|TM201_MOUSE Transmembrane protein 201 OS=Mus musculus OX=10090 GN=Tmem201 PE=1 SV=1	1	5	5	5	9.8	72.499	221190	191370	260010	224190	351380	330070	325700	335717	0.667795	0.00646076
A6X935	Inter alpha-trypsin inhibitor, heavy chain 4	Itih4	FUNCTION: Type II acute-phase protein (APP) involved in inflammatory responses to trauma. May also play a role in liver development or regeneration.	sp|A6X935|ITIH4_MOUSE	sp|A6X935|ITIH4_MOUSE Inter alpha-trypsin inhibitor, heavy chain 4 OS=Mus musculus OX=10090 GN=Itih4 PE=1 SV=2	1	5	5	5	7.5	104.66	413890	359610	602880	458793	681490	660270	716290	686017	0.668779	0.0395889
E9Q7T7	Chondroadherin-like protein	Chadl	FUNCTION: Potential negative modulator of chondrocyte differentiation. Inhibits collagen fibrillogenesis in vitro. May influence chondrocyte's differentiation by acting on its cellular collagenous microenvironment. {ECO:0000269|PubMed:25451920}.	sp|E9Q7T7|CHADL_MOUSE	sp|E9Q7T7|CHADL_MOUSE Chondroadherin-like protein OS=Mus musculus OX=10090 GN=Chadl PE=1 SV=1	1	29	29	29	59.8	81.36	16196000	16473000	15385000	16018000	14961000	14187000	13431000	14193000	1.12858	0.0293004
O08915	AH receptor-interacting protein	Aip	FUNCTION: May play a positive role in AHR-mediated (aromatic hydrocarbon receptor) signaling, possibly by influencing its receptivity for ligand and/or its nuclear targeting.	sp|O08915|AIP_MOUSE	sp|O08915|AIP_MOUSE AH receptor-interacting protein OS=Mus musculus OX=10090 GN=Aip PE=1 SV=1	1	8	8	8	35.5	37.605	894160	876000	773540	847900	716230	726090	699100	713807	1.18786	0.0250083
O35215	D-dopachrome decarboxylase	Ddt	FUNCTION: Tautomerization of D-dopachrome with decarboxylation to give 5,6-dihydroxyindole (DHI). {ECO:0000250}.	sp|O35215|DOPD_MOUSE	sp|O35215|DOPD_MOUSE D-dopachrome decarboxylase OS=Mus musculus OX=10090 GN=Ddt PE=1 SV=3	1	7	7	7	76.3	13.077	3345100	3372300	3798300	3.50523e+06	4318100	4212700	3938800	4.15653e+06	0.843307	0.0245362
O35405	5-3 exonuclease PLD3	Pld3	FUNCTION: 5'->3' DNA exonuclease which digests single-stranded DNA (ssDNA) (PubMed:30111894). Regulates inflammatory cytokine responses via the degradation of nucleic acids, by reducing the concentration of ssDNA able to stimulate TLR9, a nucleotide-sensing receptor in collaboration with PLD4 (PubMed:30111894). May be important in myotube formation. Plays a role in lysosomal homeostasis. Involved…	sp|O35405|PLD3_MOUSE	sp|O35405|PLD3_MOUSE 5-3 exonuclease PLD3 OS=Mus musculus OX=10090 GN=Pld3 PE=1 SV=1	1	6	6	6	20.7	54.388	283610	270850	287680	280713	227700	220220	230680	226200	1.241	0.000787033
O35474	EGF-like repeat and discoidin I-like domain-containing protein 3	Edil3	FUNCTION: Promotes adhesion of endothelial cells through interaction with the alpha-v/beta-3 integrin receptor. Inhibits formation of vascular-like structures. May be involved in regulation of vascular morphogenesis of remodeling in embryonic development.	sp|O35474|EDIL3_MOUSE	sp|O35474|EDIL3_MOUSE EGF-like repeat and discoidin I-like domain-containing protein 3 OS=Mus musculus OX=10090 GN=Edil3 PE=1 SV=2	1	14	14	14	36.7	53.711	4682900	5721600	5467200	5.29057e+06	5964500	6666100	6516400	6.38233e+06	0.828939	0.0447934
O35658	Complement component 1 Q subcomponent-binding protein, mitochondrial	C1qbp	FUNCTION: Is believed to be a multifunctional and multicompartmental protein involved in inflammation and infection processes, ribosome biogenesis, protein synthesis in mitochondria, regulation of apoptosis, transcriptional regulation and pre-mRNA splicing. At the cell surface is thought to act as an endothelial receptor for plasma proteins of the complement and kallikrein-kinin cascades. Putativ…	sp|O35658|C1QBP_MOUSE	sp|O35658|C1QBP_MOUSE Complement component 1 Q subcomponent-binding protein, mitochondrial OS=Mus musculus OX=10090 GN=C1qbp PE=1 SV=1	1	7	7	7	38.8	31.013	2158600	1923900	2180700	2.08773e+06	2389000	2477000	2539400	2.46847e+06	0.845761	0.0149425
O55125	Protein NipSnap homolog 1	Nipsnap1		sp|O55125|NIPS1_MOUSE	sp|O55125|NIPS1_MOUSE Protein NipSnap homolog 1 OS=Mus musculus OX=10090 GN=Nipsnap1 PE=1 SV=1	1	6	6	6	29.6	33.363	934460	877240	851530	887743	737030	695170	737760	723320	1.22732	0.00434682
O88967	ATP-dependent zinc metalloprotease YME1L1	Yme1l1	FUNCTION: ATP-dependent metalloprotease that catalyzes the degradation of folded and unfolded proteins with a suitable degron sequence in the mitochondrial intermembrane region (By similarity). Plays an important role in regulating mitochondrial morphology and function by cleaving OPA1 at position S2, giving rise to a form of OPA1 that promotes maintenance of normal mitochondrial structure (PubMe…	sp|O88967|YMEL1_MOUSE	sp|O88967|YMEL1_MOUSE ATP-dependent zinc metalloprotease YME1L1 OS=Mus musculus OX=10090 GN=Yme1l1 PE=1 SV=1	1	8	8	8	16.5	80.027	234150	259580	247710	247147	329690	287280	318990	311987	0.792171	0.011595
P02798	Metallothionein-2	Mt2	FUNCTION: Metallothioneins have a high content of cysteine residues that bind various heavy metals; these proteins are transcriptionally regulated by both heavy metals and glucocorticoids.	sp|P02798|MT2_MOUSE	sp|P02798|MT2_MOUSE Metallothionein-2 OS=Mus musculus OX=10090 GN=Mt2 PE=1 SV=2	1	3	3	2	65.6	6.1153	148110	112460	119970	126847	194060	167770	181140	180990	0.700849	0.0149881
P06151	L-lactate dehydrogenase A chain	Ldha		sp|P06151|LDHA_MOUSE;sp|P00342|LDHC_MOUSE	sp|P06151|LDHA_MOUSE L-lactate dehydrogenase A chain OS=Mus musculus OX=10090 GN=Ldha PE=1 SV=3	2	19	19	18	69.9	36.498	33653000	34251000	31579000	33161000	35027000	36180000	36145000	35784000	0.926699	0.0426127
P06728	Apolipoprotein A-IV	Apoa4	FUNCTION: May have a role in chylomicrons and VLDL secretion and catabolism. Required for efficient activation of lipoprotein lipase by ApoC-II; potent activator of LCAT. Apoa-IV is a major component of HDL and chylomicrons.	sp|P06728|APOA4_MOUSE	sp|P06728|APOA4_MOUSE Apolipoprotein A-IV OS=Mus musculus OX=10090 GN=Apoa4 PE=1 SV=3	1	21	21	21	61.5	45.029	19525000	20323000	20326000	20058000	29039000	31358000	28118000	29505000	0.679817	0.000700333
P06909	Complement factor H	Cfh	FUNCTION: Glycoprotein that plays an essential role in maintaining a well-balanced immune response by modulating complement activation. Acts as a soluble inhibitor of complement, where its binding to self markers such as glycan structures prevents complement activation and amplification on cell surfaces. Accelerates the decay of the complement alternative pathway (AP) C3 convertase C3bBb, thus pr…	sp|P06909|CFAH_MOUSE	sp|P06909|CFAH_MOUSE Complement factor H OS=Mus musculus OX=10090 GN=Cfh PE=1 SV=2	1	31	31	31	40.5	139.14	3414700	3214200	3027200	3218700	3758900	3995700	3505000	3753200	0.857588	0.0415257
P07309	Transthyretin	Ttr	FUNCTION: Thyroid hormone-binding protein. Probably transports thyroxine from the bloodstream to the brain.	sp|P07309|TTHY_MOUSE	sp|P07309|TTHY_MOUSE Transthyretin OS=Mus musculus OX=10090 GN=Ttr PE=1 SV=1	1	8	8	8	60.5	15.776	8885700	9617100	8664800	9.05587e+06	10169000	10615000	10932000	10572000	0.85659	0.0139592
P07724	Albumin	Alb	FUNCTION: Binds water, Ca(2+), Na(+), K(+), fatty acids, hormones, bilirubin and drugs. Its main function is the regulation of the colloidal osmotic pressure of blood. Major zinc transporter in plasma, typically binds about 80% of all plasma zinc (By similarity). Major calcium and magnesium transporter in plasma, binds approximately 45% of circulating calcium and magnesium in plasma (By similarit…	sp|P07724|ALBU_MOUSE	sp|P07724|ALBU_MOUSE Albumin OS=Mus musculus OX=10090 GN=Alb PE=1 SV=3	1	50	50	46	77.1	68.692	432790000	556010000	521780000	5.03527e+08	673750000	626400000	670050000	6.56733e+08	0.766714	0.01823
P08228	Superoxide dismutase [Cu-Zn]	Sod1	FUNCTION: Destroys radicals which are normally produced within the cells and which are toxic to biological systems.	sp|P08228|SODC_MOUSE	sp|P08228|SODC_MOUSE Superoxide dismutase [Cu-Zn] OS=Mus musculus OX=10090 GN=Sod1 PE=1 SV=2	1	11	11	11	56.5	15.942	15924000	11944000	15287000	14385000	17030000	19782000	19936000	18916000	0.760467	0.043423
P09542	Myosin light chain 3	Myl3	FUNCTION: Regulatory light chain of myosin. Does not bind calcium.	sp|P09542|MYL3_MOUSE	sp|P09542|MYL3_MOUSE Myosin light chain 3 OS=Mus musculus OX=10090 GN=Myl3 PE=1 SV=4	1	7	5	5	51	22.421	138360	131140	154050	141183	123720	96931	99497	106716	1.32298	0.034007
P0DP28	Calmodulin-3	Calm3	FUNCTION: Calmodulin mediates the control of a large number of enzymes, ion channels, aquaporins and other proteins through calcium-binding. Among the enzymes to be stimulated by the calmodulin-calcium complex are a number of protein kinases and phosphatases. Together with CCP110 and centrin, is involved in a genetic pathway that regulates the centrosome cycle and progression through cytokinesis.…	sp|P0DP28|CALM3_MOUSE;sp|P0DP27|CALM2_MOUSE;sp|P0DP26|CALM1_MOUSE;sp|Q9D6P8|CALL3_MOUSE	sp|P0DP28|CALM3_MOUSE Calmodulin-3 OS=Mus musculus OX=10090 GN=Calm3 PE=1 SV=1;sp|P0DP27|CALM2_MOUSE Calmodulin-2 OS=Mus musculus OX=10090 GN=Calm2 PE=1 SV=1;sp|P0DP26|CALM1_MOUSE Calmodulin-1 OS=Mus musculus OX=10090 GN=Calm1 PE=1 SV=1;sp|Q9D6P8|CALL3_MOU	4	12	12	11	60.4	16.837	22526000	22372000	22550000	2.24827e+07	28312000	28893000	25644000	2.76163e+07	0.814108	0.00686689
P11440	Cyclin-dependent kinase 1	Cdk1	FUNCTION: Plays a key role in the control of the eukaryotic cell cycle by modulating the centrosome cycle as well as mitotic onset; promotes G2-M transition, and regulates G1 progress and G1-S transition via association with multiple interphase cyclins. Required in higher cells for entry into S-phase and mitosis. Phosphorylates PARVA/actopaxin, APC, AMPH, APC, BARD1, Bcl-xL/BCL2L1, BRCA2, CALD1, …	sp|P11440|CDK1_MOUSE;sp|Q3V3A1|CDK15_MOUSE;sp|O35495|CDK14_MOUSE	sp|P11440|CDK1_MOUSE Cyclin-dependent kinase 1 OS=Mus musculus OX=10090 GN=Cdk1 PE=1 SV=3	3	16	16	14	64.6	34.106	1499800	1424600	1832600	1.58567e+06	1042300	1082400	1251300	1.12533e+06	1.40906	0.0307859
P11680	Properdin	Cfp	FUNCTION: A positive regulator of the alternate pathway of complement (PubMed:28264884). It binds to and stabilizes the C3- and C5-convertase enzyme complexes (By similarity). Inhibits CFI-CFH mediated degradation of Inhibits CFI-CFH mediated degradation of Complement C3 beta chain (C3b) (By similarity). {ECO:0000250|UniProtKB:P27918, ECO:0000269|PubMed:28264884}.	sp|P11680|PROP_MOUSE	sp|P11680|PROP_MOUSE Properdin OS=Mus musculus OX=10090 GN=Cfp PE=1 SV=2	1	3	3	3	10.8	50.327	84131	105430	89579	93046.7	111840	150600	127050	129830	0.716681	0.0469423
P11688	Integrin alpha-5	Itga5	FUNCTION: Integrin alpha-5/beta-1 (ITGA5:ITGB1) is a receptor for fibronectin and fibrinogen. It recognizes the sequence R-G-D in its ligands. ITGA5:ITGB1 binds to PLA2G2A via a site (site 2) which is distinct from the classical ligand-binding site (site 1) and this induces integrin conformational changes and enhanced ligand binding to site 1. ITGA5:ITGB1 acts as a receptor for fibrillin-1 (FBN1)…	sp|P11688|ITA5_MOUSE	sp|P11688|ITA5_MOUSE Integrin alpha-5 OS=Mus musculus OX=10090 GN=Itga5 PE=1 SV=3	1	15	15	15	17.9	115.04	1003900	971060	844750	939903	717560	782220	556970	685583	1.37095	0.0370869
P13020	Gelsolin	Gsn	FUNCTION: Calcium-regulated, actin-modulating protein that binds to the plus (or barbed) ends of actin monomers or filaments, preventing monomer exchange (end-blocking or capping). It can promote the assembly of monomers into filaments (nucleation) as well as sever filaments already formed. Plays a role in ciliogenesis.	sp|P13020|GELS_MOUSE;CON__Q3SX14	sp|P13020|GELS_MOUSE Gelsolin OS=Mus musculus OX=10090 GN=Gsn PE=1 SV=3	2	28	28	28	52.9	85.941	21604000	17631000	18629000	19288000	23961000	25399000	23341000	2.42337e+07	0.795918	0.0210021
P14152	Malate dehydrogenase, cytoplasmic	Mdh1		sp|P14152|MDHC_MOUSE	sp|P14152|MDHC_MOUSE Malate dehydrogenase, cytoplasmic OS=Mus musculus OX=10090 GN=Mdh1 PE=1 SV=3	1	11	11	11	49.4	36.511	12392000	11870000	11129000	11797000	14265000	14063000	12884000	1.37373e+07	0.858755	0.0264962
P14602	Heat shock protein beta-1	Hspb1	FUNCTION: Small heat shock protein which functions as a molecular chaperone probably maintaining denatured proteins in a folding-competent state. Plays a role in stress resistance and actin organization (PubMed:17661394). Through its molecular chaperone activity may regulate numerous biological processes including the phosphorylation and the axonal transport of neurofilament proteins (By similari…	sp|P14602|HSPB1_MOUSE	sp|P14602|HSPB1_MOUSE Heat shock protein beta-1 OS=Mus musculus OX=10090 GN=Hspb1 PE=1 SV=3	1	4	4	4	26.8	23.014	702150	740580	703750	715493	551510	491400	659130	567347	1.26112	0.0430141
P15331	Peripherin	Prph	FUNCTION: Class-III neuronal intermediate filament protein (By similarity). May form an independent structural network without the involvement of other neurofilaments or may cooperate with the neuronal intermediate filament proteins NEFL, NEFH, NEFM and INA to form filamentous networks (PubMed:22723690, PubMed:15322088, PubMed:10426285). Assembly of the neuronal intermediate filaments may be regu…	sp|P15331|PERI_MOUSE	sp|P15331|PERI_MOUSE Peripherin OS=Mus musculus OX=10090 GN=Prph PE=1 SV=2	1	18	14	14	34.7	54.267	1104300	1564100	1494300	1.38757e+06	1035500	879930	859760	925063	1.49997	0.0393988
P15864	Histone H1.2	H1-2	FUNCTION: Histone H1 protein binds to linker DNA between nucleosomes forming the macromolecular structure known as the chromatin fiber. Histones H1 are necessary for the condensation of nucleosome chains into higher-order structured fibers. Acts also as a regulator of individual gene transcription through chromatin remodeling, nucleosome spacing and DNA methylation (By similarity). {ECO:0000250, …	sp|P15864|H12_MOUSE	sp|P15864|H12_MOUSE Histone H1.2 OS=Mus musculus OX=10090 GN=H1-2 PE=1 SV=2	1	12	12	3	41	21.266	25565000	22894000	27122000	2.51937e+07	32865000	30674000	33656000	3.23983e+07	0.777622	0.00910077
P16015	Carbonic anhydrase 3	Ca3	FUNCTION: Reversible hydration of carbon dioxide.	sp|P16015|CAH3_MOUSE	sp|P16015|CAH3_MOUSE Carbonic anhydrase 3 OS=Mus musculus OX=10090 GN=Ca3 PE=1 SV=3	1	18	18	18	85.8	29.366	17271000	19863000	23056000	2.00633e+07	26522000	25552000	28599000	26891000	0.746098	0.0228557
P16330	2,3-cyclic-nucleotide 3-phosphodiesterase	Cnp	FUNCTION: May participate in RNA metabolism in the myelinating cell, CNP is the third most abundant protein in central nervous system myelin. {ECO:0000269|PubMed:22393399}.	sp|P16330|CN37_MOUSE	sp|P16330|CN37_MOUSE 2,3-cyclic-nucleotide 3-phosphodiesterase OS=Mus musculus OX=10090 GN=Cnp PE=1 SV=3	1	14	14	14	37.4	47.123	2010400	1739900	1750200	1833500	2547100	2606300	2247500	2.46697e+06	0.74322	0.011153
P17427	AP-2 complex subunit alpha-2	Ap2a2	FUNCTION: Component of the adaptor protein complex 2 (AP-2). Adaptor protein complexes function in protein transport via transport vesicles in different membrane traffic pathways. Adaptor protein complexes are vesicle coat components and appear to be involved in cargo selection and vesicle formation. AP-2 is involved in clathrin-dependent endocytosis in which cargo proteins are incorporated into …	sp|P17427|AP2A2_MOUSE	sp|P17427|AP2A2_MOUSE AP-2 complex subunit alpha-2 OS=Mus musculus OX=10090 GN=Ap2a2 PE=1 SV=2	1	36	36	27	50	104.02	7623200	6602700	6267700	6831200	5461900	5288000	5938300	5.56273e+06	1.22803	0.0483774
P17742	Peptidyl-prolyl cis-trans isomerase A	Ppia	FUNCTION: PPIase that catalyzes the cis-trans isomerization of proline imidic peptide bonds in oligopeptides and may therefore assist protein folding. {ECO:0000250|UniProtKB:P62937}.	sp|P17742|PPIA_MOUSE	sp|P17742|PPIA_MOUSE Peptidyl-prolyl cis-trans isomerase A OS=Mus musculus OX=10090 GN=Ppia PE=1 SV=2	1	13	13	13	71.3	17.971	40383000	41485000	33683000	38517000	57373000	53885000	45688000	5.23153e+07	0.736247	0.0311403
P19096	Fatty acid synthase	Fasn	FUNCTION: Fatty acid synthetase catalyzes the formation of long-chain fatty acids from acetyl-CoA, malonyl-CoA and NADPH. This multifunctional protein has 7 catalytic activities as an acyl carrier protein.	sp|P19096|FAS_MOUSE	sp|P19096|FAS_MOUSE Fatty acid synthase OS=Mus musculus OX=10090 GN=Fasn PE=1 SV=2	1	91	91	91	51.2	272.43	31551000	31716000	33406000	3.22243e+07	35452000	34805000	37297000	3.58513e+07	0.898832	0.019025
P19157	Glutathione S-transferase P 1	Gstp1	FUNCTION: Conjugation of reduced glutathione to a wide number of exogenous and endogenous hydrophobic electrophiles. Involved in the formation of glutathione conjugates of both prostaglandin A2 (PGA2) and prostaglandin J2 (PGJ2). Participates in the formation of novel hepoxilin regioisomers. Regulates negatively CDK5 activity via p25/p35 translocation to prevent neurodegeneration. {ECO:0000250|Un…	sp|P19157|GSTP1_MOUSE;sp|P46425|GSTP2_MOUSE	sp|P19157|GSTP1_MOUSE Glutathione S-transferase P 1 OS=Mus musculus OX=10090 GN=Gstp1 PE=1 SV=2;sp|P46425|GSTP2_MOUSE Glutathione S-transferase P 2 OS=Mus musculus OX=10090 GN=Gstp2 PE=1 SV=2	2	11	11	11	62.9	23.609	3695000	4160600	4148900	4001500	4982900	5482000	5124300	5196400	0.770052	0.00499732
P20060	Beta-hexosaminidase subunit beta	Hexb	FUNCTION: Responsible for the degradation of GM2 gangliosides, and a variety of other molecules containing terminal N-acetyl hexosamines, in the brain and other tissues.	sp|P20060|HEXB_MOUSE	sp|P20060|HEXB_MOUSE Beta-hexosaminidase subunit beta OS=Mus musculus OX=10090 GN=Hexb PE=1 SV=2	1	7	7	7	19.4	61.115	1843900	2095700	1997700	1979100	2251500	2249100	2357900	2.28617e+06	0.865685	0.0197148
P20918	Plasminogen	Plg	FUNCTION: Plasmin dissolves the fibrin of blood clots and acts as a proteolytic factor in a variety of other processes including embryonic development, tissue remodeling, tumor invasion, and inflammation. In ovulation, weakens the walls of the Graafian follicle. It activates the urokinase-type plasminogen activator, collagenases and several complement zymogens, such as C1 and C5. Cleavage of fibr…	sp|P20918|PLMN_MOUSE	sp|P20918|PLMN_MOUSE Plasminogen OS=Mus musculus OX=10090 GN=Plg PE=1 SV=3	1	31	31	29	52.1	90.807	6065800	5237200	6356500	5886500	6679400	7580900	7749900	7.33673e+06	0.802333	0.0372156
P21981	Protein-glutamine gamma-glutamyltransferase 2	Tgm2	FUNCTION: Catalyzes the cross-linking of proteins, such as WDR54, and the conjugation of polyamines to proteins. {ECO:0000250|UniProtKB:P21980}.	sp|P21981|TGM2_MOUSE;sp|Q9D7I9|TGM5_MOUSE	sp|P21981|TGM2_MOUSE Protein-glutamine gamma-glutamyltransferase 2 OS=Mus musculus OX=10090 GN=Tgm2 PE=1 SV=4	2	28	28	28	53.9	77.06	12654000	11561000	12777000	1.23307e+07	13692000	14259000	13900000	1.39503e+07	0.883898	0.0182685
P22599	Alpha-1-antitrypsin 1-2	Serpina1b	FUNCTION: Inhibitor of serine proteases. Its primary target is elastase, but it also has a moderate affinity for plasmin and thrombin. {ECO:0000269|PubMed:11961105, ECO:0000269|PubMed:8619829}.	sp|P22599|A1AT2_MOUSE	sp|P22599|A1AT2_MOUSE Alpha-1-antitrypsin 1-2 OS=Mus musculus OX=10090 GN=Serpina1b PE=1 SV=2	1	15	7	6	42.1	45.974	4432300	4540400	4976600	4.64977e+06	6244400	6532300	6062300	6.27967e+06	0.740448	0.00163516
P22907	Porphobilinogen deaminase	Hmbs	FUNCTION: Tetrapolymerization of the monopyrrole PBG into the hydroxymethylbilane pre-uroporphyrinogen in several discrete steps.	sp|P22907|HEM3_MOUSE	sp|P22907|HEM3_MOUSE Porphobilinogen deaminase OS=Mus musculus OX=10090 GN=Hmbs PE=1 SV=2	1	13	13	13	46.8	39.344	563270	607580	530250	567033	404750	472560	500880	459397	1.2343	0.0412289
P24549	Aldehyde dehydrogenase 1A1	Aldh1a1	FUNCTION: Can convert/oxidize retinaldehyde to retinoic acid. Binds free retinal and cellular retinol-binding protein-bound retinal (By similarity). May have a broader specificity and oxidize other aldehydes in vivo (By similarity). {ECO:0000250|UniProtKB:P00352, ECO:0000250|UniProtKB:P51647}.	sp|P24549|AL1A1_MOUSE	sp|P24549|AL1A1_MOUSE Aldehyde dehydrogenase 1A1 OS=Mus musculus OX=10090 GN=Aldh1a1 PE=1 SV=5	1	18	17	12	50.3	54.467	2588100	2347100	2712700	2549300	3192700	3473100	2980500	3.21543e+06	0.792832	0.0202677
P26039	Talin-1	Tln1	FUNCTION: Probably involved in connections of major cytoskeletal structures to the plasma membrane. High molecular weight cytoskeletal protein concentrated at regions of cell-substratum contact and, in lymphocytes, at cell-cell contacts.	sp|P26039|TLN1_MOUSE	sp|P26039|TLN1_MOUSE Talin-1 OS=Mus musculus OX=10090 GN=Tln1 PE=1 SV=2	1	104	104	92	60.4	269.82	33085000	34316000	34514000	3.39717e+07	38860000	38809000	38117000	3.85953e+07	0.880201	0.000803132
P27546	Microtubule-associated protein 4	Map4	FUNCTION: Non-neuronal microtubule-associated protein. Promotes microtubule assembly.	sp|P27546|MAP4_MOUSE	sp|P27546|MAP4_MOUSE Microtubule-associated protein 4 OS=Mus musculus OX=10090 GN=Map4 PE=1 SV=3	1	31	31	31	32.6	117.43	7528900	7346300	8232600	7702600	6501600	7049600	6588200	6.71313e+06	1.14739	0.0362496
P29391	Ferritin light chain 1	Ftl1	FUNCTION: Stores iron in a soluble, non-toxic, readily available form. Important for iron homeostasis. Iron is taken up in the ferrous form and deposited as ferric hydroxides after oxidation. Also plays a role in delivery of iron to cells. Mediates iron uptake in capsule cells of the developing kidney. {ECO:0000269|PubMed:19154717}.	sp|P29391|FRIL1_MOUSE;sp|P49945|FRIL2_MOUSE	sp|P29391|FRIL1_MOUSE Ferritin light chain 1 OS=Mus musculus OX=10090 GN=Ftl1 PE=1 SV=2;sp|P49945|FRIL2_MOUSE Ferritin light chain 2 OS=Mus musculus OX=10090 GN=Ftl2 PE=3 SV=2	2	12	12	12	68.3	20.802	16379000	16152000	15719000	1.60833e+07	12224000	12462000	11991000	1.22257e+07	1.31554	8.27739e-05
P29788	Vitronectin	Vtn	FUNCTION: Vitronectin is a cell adhesion and spreading factor found in serum and tissues. Vitronectin interact with glycosaminoglycans and proteoglycans. Is recognized by certain members of the integrin family and serves as a cell-to-substrate adhesion molecule. Inhibitor of the membrane-damaging effect of the terminal cytolytic complement pathway.	sp|P29788|VTNC_MOUSE	sp|P29788|VTNC_MOUSE Vitronectin OS=Mus musculus OX=10090 GN=Vtn PE=1 SV=2	1	5	5	5	15.9	54.848	1006400	1085300	906830	999510	1141300	1370100	1248400	1.25327e+06	0.797524	0.0389515
P31786	Acyl-CoA-binding protein	Dbi	FUNCTION: Binds medium- and long-chain acyl-CoA esters with very high affinity and may function as an intracellular carrier of acyl-CoA esters. It is also able to displace diazepam from the benzodiazepine (BZD) recognition site located on the GABA type A receptor. It is therefore possible that this protein also acts as a neuropeptide to modulate the action of the GABA receptor.	sp|P31786|ACBP_MOUSE	sp|P31786|ACBP_MOUSE Acyl-CoA-binding protein OS=Mus musculus OX=10090 GN=Dbi PE=1 SV=2	1	6	6	6	66.7	10	9032800	12203000	10676000	1.06373e+07	14434000	14828000	13234000	1.41653e+07	0.750937	0.0269176
P32020	Sterol carrier protein 2	Scp2	FUNCTION: Mediates in vitro the transfer of all common phospholipids, cholesterol and gangliosides between membranes. May play a role in regulating steroidogenesis.	sp|P32020|SCP2_MOUSE	sp|P32020|SCP2_MOUSE Sterol carrier protein 2 OS=Mus musculus OX=10090 GN=Scp2 PE=1 SV=3	1	13	13	13	21.8	59.125	947480	898980	732660	859707	1162700	1224500	1165600	1.18427e+06	0.72594	0.00886317
P37889	Fibulin-2	Fbln2	FUNCTION: Its binding to fibronectin and some other ligands is calcium dependent. May act as an adapter that mediates the interaction between FBN1 and ELN. {ECO:0000250|UniProtKB:P98095}.	sp|P37889|FBLN2_MOUSE	sp|P37889|FBLN2_MOUSE Fibulin-2 OS=Mus musculus OX=10090 GN=Fbln2 PE=1 SV=2	1	29	29	29	30.1	131.83	6866400	6277600	6901700	6681900	5125900	5025300	5230900	5.12737e+06	1.30318	0.00180633
P37913	DNA ligase 1	Lig1	FUNCTION: DNA ligase that seals nicks in double-stranded DNA during DNA replication, DNA recombination and DNA repair.	sp|P37913|DNLI1_MOUSE	sp|P37913|DNLI1_MOUSE DNA ligase 1 OS=Mus musculus OX=10090 GN=Lig1 PE=1 SV=2	1	20	20	20	33.1	102.29	324210	397510	425980	382567	319490	205270	240570	255110	1.49961	0.0483702
P38647	Stress-70 protein, mitochondrial	Hspa9	FUNCTION: Chaperone protein which plays an important role in mitochondrial iron-sulfur cluster (ISC) biogenesis (PubMed:26702583). Interacts with and stabilizes ISC cluster assembly proteins FXN, NFU1, NFS1 and ISCU (By similarity). Regulates erythropoiesis via stabilization of ISC assembly (PubMed:21123823). May play a role in the control of cell proliferation and cellular aging (PubMed:8454632)…	sp|P38647|GRP75_MOUSE	sp|P38647|GRP75_MOUSE Stress-70 protein, mitochondrial OS=Mus musculus OX=10090 GN=Hspa9 PE=1 SV=3	1	34	34	34	60.4	73.46	8890200	9001600	8811800	8901200	9780100	9492700	9328000	9533600	0.933666	0.0115228
P39054	Dynamin-2	Dnm2	FUNCTION: Microtubule-associated force-producing protein involved in producing microtubule bundles and able to bind and hydrolyze GTP. Plays a role in the regulation of neuron morphology, axon growth and formation of neuronal growth cones (By similarity). Plays an important role in vesicular trafficking processes, in particular endocytosis. Involved in cytokinesis (PubMed:18923138). Regulates mat…	sp|P39054|DYN2_MOUSE	sp|P39054|DYN2_MOUSE Dynamin-2 OS=Mus musculus OX=10090 GN=Dnm2 PE=1 SV=2	1	24	19	15	36.8	98.144	1395000	1529800	1486200	1.47033e+06	1656400	1563400	1607500	1609100	0.913761	0.0443675
P43276	Histone H1.5	H1-5	FUNCTION: Histone H1 protein binds to linker DNA between nucleosomes forming the macromolecular structure known as the chromatin fiber. Histones H1 are necessary for the condensation of nucleosome chains into higher-order structured fibers. Acts also as a regulator of individual gene transcription through chromatin remodeling, nucleosome spacing and DNA methylation (By similarity). {ECO:0000250}.	sp|P43276|H15_MOUSE	sp|P43276|H15_MOUSE Histone H1.5 OS=Mus musculus OX=10090 GN=H1-5 PE=1 SV=2	1	11	9	9	37.7	22.576	14947000	12339000	15774000	1.43533e+07	19311000	19533000	19904000	1.95827e+07	0.732961	0.00758102
P48036	Annexin A5	Anxa5	FUNCTION: This protein is an anticoagulant protein that acts as an indirect inhibitor of the thromboplastin-specific complex, which is involved in the blood coagulation cascade.	sp|P48036|ANXA5_MOUSE	sp|P48036|ANXA5_MOUSE Annexin A5 OS=Mus musculus OX=10090 GN=Anxa5 PE=1 SV=1	1	20	20	20	65.2	35.752	36131000	29463000	32763000	3.27857e+07	39658000	38198000	40088000	3.93147e+07	0.83393	0.0313362
P50516	V-type proton ATPase catalytic subunit A	Atp6v1a	FUNCTION: Catalytic subunit of the peripheral V1 complex of vacuolar ATPase. V-ATPase vacuolar ATPase is responsible for acidifying a variety of intracellular compartments in eukaryotic cells. In aerobic conditions, involved in intracellular iron homeostasis, thus triggering the activity of Fe(2+) prolyl hydroxylase (PHD) enzymes, and leading to HIF1A hydroxylation and subsequent proteasomal degr…	sp|P50516|VATA_MOUSE	sp|P50516|VATA_MOUSE V-type proton ATPase catalytic subunit A OS=Mus musculus OX=10090 GN=Atp6v1a PE=1 SV=2	1	27	27	27	59.8	68.325	6919300	6143400	6545800	6.53617e+06	8301100	8766600	8895600	8.65443e+06	0.755239	0.00181368
P50543	Protein S100-A11	S100a11	FUNCTION: Facilitates the differentiation and the cornification of keratinocytes. {ECO:0000250}.	sp|P50543|S10AB_MOUSE	sp|P50543|S10AB_MOUSE Protein S100-A11 OS=Mus musculus OX=10090 GN=S100a11 PE=1 SV=1	1	4	4	4	40.8	11.083	2413800	2692700	2528200	2544900	2935100	3003100	2893800	2944000	0.864436	0.0101228
P51942	Cartilage matrix protein	Matn1	FUNCTION: Cartilage matrix protein is a major component of the extracellular matrix of non-articular cartilage. It binds to collagen.	sp|P51942|MATN1_MOUSE	sp|P51942|MATN1_MOUSE Cartilage matrix protein OS=Mus musculus OX=10090 GN=Matn1 PE=2 SV=2	1	30	30	30	62.4	54.421	395100000	400050000	381490000	3.92213e+08	501990000	477920000	432830000	4.70913e+08	0.832878	0.0200366
P51943	Cyclin-A2	Ccna2	FUNCTION: Cyclin which controls both the G1/S and the G2/M transition phases of the cell cycle. Functions through the formation of specific serine/threonine kinase holoenzyme complexes with the cyclin-dependent protein kinases CDK1 and CDK2. The cyclin subunit confers the substrate specificity of these complexes and differentially interacts with and activates CDK1 and CDK2 throughout the cell cyc…	sp|P51943|CCNA2_MOUSE	sp|P51943|CCNA2_MOUSE Cyclin-A2 OS=Mus musculus OX=10090 GN=Ccna2 PE=1 SV=2	1	1	1	1	3.6	47.269		12662	12357	12509.5		10742	11249	10995.5	1.13769	0.0361248
P53810	Phosphatidylinositol transfer protein alpha isoform	Pitpna	FUNCTION: Catalyzes the transfer of PtdIns and phosphatidylcholine between membranes.	sp|P53810|PIPNA_MOUSE	sp|P53810|PIPNA_MOUSE Phosphatidylinositol transfer protein alpha isoform OS=Mus musculus OX=10090 GN=Pitpna PE=1 SV=2	1	18	18	16	64.9	31.893	3792400	4052200	3808400	3.88433e+06	4282700	4196000	4317200	4265300	0.910682	0.0140865
P54754	Ephrin type-B receptor 3	Ephb3	FUNCTION: Receptor tyrosine kinase which binds promiscuously transmembrane ephrin-B family ligands residing on adjacent cells, leading to contact-dependent bidirectional signaling into neighboring cells. The signaling pathway downstream of the receptor is referred to as forward signaling while the signaling pathway downstream of the ephrin ligand is referred to as reverse signaling. Generally has…	sp|P54754|EPHB3_MOUSE	sp|P54754|EPHB3_MOUSE Ephrin type-B receptor 3 OS=Mus musculus OX=10090 GN=Ephb3 PE=1 SV=2	1	9	5	5	14.9	109.66	147750	104240	121450	124480	198910	164970	183130	182337	0.682693	0.0224649
P55264	Adenosine kinase	Adk	FUNCTION: ATP dependent phosphorylation of adenosine and other related nucleoside analogs to monophosphate derivatives. Serves as a potential regulator of concentrations of extracellular adenosine and intracellular adenine nucleotides.	sp|P55264|ADK_MOUSE	sp|P55264|ADK_MOUSE Adenosine kinase OS=Mus musculus OX=10090 GN=Adk PE=1 SV=2	1	12	12	12	44.9	40.148	4402300	4061100	3728800	4.06407e+06	5213200	4891400	4600800	4901800	0.829097	0.0333021
P56212	cAMP-regulated phosphoprotein 19	Arpp19	FUNCTION: Protein phosphatase inhibitor that specifically inhibits protein phosphatase 2A (PP2A) during mitosis. When phosphorylated at Ser-62 during mitosis, specifically interacts with PPP2R2D (PR55-delta) and inhibits its activity, leading to inactivation of PP2A, an essential condition to keep cyclin-B1-CDK1 activity high during M phase. May indirectly enhance GAP-43 expression by binding to …	sp|P56212|ARP19_MOUSE	sp|P56212|ARP19_MOUSE cAMP-regulated phosphoprotein 19 OS=Mus musculus OX=10090 GN=Arpp19 PE=1 SV=2	1	8	8	6	73.2	12.293	1009400	1011400	868860	963220	822050	838660	743110	801273	1.20211	0.043635
P56480	ATP synthase subunit beta, mitochondrial	Atp5f1b	FUNCTION: Mitochondrial membrane ATP synthase (F(1)F(0) ATP synthase or Complex V) produces ATP from ADP in the presence of a proton gradient across the membrane which is generated by electron transport complexes of the respiratory chain. F-type ATPases consist of two structural domains, F(1) - containing the extramembraneous catalytic core, and F(0) - containing the membrane proton channel, link…	sp|P56480|ATPB_MOUSE	sp|P56480|ATPB_MOUSE ATP synthase subunit beta, mitochondrial OS=Mus musculus OX=10090 GN=Atp5f1b PE=1 SV=2	1	28	28	28	79.8	56.3	49618000	56361000	59910000	5.52963e+07	67248000	66367000	64377000	6.59973e+07	0.837857	0.0269573
P60843	Eukaryotic initiation factor 4A-I	Eif4a1	FUNCTION: ATP-dependent RNA helicase which is a subunit of the eIF4F complex involved in cap recognition and is required for mRNA binding to ribosome. In the current model of translation initiation, eIF4A unwinds RNA secondary structures in the 5'-UTR of mRNAs which is necessary to allow efficient binding of the small ribosomal subunit, and subsequent scanning for the initiator codon.	sp|P60843|IF4A1_MOUSE	sp|P60843|IF4A1_MOUSE Eukaryotic initiation factor 4A-I OS=Mus musculus OX=10090 GN=Eif4a1 PE=1 SV=1	1	27	27	14	66	46.153	18568000	18251000	19308000	18709000	21240000	21685000	19912000	2.09457e+07	0.893216	0.0223513
P61164	Alpha-centractin	Actr1a	FUNCTION: Component of a multi-subunit complex involved in microtubule based vesicle motility. It is associated with the centrosome.	sp|P61164|ACTZ_MOUSE	sp|P61164|ACTZ_MOUSE Alpha-centractin OS=Mus musculus OX=10090 GN=Actr1a PE=1 SV=1	1	15	15	9	59	42.613	2475200	2293700	2682700	2.48387e+06	3066900	3166700	2811900	3.01517e+06	0.823791	0.0261795
P61971	Nuclear transport factor 2	Nutf2	FUNCTION: Mediates the import of GDP-bound RAN from the cytoplasm into the nucleus which is essential for the function of RAN in cargo receptor-mediated nucleocytoplasmic transport. Thereby, plays indirectly a more general role in cargo receptor-mediated nucleocytoplasmic transport. Interacts with GDP-bound RAN in the cytosol, recruits it to the nuclear pore complex via its interaction with nucle…	sp|P61971|NTF2_MOUSE	sp|P61971|NTF2_MOUSE Nuclear transport factor 2 OS=Mus musculus OX=10090 GN=Nutf2 PE=1 SV=1	1	6	6	6	74.8	14.478	1339200	1269000	1167600	1258600	1439400	1563700	1629800	1544300	0.814997	0.0187915
P62259	14-3-3 protein epsilon	Ywhae	FUNCTION: Adapter protein implicated in the regulation of a large spectrum of both general and specialized signaling pathways. Binds to a large number of partners, usually by recognition of a phosphoserine or phosphothreonine motif. Binding generally results in the modulation of the activity of the binding partner. Positively regulates phosphorylated protein HSF1 nuclear export to the cytoplasm. …	sp|P62259|1433E_MOUSE	sp|P62259|1433E_MOUSE 14-3-3 protein epsilon OS=Mus musculus OX=10090 GN=Ywhae PE=1 SV=1	1	25	25	22	78.4	29.174	28229000	35177000	35347000	3.29177e+07	43894000	42937000	45259000	44030000	0.747619	0.0103801
P62315	Small nuclear ribonucleoprotein Sm D1	Snrpd1	FUNCTION: Plays role in pre-mRNA splicing as core component of the SMN-Sm complex that mediates spliceosomal snRNP assembly and as component of the spliceosomal U1, U2, U4 and U5 small nuclear ribonucleoproteins (snRNPs), the building blocks of the spliceosome. Component of both the pre-catalytic spliceosome B complex and activated spliceosome C complexes. Is also a component of the minor U12 spl…	sp|P62315|SMD1_MOUSE	sp|P62315|SMD1_MOUSE Small nuclear ribonucleoprotein Sm D1 OS=Mus musculus OX=10090 GN=Snrpd1 PE=1 SV=1	1	5	5	5	54.6	13.281	2978000	3248600	3195600	3.14073e+06	3803700	3637800	4025600	3.82237e+06	0.821672	0.00813408
P62746	Rho-related GTP-binding protein RhoB	Rhob	FUNCTION: Mediates apoptosis in neoplastically transformed cells after DNA damage. Not essential for development but affects cell adhesion and growth factor signaling in transformed cells. Plays a negative role in tumorigenesis as deletion causes tumor formation. Involved in intracellular protein trafficking of a number of proteins. Targets PKN1 to endosomes and is involved in trafficking of the …	sp|P62746|RHOB_MOUSE	sp|P62746|RHOB_MOUSE Rho-related GTP-binding protein RhoB OS=Mus musculus OX=10090 GN=Rhob PE=1 SV=1	1	3	1	1	19.4	22.123	73599	71423	74391	73137.7	81178	91512	93254	88648	0.825035	0.0160494
P62835	Ras-related protein Rap-1A	Rap1a	FUNCTION: Induces morphological reversion of a cell line transformed by a Ras oncogene. Counteracts the mitogenic function of Ras, at least partly because it can interact with Ras GAPs and RAF in a competitive manner. Together with ITGB1BP1, regulates KRIT1 localization to microtubules and membranes (By similarity). Plays a role in nerve growth factor (NGF)-induced neurite outgrowth. Plays a role…	sp|P62835|RAP1A_MOUSE;sp|P35276|RAB3D_MOUSE	sp|P62835|RAP1A_MOUSE Ras-related protein Rap-1A OS=Mus musculus OX=10090 GN=Rap1a PE=1 SV=1	2	9	3	3	50	20.987	1142700	973720	1115600	1077340	1204900	1279600	1289800	1258100	0.856323	0.0372111
P62852	40S ribosomal protein S25	Rps25		sp|P62852|RS25_MOUSE	sp|P62852|RS25_MOUSE 40S ribosomal protein S25 OS=Mus musculus OX=10090 GN=Rps25 PE=1 SV=1	1	6	6	6	36	13.742	5581300	3752800	5354700	4.89627e+06	6886500	6415200	6478300	6.59333e+06	0.742609	0.0460946
P62983	Ubiquitin-40S ribosomal protein S27a	Rps27a	FUNCTION: [Ubiquitin]: Exists either covalently attached to another protein, or free (unanchored). When covalently bound, it is conjugated to target proteins via an isopeptide bond either as a monomer (monoubiquitin), a polymer linked via different Lys residues of the ubiquitin (polyubiquitin chains) or a linear polymer linked via the initiator Met of the ubiquitin (linear polyubiquitin chains). …	sp|P62983|RS27A_MOUSE;sp|P0CG49|UBB_MOUSE;sp|P0CG50|UBC_MOUSE	sp|P62983|RS27A_MOUSE Ubiquitin-40S ribosomal protein S27a OS=Mus musculus OX=10090 GN=Rps27a PE=1 SV=2;sp|P0CG49|UBB_MOUSE Polyubiquitin-B OS=Mus musculus OX=10090 GN=Ubb PE=2 SV=1;sp|P0CG50|UBC_MOUSE Polyubiquitin-C OS=Mus musculus OX=10090 GN=Ubc PE=1 S	3	10	10	3	52.6	17.951	35579000	32354000	34285000	3.40727e+07	44024000	44065000	38713000	4.22673e+07	0.806123	0.0151134
P68510	14-3-3 protein eta	Ywhah	FUNCTION: Adapter protein implicated in the regulation of a large spectrum of both general and specialized signaling pathways. Binds to a large number of partners, usually by recognition of a phosphoserine or phosphothreonine motif. Binding generally results in the modulation of the activity of the binding partner. Negatively regulates the kinase activity of PDPK1 (By similarity). {ECO:0000250}.	sp|P68510|1433F_MOUSE	sp|P68510|1433F_MOUSE 14-3-3 protein eta OS=Mus musculus OX=10090 GN=Ywhah PE=1 SV=2	1	17	13	13	66.7	28.211	3260600	2999200	4165900	3.47523e+06	5649600	4576900	5039200	5.08857e+06	0.682949	0.0265754
P84099	60S ribosomal protein L19	Rpl19		sp|P84099|RL19_MOUSE	sp|P84099|RL19_MOUSE 60S ribosomal protein L19 OS=Mus musculus OX=10090 GN=Rpl19 PE=1 SV=1	1	7	7	7	27.6	23.466	8383200	9122800	9369800	8958600	7147500	5539300	7649500	6.77877e+06	1.32157	0.0360532
P97315	Cysteine and glycine-rich protein 1	Csrp1	FUNCTION: Could play a role in neuronal development. {ECO:0000250}.	sp|P97315|CSRP1_MOUSE	sp|P97315|CSRP1_MOUSE Cysteine and glycine-rich protein 1 OS=Mus musculus OX=10090 GN=Csrp1 PE=1 SV=3	1	9	9	9	64.2	20.583	4472200	4158100	4766100	4.46547e+06	5060700	5390700	5371200	5274200	0.846662	0.017034
P97321	Prolyl endopeptidase FAP	Fap	FUNCTION: Cell surface glycoprotein serine protease that participates in extracellular matrix degradation and involved in many cellular processes including tissue remodeling, fibrosis, wound healing, inflammation and tumor growth. Both plasma membrane and soluble forms exhibit post-proline cleaving endopeptidase activity, with a marked preference for Ala/Ser-Gly-Pro-Ser/Asn/Ala consensus sequence…	sp|P97321|SEPR_MOUSE	sp|P97321|SEPR_MOUSE Prolyl endopeptidase FAP OS=Mus musculus OX=10090 GN=Fap PE=1 SV=1	1	11	11	11	21.3	87.944	633480	597890	550160	593843	819810	679150	848320	782427	0.758976	0.0306602
P97352	Protein S100-A13	S100a13	FUNCTION: Plays a role in the export of proteins that lack a signal peptide and are secreted by an alternative pathway. Binds two calcium ions per subunit. Binds one copper ion. Binding of one copper ion does not interfere with calcium binding. Required for the copper-dependent stress-induced export of IL1A and FGF1. The calcium-free protein binds to lipid vesicles containing phosphatidylserine, …	sp|P97352|S10AD_MOUSE	sp|P97352|S10AD_MOUSE Protein S100-A13 OS=Mus musculus OX=10090 GN=S100a13 PE=1 SV=1	1	2	2	2	22.4	11.158	326500	342500	299660	322887	172240	233000	262200	222480	1.45131	0.0266017
P97370	Sodium/potassium-transporting ATPase subunit beta-3	Atp1b3	FUNCTION: This is the non-catalytic component of the active enzyme, which catalyzes the hydrolysis of ATP coupled with the exchange of Na(+) and K(+) ions across the plasma membrane. The exact function of the beta-3 subunit is not known.	sp|P97370|AT1B3_MOUSE	sp|P97370|AT1B3_MOUSE Sodium/potassium-transporting ATPase subunit beta-3 OS=Mus musculus OX=10090 GN=Atp1b3 PE=1 SV=1	1	6	6	6	34.2	31.775	1633500	2266300	2324100	2.07463e+06	2986000	2830000	2798300	2.87143e+06	0.722508	0.0252511
P97372	Proteasome activator complex subunit 2	Psme2	FUNCTION: Implicated in immunoproteasome assembly and required for efficient antigen processing. The PA28 activator complex enhances the generation of class I binding peptides by altering the cleavage pattern of the proteasome.	sp|P97372|PSME2_MOUSE	sp|P97372|PSME2_MOUSE Proteasome activator complex subunit 2 OS=Mus musculus OX=10090 GN=Psme2 PE=1 SV=4	1	7	7	7	31.8	27.057	1349100	1114100	1400500	1287900	1740200	1871800	1519900	1.71063e+06	0.752879	0.0353862
P97478	5-demethoxyubiquinone hydroxylase, mitochondrial	Coq7	FUNCTION: Catalyzes the hydroxylation of 2-polyprenyl-3-methyl-6-methoxy-1,4-benzoquinol (DMQH2) during ubiquinone biosynthesis. Has also a structural role in the COQ enzyme complex, stabilizing other COQ polypeptides (By similarity). Involved in lifespan determination in a ubiquinone-independent manner (PubMed:19478076). {ECO:0000255|HAMAP-Rule:MF_03194, ECO:0000269|PubMed:19478076}.	sp|P97478|COQ7_MOUSE	sp|P97478|COQ7_MOUSE 5-demethoxyubiquinone hydroxylase, mitochondrial OS=Mus musculus OX=10090 GN=Coq7 PE=1 SV=3	1	4	4	4	22.6	24.041	123790	136190	116530	125503	184560	209510	164160	186077	0.674471	0.0133528
Q00623	Apolipoprotein A-I	Apoa1	FUNCTION: Participates in the reverse transport of cholesterol from tissues to the liver for excretion by promoting cholesterol efflux from tissues and by acting as a cofactor for the lecithin cholesterol acyltransferase (LCAT). As part of the SPAP complex, activates spermatozoa motility.	sp|Q00623|APOA1_MOUSE;CON__P15497	sp|Q00623|APOA1_MOUSE Apolipoprotein A-I OS=Mus musculus OX=10090 GN=Apoa1 PE=1 SV=2	2	20	20	20	69.7	30.615	22109000	15221000	21660000	1.96633e+07	26533000	26602000	25874000	2.63363e+07	0.746624	0.0406182
Q00896	Alpha-1-antitrypsin 1-3	Serpina1c	FUNCTION: Inhibitor of serine proteases. Can inhibit trypsin and chymotrypsin; relatively ineffective against elastase. {ECO:0000269|PubMed:11961105, ECO:0000269|PubMed:8619829}.	sp|Q00896|A1AT3_MOUSE	sp|Q00896|A1AT3_MOUSE Alpha-1-antitrypsin 1-3 OS=Mus musculus OX=10090 GN=Serpina1c PE=1 SV=2	1	16	16	1	50	45.823	18138000	13172000	21202000	17504000	26151000	28165000	24013000	2.61097e+07	0.670403	0.0306869
Q03147	Cyclin-dependent kinase 7	Cdk7	FUNCTION: Serine/threonine kinase involved in cell cycle control and in RNA polymerase II-mediated RNA transcription. Cyclin-dependent kinases (CDKs) are activated by the binding to a cyclin and mediate the progression through the cell cycle. Each different complex controls a specific transition between 2 subsequent phases in the cell cycle. Required for both activation and complex formation of C…	sp|Q03147|CDK7_MOUSE	sp|Q03147|CDK7_MOUSE Cyclin-dependent kinase 7 OS=Mus musculus OX=10090 GN=Cdk7 PE=1 SV=2	1	7	7	7	30.3	38.968	165110	178930	140270	161437	114620	126430	133900	124983	1.29167	0.0446928
Q03963	Interferon-induced, double-stranded RNA-activated protein kinase	Eif2ak2	FUNCTION: IFN-induced dsRNA-dependent serine/threonine-protein kinase that phosphorylates the alpha subunit of eukaryotic translation initiation factor 2 (EIF2S1/eIF-2-alpha) and plays a key role in the innate immune response to viral infection (PubMed:20038207, PubMed:20478537, PubMed:21123651). Inhibits viral replication via the integrated stress response (ISR): EIF2S1/eIF-2-alpha phosphorylati…	sp|Q03963|E2AK2_MOUSE	sp|Q03963|E2AK2_MOUSE Interferon-induced, double-stranded RNA-activated protein kinase OS=Mus musculus OX=10090 GN=Eif2ak2 PE=1 SV=2	1	8	8	8	24.1	58.279	228950	234220	216880	226683	198020	202770	193950	198247	1.14344	0.00769234
Q04447	Creatine kinase B-type	Ckb	FUNCTION: Reversibly catalyzes the transfer of phosphate between ATP and various phosphogens (e.g. creatine phosphate). Creatine kinase isoenzymes play a central role in energy transduction in tissues with large, fluctuating energy demands, such as skeletal muscle, heart, brain and spermatozoa.	sp|Q04447|KCRB_MOUSE	sp|Q04447|KCRB_MOUSE Creatine kinase B-type OS=Mus musculus OX=10090 GN=Ckb PE=1 SV=1	1	22	22	20	69.6	42.713	16467000	19075000	15875000	17139000	19799000	22592000	22451000	21614000	0.792958	0.028744
Q05793	Basement membrane-specific heparan sulfate proteoglycan core protein	Hspg2	FUNCTION: Integral component of basement membranes. Component of the glomerular basement membrane (GBM), responsible for the fixed negative electrostatic membrane charge, and which provides a barrier which is both size- and charge-selective. It serves as an attachment substrate for cells. Plays essential roles in vascularization. Critical for normal heart development and for regulating the vascul…	sp|Q05793|PGBM_MOUSE	sp|Q05793|PGBM_MOUSE Basement membrane-specific heparan sulfate proteoglycan core protein OS=Mus musculus OX=10090 GN=Hspg2 PE=1 SV=1	1	134	134	134	54.5	398.29	140180000	139590000	140940000	1.40237e+08	152530000	154930000	161880000	1.56447e+08	0.896386	0.00460358
Q06890	Clusterin	Clu	FUNCTION: Functions as extracellular chaperone that prevents aggregation of non native proteins. Prevents stress-induced aggregation of blood plasma proteins (By similarity). Inhibits formation of amyloid fibrils by APP, APOC2, B2M, CALCA, CSN3, SNCA and aggregation-prone LYZ variants (in vitro) (PubMed:14741101). Does not require ATP. Maintains partially unfolded proteins in a state appropriate …	sp|Q06890|CLUS_MOUSE	sp|Q06890|CLUS_MOUSE Clusterin OS=Mus musculus OX=10090 GN=Clu PE=1 SV=1	1	9	9	9	27.7	51.655	745150	701980	598650	681927	897220	790500	847250	844990	0.807023	0.0376535
Q07113	Cation-independent mannose-6-phosphate receptor	Igf2r	FUNCTION: Acts as a positive regulator of T-cell coactivation, by binding DPP4 (By similarity). Transport of phosphorylated lysosomal enzymes from the Golgi complex and the cell surface to lysosomes. Lysosomal enzymes bearing phosphomannosyl residues bind specifically to mannose-6-phosphate receptors in the Golgi apparatus and the resulting receptor-ligand complex is transported to an acidic prel…	sp|Q07113|MPRI_MOUSE	sp|Q07113|MPRI_MOUSE Cation-independent mannose-6-phosphate receptor OS=Mus musculus OX=10090 GN=Igf2r PE=1 SV=1	1	76	76	76	40.7	273.81	25194000	27635000	24013000	25614000	20944000	22353000	21063000	2.14533e+07	1.19394	0.0228984
Q2TBE6	Phosphatidylinositol 4-kinase type 2-alpha	Pi4k2a	FUNCTION: Membrane-bound phosphatidylinositol-4 kinase (PI4-kinase) that catalyzes the phosphorylation of phosphatidylinositol (PI) to phosphatidylinositol 4-phosphate (PI4P), a lipid that plays important roles in endocytosis, Golgi function, protein sorting and membrane trafficking and is required for prolonged survival of neurons. Besides, phosphorylation of phosphatidylinositol (PI) to phospha…	sp|Q2TBE6|P4K2A_MOUSE	sp|Q2TBE6|P4K2A_MOUSE Phosphatidylinositol 4-kinase type 2-alpha OS=Mus musculus OX=10090 GN=Pi4k2a PE=1 SV=1	1	2	2	2	4	54.257	88207	92607	117540	99451.3	136930	131120	138130	135393	0.734536	0.0186295
Q3TMX7	Sulfhydryl oxidase 2	Qsox2	FUNCTION: Catalyzes the oxidation of sulfhydryl groups in peptide and protein thiols to disulfides with the reduction of oxygen to hydrogen peroxide. May contribute to disulfide bond formation in a variety of secreted proteins (By similarity). {ECO:0000250}.	sp|Q3TMX7|QSOX2_MOUSE	sp|Q3TMX7|QSOX2_MOUSE Sulfhydryl oxidase 2 OS=Mus musculus OX=10090 GN=Qsox2 PE=1 SV=1	1	9	9	9	17.6	77.774	563110	462520	482730	502787	309680	366320	429930	368643	1.36388	0.044432
Q3UJD6	Ubiquitin carboxyl-terminal hydrolase 19	Usp19	FUNCTION: Deubiquitinating enzyme that regulates the degradation of various proteins. Deubiquitinates and prevents proteasomal degradation of RNF123 which in turn stimulates CDKN1B ubiquitin-dependent degradation thereby playing a role in cell proliferation. Involved in decreased protein synthesis in atrophying skeletal muscle. Modulates transcription of major myofibrillar proteins. Also involved…	sp|Q3UJD6|UBP19_MOUSE	sp|Q3UJD6|UBP19_MOUSE Ubiquitin carboxyl-terminal hydrolase 19 OS=Mus musculus OX=10090 GN=Usp19 PE=1 SV=1	1	15	15	15	17.2	150.55	326080	377760	319440	341093	266480	251360	238120	251987	1.35362	0.0115345
Q3URU2	Paternally-expressed gene 3 protein	Peg3	FUNCTION: Induces apoptosis in cooperation with SIAH1A. Acts as a mediator between p53/TP53 and BAX in a neuronal death pathway that is activated by DNA damage. Acts synergistically with TRAF2 and inhibits TNF induced apoptosis through activation of NF-kappa-B. Plays a role in regulating maternal behavior and offspring growth. {ECO:0000269|PubMed:10195900, ECO:0000269|PubMed:10681424, ECO:0000269…	sp|Q3URU2|PEG3_MOUSE	sp|Q3URU2|PEG3_MOUSE Paternally-expressed gene 3 protein OS=Mus musculus OX=10090 GN=Peg3 PE=1 SV=1	1	36	36	36	30.2	178.93	1503000	1952100	1597400	1.68417e+06	1177300	1291500	1275600	1.24813e+06	1.34935	0.0367198
Q5DTX6	Junctional protein associated with coronary artery disease	Jcad		sp|Q5DTX6|JCAD_MOUSE	sp|Q5DTX6|JCAD_MOUSE Junctional protein associated with coronary artery disease OS=Mus musculus OX=10090 GN=Jcad PE=1 SV=2	1	1	1	1	1	144.8		19728	17208	18468	15113	15512	15416	15347	1.20336	0.0464699
Q60605	Myosin light polypeptide 6	Myl6	FUNCTION: Regulatory light chain of myosin. Does not bind calcium.	sp|Q60605|MYL6_MOUSE	sp|Q60605|MYL6_MOUSE Myosin light polypeptide 6 OS=Mus musculus OX=10090 GN=Myl6 PE=1 SV=3	1	9	9	8	73.5	16.93	10111000	7270900	11384000	9.58863e+06	13181000	14622000	12982000	13595000	0.705306	0.0386717
Q60838	Segment polarity protein dishevelled homolog DVL-2	Dvl2	FUNCTION: Plays a role in the signal transduction pathways mediated by multiple Wnt genes. Participates both in canonical and non-canonical Wnt signaling by binding to the cytoplasmic C-terminus of frizzled family members and transducing the Wnt signal to down-stream effectors. Promotes internalization and degradation of frizzled proteins upon Wnt signaling. {ECO:0000269|PubMed:17199046, ECO:0000…	sp|Q60838|DVL2_MOUSE;sp|P51141|DVL1_MOUSE	sp|Q60838|DVL2_MOUSE Segment polarity protein dishevelled homolog DVL-2 OS=Mus musculus OX=10090 GN=Dvl2 PE=1 SV=2	2	9	9	6	20.7	78.86	351650	401290	311880	354940	278700	270190	283660	277517	1.27899	0.0415715
Q61147	Ceruloplasmin	Cp	FUNCTION: Ceruloplasmin is a blue, copper-binding (6-7 atoms per molecule) glycoprotein. It has ferroxidase activity oxidizing Fe(2+) to Fe(3+) without releasing radical oxygen species. It is involved in iron transport across the cell membrane. Provides Cu(2+) ions for the ascorbate-mediated deaminase degradation of the heparan sulfate chains of GPC1. May also play a role in fetal lung developmen…	sp|Q61147|CERU_MOUSE;CON__ENSEMBL:ENSBTAP00000031900	sp|Q61147|CERU_MOUSE Ceruloplasmin OS=Mus musculus OX=10090 GN=Cp PE=1 SV=2	2	33	33	33	42.6	121.15	6163300	4961900	5484100	5.53643e+06	7466100	7845200	6370800	7.22737e+06	0.766037	0.0396953
Q61282	Aggrecan core protein	Acan	FUNCTION: This proteoglycan is a major component of extracellular matrix of cartilagenous tissues. A major function of this protein is to resist compression in cartilage. It binds avidly to hyaluronic acid via an N-terminal globular region. May play a regulatory role in the matrix assembly of the cartilage.	sp|Q61282|PGCA_MOUSE	sp|Q61282|PGCA_MOUSE Aggrecan core protein OS=Mus musculus OX=10090 GN=Acan PE=1 SV=2	1	56	56	55	29.6	221.94	197470000	176850000	196830000	1.90383e+08	221060000	217160000	223360000	2.20527e+08	0.863312	0.012626
Q61598	Rab GDP dissociation inhibitor beta	Gdi2	FUNCTION: Regulates the GDP/GTP exchange reaction of most Rab proteins by inhibiting the dissociation of GDP from them, and the subsequent binding of GTP to them.	sp|Q61598|GDIB_MOUSE	sp|Q61598|GDIB_MOUSE Rab GDP dissociation inhibitor beta OS=Mus musculus OX=10090 GN=Gdi2 PE=1 SV=1	1	33	33	28	84.5	50.537	21676000	17095000	19550000	1.94403e+07	24787000	22507000	24924000	2.40727e+07	0.807569	0.0394943
Q61666	Protein HIRA	Hira	FUNCTION: Required for the periodic repression of histone gene transcription during the cell cycle (By similarity). Cooperates with ASF1A to promote replication-independent chromatin assembly. Required for the formation of senescence-associated heterochromatin foci (SAHF) and efficient senescence-associated cell cycle exit. {ECO:0000250, ECO:0000269|PubMed:16399082}.	sp|Q61666|HIRA_MOUSE	sp|Q61666|HIRA_MOUSE Protein HIRA OS=Mus musculus OX=10090 GN=Hira PE=1 SV=3	1	7	7	7	8.5	111.77	507970	410150	423480	447200	308720	318770	353890	327127	1.36705	0.0231877
Q61704	Inter-alpha-trypsin inhibitor heavy chain H3	Itih3	FUNCTION: May act as a carrier of hyaluronan in serum or as a binding protein between hyaluronan and other matrix protein, including those on cell surfaces in tissues to regulate the localization, synthesis and degradation of hyaluronan which are essential to cells undergoing biological processes. {ECO:0000250}.	sp|Q61704|ITIH3_MOUSE	sp|Q61704|ITIH3_MOUSE Inter-alpha-trypsin inhibitor heavy chain H3 OS=Mus musculus OX=10090 GN=Itih3 PE=1 SV=3	1	12	12	9	17.1	99.357	1894300	1913400	1916800	1.90817e+06	1519100	1749200	1637500	1.63527e+06	1.16688	0.0150337
Q61881	DNA replication licensing factor MCM7	Mcm7	FUNCTION: Acts as component of the MCM2-7 complex (MCM complex) which is the putative replicative helicase essential for 'once per cell cycle' DNA replication initiation and elongation in eukaryotic cells. The active ATPase sites in the MCM2-7 ring are formed through the interaction surfaces of two neighboring subunits such that a critical structure of a conserved arginine finger motif is provide…	sp|Q61881|MCM7_MOUSE	sp|Q61881|MCM7_MOUSE DNA replication licensing factor MCM7 OS=Mus musculus OX=10090 GN=Mcm7 PE=1 SV=1	1	30	30	30	50.3	81.21	3372200	3312900	3365700	3.35027e+06	2560700	2976600	2844800	2.79403e+06	1.19908	0.0109847
Q62011	Podoplanin	Pdpn	FUNCTION: Mediates effects on cell migration and adhesion through its different partners. During development plays a role in blood and lymphatic vessels separation by binding CLEC1B, triggering CLEC1B activation in platelets and leading to platelet activation and/or aggregation (PubMed:14522983, PubMed:15231832, PubMed:20110424, PubMed:17616532). Interaction with CD9, on the contrary, attenuates …	sp|Q62011|PDPN_MOUSE	sp|Q62011|PDPN_MOUSE Podoplanin OS=Mus musculus OX=10090 GN=Pdpn PE=1 SV=2	1	2	2	2	7.6	18.232	347630	342820	400150	363533	542230	466780	470410	493140	0.737181	0.0134153
Q62036	Centrosomal protein of 131 kDa	Cep131	FUNCTION: Component of centriolar satellites contributing to the building of a complex and dynamic network required to regulate cilia/flagellum formation. In proliferating cells, MIB1-mediated ubiquitination induces its sequestration within centriolar satellites, precluding untimely cilia formation initiation. In contrast, during normal and ultraviolet or heat shock cellular stress-induced ciliog…	sp|Q62036|CP131_MOUSE	sp|Q62036|CP131_MOUSE Centrosomal protein of 131 kDa OS=Mus musculus OX=10090 GN=Cep131 PE=1 SV=2	1	19	19	19	23.3	120.31	433780	500370	480070	471407	308700	308280	357430	324803	1.45136	0.00459094
Q62193	Replication protein A 32 kDa subunit	Rpa2	FUNCTION: As part of the heterotrimeric replication protein A complex (RPA/RP-A), binds and stabilizes single-stranded DNA intermediates, that form during DNA replication or upon DNA stress. It prevents their reannealing and in parallel, recruits and activates different proteins and complexes involved in DNA metabolism. Thereby, it plays an essential role both in DNA replication and the cellular …	sp|Q62193|RFA2_MOUSE	sp|Q62193|RFA2_MOUSE Replication protein A 32 kDa subunit OS=Mus musculus OX=10090 GN=Rpa2 PE=1 SV=1	1	8	8	8	42.2	29.718	10088000	9423500	10381000	9.96417e+06	11605000	12113000	11057000	1.15917e+07	0.859597	0.0173856
Q64010	Adapter molecule crk	Crk	FUNCTION: Involved in cell branching and adhesion mediated by BCAR1-CRK-RAPGEF1 signaling and activation of RAP1. {ECO:0000250|UniProtKB:P46108}.; FUNCTION: Isoform CRK-II: Regulates cell adhesion, spreading and migration. Mediates attachment-induced MAPK8 activation, membrane ruffling and cell motility in a Rac-dependent manner. Involved in phagocytosis of apoptotic cells and cell motility via i…	sp|Q64010|CRK_MOUSE	sp|Q64010|CRK_MOUSE Adapter molecule crk OS=Mus musculus OX=10090 GN=Crk PE=1 SV=1	1	9	9	9	38.2	33.814	1497100	1478700	1480500	1.48543e+06	1387600	1348700	1414300	1.38353e+06	1.07365	0.00691528
Q64373	Bcl-2-like protein 1	Bcl2l1	FUNCTION: Potent inhibitor of cell death. Inhibits activation of caspases. Appears to regulate cell death by blocking the voltage-dependent anion channel (VDAC) by binding to it and preventing the release of the caspase activator, CYC1, from the mitochondrial membrane. Also acts as a regulator of G2 checkpoint and progression to cytokinesis during mitosis. {ECO:0000269|PubMed:9390687}.; FUNCTION:…	sp|Q64373|B2CL1_MOUSE	sp|Q64373|B2CL1_MOUSE Bcl-2-like protein 1 OS=Mus musculus OX=10090 GN=Bcl2l1 PE=1 SV=1	1	1	1	1	10.7	26.132	25751	24650		25200.5	30473	31752	28300	30175	0.835145	0.0355648
Q64511	DNA topoisomerase 2-beta	Top2b	FUNCTION: Control of topological states of DNA by transient breakage and subsequent rejoining of DNA strands. Topoisomerase II makes double-strand breaks. {ECO:0000250|UniProtKB:Q02880}.	sp|Q64511|TOP2B_MOUSE	sp|Q64511|TOP2B_MOUSE DNA topoisomerase 2-beta OS=Mus musculus OX=10090 GN=Top2b PE=1 SV=2	1	55	55	44	41.6	181.91	5752000	6039900	5896200	5.89603e+06	6475100	6844100	6252500	6523900	0.903759	0.0305338
Q6NZN0	RNA-binding protein 26	Rbm26		sp|Q6NZN0|RBM26_MOUSE	sp|Q6NZN0|RBM26_MOUSE RNA-binding protein 26 OS=Mus musculus OX=10090 GN=Rbm26 PE=1 SV=2	1	11	11	11	12.7	114.14	475740	481510	492070	483107	370920	383200	440860	398327	1.21284	0.0184753
Q6P069	Sorcin	Sri	FUNCTION: Calcium-binding protein that modulates excitation-contraction coupling in the heart. Contributes to calcium homeostasis in the heart sarcoplasmic reticulum. Modulates the activity of RYR2 calcium channels. {ECO:0000269|PubMed:12824171}.	sp|Q6P069|SORCN_MOUSE	sp|Q6P069|SORCN_MOUSE Sorcin OS=Mus musculus OX=10090 GN=Sri PE=1 SV=1	1	9	9	9	58.6	21.627	1971400	1972200	2298300	2.08063e+06	3248600	2749200	2820700	2939500	0.707819	0.0106842
Q6P2L6	Histone-lysine N-methyltransferase NSD3	Nsd3	FUNCTION: Histone methyltransferase. Preferentially dimethylates 'Lys-4' and 'Lys-27' of histone H3 forming H3K2me2 and H3K27me2. H3 'Lys-4' methylation represents a specific tag for epigenetic transcriptional activation, while 'Lys-27' is a mark for transcriptional repression. {ECO:0000250|UniProtKB:Q9BZ95}.	sp|Q6P2L6|NSD3_MOUSE	sp|Q6P2L6|NSD3_MOUSE Histone-lysine N-methyltransferase NSD3 OS=Mus musculus OX=10090 GN=Nsd3 PE=1 SV=2	1	6	6	6	6.7	161	97450	81153	102390	93664.3	117780	118880	109420	115360	0.811931	0.0374565
Q6PIU9	Uncharacterized protein FLJ45252 homolog			sp|Q6PIU9|YJ005_MOUSE	sp|Q6PIU9|YJ005_MOUSE Uncharacterized protein FLJ45252 homolog OS=Mus musculus OX=10090 PE=1 SV=2	1	6	6	6	27.7	37.704	260830	292440	318520	290597	339830	382870	344240	355647	0.817094	0.0393051
Q6ZQ03	Formin-binding protein 4	Fnbp4		sp|Q6ZQ03|FNBP4_MOUSE	sp|Q6ZQ03|FNBP4_MOUSE Formin-binding protein 4 OS=Mus musculus OX=10090 GN=Fnbp4 PE=1 SV=2	1	9	9	9	12	111.24	233960	299340	212600	248633	163850	168530	178210	170197	1.46086	0.0412503
Q7TQH0	Ataxin-2-like protein	Atxn2l	FUNCTION: Involved in the regulation of stress granule and P-body formation. {ECO:0000250|UniProtKB:Q8WWM7}.	sp|Q7TQH0|ATX2L_MOUSE	sp|Q7TQH0|ATX2L_MOUSE Ataxin-2-like protein OS=Mus musculus OX=10090 GN=Atxn2l PE=1 SV=1	1	27	27	27	28.8	110.65	1542800	1623600	1662500	1.60963e+06	1289800	1206500	1346900	1.28107e+06	1.25648	0.00366155
Q80X19	Collagen alpha-1(XIV) chain	Col14a1	FUNCTION: Plays an adhesive role by integrating collagen bundles. It is probably associated with the surface of interstitial collagen fibrils via COL1. The COL2 domain may then serve as a rigid arm which sticks out from the fibril and protrudes the large N-terminal globular domain into the extracellular space, where it might interact with other matrix molecules or cell surface receptors (By simil…	sp|Q80X19|COEA1_MOUSE	sp|Q80X19|COEA1_MOUSE Collagen alpha-1(XIV) chain OS=Mus musculus OX=10090 GN=Col14a1 PE=1 SV=2	1	49	49	49	39.5	193.01	17186000	16950000	19241000	1.77923e+07	13251000	11847000	14822000	1.33067e+07	1.3371	0.016345
Q8BH61	Coagulation factor XIII A chain	F13a1	FUNCTION: Factor XIII is activated by thrombin and calcium ion to a transglutaminase that catalyzes the formation of gamma-glutamyl-epsilon-lysine cross-links between fibrin chains, thus stabilizing the fibrin clot. Also cross-link alpha-2-plasmin inhibitor, or fibronectin, to the alpha chains of fibrin. {ECO:0000250|UniProtKB:P00488}.	sp|Q8BH61|F13A_MOUSE	sp|Q8BH61|F13A_MOUSE Coagulation factor XIII A chain OS=Mus musculus OX=10090 GN=F13a1 PE=1 SV=3	1	23	23	21	38	83.206	6301300	6335400	5988800	6208500	7200800	7255800	7104800	7.18713e+06	0.863835	0.00118378
Q8BHN3	Neutral alpha-glucosidase AB	Ganab	FUNCTION: Catalytic subunit of glucosidase II that cleaves sequentially the 2 innermost alpha-1,3-linked glucose residues from the Glc(2)Man(9)GlcNAc(2) oligosaccharide precursor of immature glycoproteins (PubMed:27462106). Required for PKD1/Polycystin-1 and PKD2/Polycystin-2 maturation and localization to the cell surface and cilia (PubMed:28375157). {ECO:0000269|PubMed:27462106, ECO:0000269|Pub…	sp|Q8BHN3|GANAB_MOUSE	sp|Q8BHN3|GANAB_MOUSE Neutral alpha-glucosidase AB OS=Mus musculus OX=10090 GN=Ganab PE=1 SV=1	1	41	41	41	51.9	106.91	25405000	27427000	26298000	2.63767e+07	23898000	23013000	22991000	2.33007e+07	1.13201	0.00942865
Q8BHY2	Nucleolar complex protein 4 homolog	Noc4l		sp|Q8BHY2|NOC4L_MOUSE	sp|Q8BHY2|NOC4L_MOUSE Nucleolar complex protein 4 homolog OS=Mus musculus OX=10090 GN=Noc4l PE=2 SV=1	1	6	6	6	18.2	58.675	110820	96170	111940	106310	86249	81234	88870	85451	1.2441	0.019829
Q8BJ03	Cytochrome c oxidase assembly protein COX15 homolog	Cox15	FUNCTION: May be involved in the biosynthesis of heme A. {ECO:0000250}.	sp|Q8BJ03|COX15_MOUSE	sp|Q8BJ03|COX15_MOUSE Cytochrome c oxidase assembly protein COX15 homolog OS=Mus musculus OX=10090 GN=Cox15 PE=1 SV=1	1	5	5	5	16	45.852	133310	113980	140560	129283	102290	81111	104090	95830.3	1.34909	0.0366474
Q921Y0	MOB kinase activator 1A	Mob1a	FUNCTION: Activator of LATS1/2 in the Hippo signaling pathway which plays a pivotal role in organ size control and tumor suppression by restricting proliferation and promoting apoptosis. The core of this pathway is composed of a kinase cascade wherein STK3/MST2 and STK4/MST1, in complex with its regulatory protein SAV1, phosphorylates and activates LATS1/2 in complex with its regulatory protein M…	sp|Q921Y0|MOB1A_MOUSE;sp|Q8BPB0|MOB1B_MOUSE	sp|Q921Y0|MOB1A_MOUSE MOB kinase activator 1A OS=Mus musculus OX=10090 GN=Mob1a PE=2 SV=3;sp|Q8BPB0|MOB1B_MOUSE MOB kinase activator 1B OS=Mus musculus OX=10090 GN=Mob1b PE=1 SV=3	2	5	5	5	22.7	25.079	688580	669680	590570	649610	561330	550040	542290	551220	1.17849	0.0321797
Q8BPB5	EGF-containing fibulin-like extracellular matrix protein 1	Efemp1	FUNCTION: Binds EGFR, the EGF receptor, inducing EGFR autophosphorylation and the activation of downstream signaling pathways. May play a role in cell adhesion and migration. May function as a negative regulator of chondrocyte differentiation. In the olfactory epithelium, it may regulate glial cell migration, differentiation and the ability of glial cells to support neuronal neurite outgrowth (By…	sp|Q8BPB5|FBLN3_MOUSE	sp|Q8BPB5|FBLN3_MOUSE EGF-containing fibulin-like extracellular matrix protein 1 OS=Mus musculus OX=10090 GN=Efemp1 PE=1 SV=1	1	20	20	20	57.6	54.952	2783100	3180400	2858100	2.94053e+06	2004200	2127200	2141600	2091000	1.40628	0.00278776
Q8BTZ7	Mannose-1-phosphate guanyltransferase beta	Gmppb	FUNCTION: Catalyzes the formation of GDP-mannose, an essential precursor of glycan moieties of glycoproteins and glycolipids. {ECO:0000250|UniProtKB:P0C5I2}.	sp|Q8BTZ7|GMPPB_MOUSE	sp|Q8BTZ7|GMPPB_MOUSE Mannose-1-phosphate guanyltransferase beta OS=Mus musculus OX=10090 GN=Gmppb PE=1 SV=1	1	11	11	11	36.1	39.916	924470	945730	888960	919720	973940	1021700	1033500	1.00971e+06	0.910872	0.0216471
Q8BYB9	Protein O-glucosyltransferase 1	Poglut1	FUNCTION: Dual specificity glycosyltransferase that catalyzes the transfer of glucose and xylose from UDP-glucose and UDP-xylose, respectively, to a serine residue found in the consensus sequence of C-X-S-X-P-C (PubMed:21949356, PubMed:26496195). Specifically targets extracellular EGF repeats of protein such as CRB2, F7, F9 and NOTCH2 (PubMed:21949356, PubMed:26496195). Acts as a positive regulat…	sp|Q8BYB9|PGLT1_MOUSE	sp|Q8BYB9|PGLT1_MOUSE Protein O-glucosyltransferase 1 OS=Mus musculus OX=10090 GN=Poglut1 PE=1 SV=2	1	10	10	10	29.1	46.379	568280	639430	596740	601483	380590	462090	530120	457600	1.31443	0.0398271
Q8C2E7	WASH complex subunit 5	Washc5	FUNCTION: Acts as a component of the WASH core complex that functions as a nucleation-promoting factor (NPF) at the surface of endosomes, where it recruits and activates the Arp2/3 complex to induce actin polymerization, playing a key role in the fission of tubules that serve as transport intermediates during endosome sorting. May be involved in axonal outgrowth. Involved in cellular localization…	sp|Q8C2E7|WASC5_MOUSE	sp|Q8C2E7|WASC5_MOUSE WASH complex subunit 5 OS=Mus musculus OX=10090 GN=Washc5 PE=1 SV=2	1	21	21	21	23.9	134.11	695110	609130	846700	716980	1026600	860900	1118000	1.00183e+06	0.715668	0.0497204
Q8CHT3	Integrator complex subunit 5	Ints5	FUNCTION: Component of the Integrator (INT) complex, a complex involved in the small nuclear RNAs (snRNA) U1 and U2 transcription and in their 3'-box-dependent processing. The Integrator complex is associated with the C-terminal domain (CTD) of RNA polymerase II largest subunit (POLR2A) and is recruited to the U1 and U2 snRNAs genes. Mediates recruitment of cytoplasmic dynein to the nuclear envel…	sp|Q8CHT3|INT5_MOUSE	sp|Q8CHT3|INT5_MOUSE Integrator complex subunit 5 OS=Mus musculus OX=10090 GN=Ints5 PE=2 SV=1	1	11	11	11	16.7	108.35	580570	545860	545510	557313	413460	455810	489360	452877	1.23061	0.0136635
Q8K2B3	Succinate dehydrogenase [ubiquinone] flavoprotein subunit, mitochondrial	Sdha	FUNCTION: Flavoprotein (FP) subunit of succinate dehydrogenase (SDH) that is involved in complex II of the mitochondrial electron transport chain and is responsible for transferring electrons from succinate to ubiquinone (coenzyme Q). Can act as a tumor suppressor. {ECO:0000250|UniProtKB:P31040}.	sp|Q8K2B3|SDHA_MOUSE	sp|Q8K2B3|SDHA_MOUSE Succinate dehydrogenase [ubiquinone] flavoprotein subunit, mitochondrial OS=Mus musculus OX=10090 GN=Sdha PE=1 SV=1	1	30	30	30	64.5	72.585	8263500	9270700	8746400	8760200	9685200	9675200	10269000	9.87647e+06	0.886977	0.0334914
Q8K3H0	DCC-interacting protein 13-alpha	Appl1	FUNCTION: Multifunctional adapter protein that binds to various membrane receptors, nuclear factors and signaling proteins to regulate many processes, such as cell proliferation, immune response, endosomal trafficking and cell metabolism (By similarity) (PubMed:25328665, PubMed:25568335, PubMed:27219021). Regulates signaling pathway leading to cell proliferation through interaction with RAB5A and…	sp|Q8K3H0|DP13A_MOUSE	sp|Q8K3H0|DP13A_MOUSE DCC-interacting protein 13-alpha OS=Mus musculus OX=10090 GN=Appl1 PE=1 SV=1	1	15	15	15	29	79.327	1413400	1318600	1480300	1404100	1734400	1753800	1527900	1.67203e+06	0.839756	0.0358959
Q8K4Q0	Regulatory-associated protein of mTOR	Rptor	FUNCTION: Involved in the control of the mammalian target of rapamycin complex 1 (mTORC1) activity which regulates cell growth and survival, and autophagy in response to nutrient and hormonal signals; functions as a scaffold for recruiting mTORC1 substrates. mTORC1 is activated in response to growth factors or amino acids. Growth factor-stimulated mTORC1 activation involves a AKT1-mediated phosph…	sp|Q8K4Q0|RPTOR_MOUSE	sp|Q8K4Q0|RPTOR_MOUSE Regulatory-associated protein of mTOR OS=Mus musculus OX=10090 GN=Rptor PE=1 SV=1	1	11	11	11	12	149.47	360360	322120	322760	335080	370600	403330	386690	386873	0.866123	0.0304514
Q8QZY9	Splicing factor 3B subunit 4	Sf3b4	FUNCTION: Involved in pre-mRNA splicing as a component of the splicing factor SF3B complex. SF3B complex is required for 'A' complex assembly formed by the stable binding of U2 snRNP to the branchpoint sequence (BPS) in pre-mRNA. Sequence independent binding of SF3A/SF3B complex upstream of the branch site is essential, it may anchor U2 snRNP to the pre-mRNA. May also be involved in the assembly …	sp|Q8QZY9|SF3B4_MOUSE	sp|Q8QZY9|SF3B4_MOUSE Splicing factor 3B subunit 4 OS=Mus musculus OX=10090 GN=Sf3b4 PE=1 SV=1	1	5	5	5	21	44.355	372270	334400	327750	344807	530130	491520	392470	471373	0.731494	0.0430467
Q8R059	UDP-glucose 4-epimerase	Gale	FUNCTION: Catalyzes two distinct but analogous reactions: the reversible epimerization of UDP-glucose to UDP-galactose and the reversible epimerization of UDP-N-acetylglucosamine to UDP-N-acetylgalactosamine. The reaction with UDP-Gal plays a critical role in the Leloir pathway of galactose catabolism in which galactose is converted to the glycolytic intermediate glucose 6-phosphate. It contribut…	sp|Q8R059|GALE_MOUSE	sp|Q8R059|GALE_MOUSE UDP-glucose 4-epimerase OS=Mus musculus OX=10090 GN=Gale PE=1 SV=1	1	14	14	14	59.9	38.224	2021800	1948400	2257900	2.07603e+06	2618300	2428500	2554600	2533800	0.819336	0.0135961
Q8R4N0	Citramalyl-CoA lyase, mitochondrial	Clybl	FUNCTION: Mitochondrial citramalyl-CoA lyase indirectly involved in the vitamin B12 metabolism (PubMed:29056341). Converts citramalyl-CoA into acetyl-CoA and pyruvate in the C5-dicarboxylate catabolism pathway (By similarity). The C5-dicarboxylate catabolism pathway is required to detoxify itaconate, a vitamin B12-poisoning metabolite (PubMed:29056341). Also acts as a malate synthase in vitro, co…	sp|Q8R4N0|CLYBL_MOUSE	sp|Q8R4N0|CLYBL_MOUSE Citramalyl-CoA lyase, mitochondrial OS=Mus musculus OX=10090 GN=Clybl PE=1 SV=2	1	7	7	7	24.6	37.548	231610	195720	210100	212477	336980	326820	270790	311530	0.682042	0.0127126
Q8R4Y4	Stabilin-1	Stab1	FUNCTION: Acts as a scavenger receptor for acetylated low density lipoprotein. Binds to both Gram-positive and Gram-negative bacteria and may play a role in defense against bacterial infection. When inhibited in endothelial tube formation assays, there is a marked decrease in cell-cell interactions, suggesting a role in angiogenesis. Involved in the delivery of newly synthesized CHID1/SI-CLP from…	sp|Q8R4Y4|STAB1_MOUSE	sp|Q8R4Y4|STAB1_MOUSE Stabilin-1 OS=Mus musculus OX=10090 GN=Stab1 PE=1 SV=1	1	23	23	23	13.2	276.25	785210	981090	721350	829217	649380	515620	575860	580287	1.42898	0.0461606
Q8VCM7	Fibrinogen gamma chain	Fgg	FUNCTION: Together with fibrinogen alpha (FGA) and fibrinogen beta (FGB), polymerizes to form an insoluble fibrin matrix (By similarity). Fibrin has a major function in hemostasis as one of the primary components of blood clots (By similarity). In addition, functions during the early stages of wound repair to stabilize the lesion and guide cell migration during re-epithelialization (By similarity…	sp|Q8VCM7|FIBG_MOUSE	sp|Q8VCM7|FIBG_MOUSE Fibrinogen gamma chain OS=Mus musculus OX=10090 GN=Fgg PE=1 SV=1	1	26	26	26	60.1	49.391	10319000	10804000	10497000	10540000	11082000	12315000	11486000	1.16277e+07	0.906459	0.0492167
Q8VCW8	Medium-chain acyl-CoA ligase ACSF2, mitochondrial	Acsf2	FUNCTION: Acyl-CoA synthases catalyze the initial reaction in fatty acid metabolism, by forming a thioester with CoA. Has some preference toward medium-chain substrates. Plays a role in adipocyte differentiation. {ECO:0000250|UniProtKB:Q96CM8}.	sp|Q8VCW8|ACSF2_MOUSE	sp|Q8VCW8|ACSF2_MOUSE Medium-chain acyl-CoA ligase ACSF2, mitochondrial OS=Mus musculus OX=10090 GN=Acsf2 PE=1 SV=1	1	18	18	18	40.2	67.95	1329300	1178800	1295800	1.26797e+06	1540000	1447600	1667900	1.55183e+06	0.817077	0.022424
Q8VE88	Protein FAM114A2	Fam114a2		sp|Q8VE88|F1142_MOUSE	sp|Q8VE88|F1142_MOUSE Protein FAM114A2 OS=Mus musculus OX=10090 GN=Fam114a2 PE=1 SV=2	1	11	11	11	33.4	54.044	484190	446000	510770	480320	584540	571650	521060	559083	0.859121	0.0433343
Q8VHX6	Filamin-C	Flnc	FUNCTION: Muscle-specific filamin, which plays a central role in muscle cells, probably by functioning as a large actin-cross-linking protein. May be involved in reorganizing the actin cytoskeleton in response to signaling events, and may also display structural functions at the Z lines in muscle cells. Critical for normal myogenesis and for maintaining the structural integrity of the muscle fibe…	sp|Q8VHX6|FLNC_MOUSE	sp|Q8VHX6|FLNC_MOUSE Filamin-C OS=Mus musculus OX=10090 GN=Flnc PE=1 SV=3	1	82	69	69	40.8	291.12	5558000	7091700	6069500	6.23973e+06	4373200	4514000	4331800	4.40633e+06	1.41608	0.0156496
Q91WE2	PSME3-interacting protein	Psme3ip1	FUNCTION: Promotes the association of the proteasome activator complex subunit PSME3 with the 20S proteasome and regulates its activity. Inhibits PSME3-mediated degradation of some proteasome substrates, probably by affecting their diffusion rate into the catalytic chamber of the proteasome. Also inhibits the interaction of PSME3 with COIL, inhibits accumulation of PSME3 in Cajal bodies and posit…	sp|Q91WE2|PIP30_MOUSE	sp|Q91WE2|PIP30_MOUSE PSME3-interacting protein OS=Mus musculus OX=10090 GN=Psme3ip1 PE=1 SV=1	1	4	4	4	17.7	28.702	42481	47080	46412	45324.3	34568	36796	38902	36755.3	1.23314	0.0108121
Q91WJ7	SPATS2-like protein	Spats2l		sp|Q91WJ7|SPS2L_MOUSE	sp|Q91WJ7|SPS2L_MOUSE SPATS2-like protein OS=Mus musculus OX=10090 GN=Spats2l PE=2 SV=2	1	23	23	23	48.9	61.668	9776300	13034000	11298000	1.13694e+07	8637100	7805200	7785900	8.07607e+06	1.40779	0.0284725
Q91WT4	DnaJ homolog subfamily C member 17	Dnajc17	FUNCTION: May negatively affect PAX8-induced thyroglobulin/TG transcription. {ECO:0000269|PubMed:20160132}.	sp|Q91WT4|DJC17_MOUSE	sp|Q91WT4|DJC17_MOUSE DnaJ homolog subfamily C member 17 OS=Mus musculus OX=10090 GN=Dnajc17 PE=1 SV=2	1	4	4	4	21.5	34.465	53747	65607	55092	58148.7	42968	47163	36917	42349.3	1.37307	0.0298923
Q91XV3	Brain acid soluble protein 1	Basp1		sp|Q91XV3|BASP1_MOUSE	sp|Q91XV3|BASP1_MOUSE Brain acid soluble protein 1 OS=Mus musculus OX=10090 GN=Basp1 PE=1 SV=3	1	17	17	17	86.3	22.086	7539800	7183400	7638800	7454000	10088000	9600000	8506700	9.39823e+06	0.793128	0.016292
Q921E2	Ras-related protein Rab-31	Rab31	FUNCTION: The small GTPases Rab are key regulators of intracellular membrane trafficking, from the formation of transport vesicles to their fusion with membranes. Rabs cycle between an inactive GDP-bound form and an active GTP-bound form that is able to recruit to membranes different set of downstream effectors directly responsible for vesicle formation, movement, tethering and fusion. Required f…	sp|Q921E2|RAB31_MOUSE	sp|Q921E2|RAB31_MOUSE Ras-related protein Rab-31 OS=Mus musculus OX=10090 GN=Rab31 PE=1 SV=1	1	8	8	6	54.6	21.331	408240	400010	413150	407133	543830	504190	500880	516300	0.78856	0.00159
Q921F4	Heterogeneous nuclear ribonucleoprotein L-like	Hnrnpll	FUNCTION: RNA-binding protein that functions as regulator of alternative splicing for multiple target mRNAs, including PTPRC/CD45 and STAT5A. Required for alternative splicing of PTPRC. {ECO:0000269|PubMed:19100700}.	sp|Q921F4|HNRLL_MOUSE	sp|Q921F4|HNRLL_MOUSE Heterogeneous nuclear ribonucleoprotein L-like OS=Mus musculus OX=10090 GN=Hnrnpll PE=1 SV=3	1	26	26	26	60.2	64.124	3087200	2872600	2828300	2.92937e+06	2648000	2667600	2630900	2.64883e+06	1.10591	0.0253849
Q921I1	Serotransferrin	Tf	FUNCTION: Transferrins are iron binding transport proteins which can bind two Fe(3+) ions in association with the binding of an anion, usually bicarbonate. It is responsible for the transport of iron from sites of absorption and heme degradation to those of storage and utilization. Serum transferrin may also have a further role in stimulating cell proliferation.	sp|Q921I1|TRFE_MOUSE;CON__Q29443;CON__Q0IIK2	sp|Q921I1|TRFE_MOUSE Serotransferrin OS=Mus musculus OX=10090 GN=Tf PE=1 SV=1	3	52	52	50	69.6	76.723	106890000	94424000	102490000	101268000	117140000	115210000	118670000	1.17007e+08	0.865489	0.014165
Q921M7	CYFIP-related Rac1 interactor B	Cyrib	FUNCTION: Negatively regulates RAC1 signaling and RAC1-driven cytoskeletal remodeling (PubMed:31285585). Regulates chemotaxis, cell migration and epithelial polarization by controlling the polarity, plasticity, duration and extent of protrusions. Limits Rac1 mediated activation of the Scar/WAVE complex, focuses protrusion signals and regulates pseudopod complexity by inhibiting Scar/WAVE-induced …	sp|Q921M7|CYRIB_MOUSE	sp|Q921M7|CYRIB_MOUSE CYFIP-related Rac1 interactor B OS=Mus musculus OX=10090 GN=Cyrib PE=1 SV=1	1	14	14	13	53.7	36.776	1633000	1417300	1555500	1.53527e+06	1874400	1845800	1691100	1.80377e+06	0.851145	0.0341951
Q93092	Transaldolase	Taldo1	FUNCTION: Transaldolase is important for the balance of metabolites in the pentose-phosphate pathway. {ECO:0000250}.	sp|Q93092|TALDO_MOUSE	sp|Q93092|TALDO_MOUSE Transaldolase OS=Mus musculus OX=10090 GN=Taldo1 PE=1 SV=2	1	12	12	12	34.4	37.387	4999400	4820200	5912200	5.24393e+06	6444100	6646300	6051800	6.38073e+06	0.821839	0.0404308
Q99J09	Methylosome protein 50	Wdr77	FUNCTION: Non-catalytic component of the methylosome complex, composed of PRMT5, WDR77 and CLNS1A, which modifies specific arginines to dimethylarginines in several spliceosomal Sm proteins and histones. This modification targets Sm proteins to the survival of motor neurons (SMN) complex for assembly into small nuclear ribonucleoprotein core particles. Might play a role in transcription regulatio…	sp|Q99J09|MEP50_MOUSE	sp|Q99J09|MEP50_MOUSE Methylosome protein 50 OS=Mus musculus OX=10090 GN=Wdr77 PE=1 SV=1	1	8	8	8	43	36.942	1005300	1252600	1195600	1.15117e+06	801930	800110	833830	811957	1.41777	0.0109138
Q99LH2	Phosphatidylserine synthase 1	Ptdss1	FUNCTION: Catalyzes a base-exchange reaction in which the polar head group of phosphatidylethanolamine (PE) or phosphatidylcholine (PC) is replaced by L-serine. In membranes, PTDSS1 catalyzes mainly the conversion of phosphatidylcholine. Also converts, in vitro and to a lesser extent, phosphatidylethanolamine. {ECO:0000269|PubMed:10432300, ECO:0000269|PubMed:9516423}.	sp|Q99LH2|PTSS1_MOUSE	sp|Q99LH2|PTSS1_MOUSE Phosphatidylserine synthase 1 OS=Mus musculus OX=10090 GN=Ptdss1 PE=1 SV=1	1	5	5	5	14.6	55.603	314490	381520	352420	349477	239050	279120	275230	264467	1.32144	0.0215715
Q99LI7	Cleavage stimulation factor subunit 3	Cstf3	FUNCTION: One of the multiple factors required for polyadenylation and 3'-end cleavage of mammalian pre-mRNAs. {ECO:0000250}.	sp|Q99LI7|CSTF3_MOUSE	sp|Q99LI7|CSTF3_MOUSE Cleavage stimulation factor subunit 3 OS=Mus musculus OX=10090 GN=Cstf3 PE=1 SV=1	1	15	15	15	26.9	82.876	1743900	1431300	1653200	1.60947e+06	2046100	1944800	1971300	1987400	0.809835	0.0180071
Q99MN1	Lysine--tRNA ligase	Kars1	FUNCTION: Catalyzes the specific attachment of an amino acid to its cognate tRNA in a 2 step reaction: the amino acid (AA) is first activated by ATP to form AA-AMP and then transferred to the acceptor end of the tRNA. When secreted, acts as a signaling molecule that induces immune response through the activation of monocyte/macrophages. Catalyzes the synthesis of the signaling molecule diadenosin…	sp|Q99MN1|SYK_MOUSE	sp|Q99MN1|SYK_MOUSE Lysine--tRNA ligase OS=Mus musculus OX=10090 GN=Kars1 PE=1 SV=1	1	25	25	25	52.6	67.839	4994600	5490500	5286800	5257300	5672600	5972800	5673300	5772900	0.910686	0.0422773
Q9CQD1	Ras-related protein Rab-5A	Rab5a	FUNCTION: Small GTPase which cycles between active GTP-bound and inactive GDP-bound states. In its active state, binds to a variety of effector proteins to regulate cellular responses such as of intracellular membrane trafficking, from the formation of transport vesicles to their fusion with membranes. Active GTP-bound form is able to recruit to membranes different sets of downstream effectors di…	sp|Q9CQD1|RAB5A_MOUSE	sp|Q9CQD1|RAB5A_MOUSE Ras-related protein Rab-5A OS=Mus musculus OX=10090 GN=Rab5a PE=1 SV=1	1	9	6	6	61.4	23.598	1043600	789450	900710	911253	1202100	1216800	1212200	1.21037e+06	0.752874	0.0153562
Q9CY66	H/ACA ribonucleoprotein complex subunit 1	Gar1	FUNCTION: Required for ribosome biogenesis and telomere maintenance. Part of the H/ACA small nucleolar ribonucleoprotein (H/ACA snoRNP) complex, which catalyzes pseudouridylation of rRNA. This involves the isomerization of uridine such that the ribose is subsequently attached to C5, instead of the normal N1. Each rRNA can contain up to 100 pseudouridine ('psi') residues, which may serve to stabil…	sp|Q9CY66|GAR1_MOUSE	sp|Q9CY66|GAR1_MOUSE H/ACA ribonucleoprotein complex subunit 1 OS=Mus musculus OX=10090 GN=Gar1 PE=1 SV=1	1	5	5	5	24.2	23.474	927570	957250	923430	936083	1031800	1079100	1060100	1057000	0.885604	0.00224602
Q9CYD3	Cartilage-associated protein	Crtap	FUNCTION: Necessary for efficient 3-hydroxylation of fibrillar collagen prolyl residues. {ECO:0000269|PubMed:17055431}.	sp|Q9CYD3|CRTAP_MOUSE	sp|Q9CYD3|CRTAP_MOUSE Cartilage-associated protein OS=Mus musculus OX=10090 GN=Crtap PE=1 SV=3	1	19	19	19	53.8	46.169	5892000	5852700	5903300	5.88267e+06	5015800	4857700	5321000	5.06483e+06	1.16147	0.00393794
Q9CYN2	Signal peptidase complex subunit 2	Spcs2	FUNCTION: Component of the microsomal signal peptidase complex which removes signal peptides from nascent proteins as they are translocated into the lumen of the endoplasmic reticulum. {ECO:0000250}.	sp|Q9CYN2|SPCS2_MOUSE	sp|Q9CYN2|SPCS2_MOUSE Signal peptidase complex subunit 2 OS=Mus musculus OX=10090 GN=Spcs2 PE=1 SV=1	1	10	10	10	46.9	24.977	2255500	2267700	2167000	2.23007e+06	1960600	2002100	1810500	1924400	1.15884	0.00994469
Q9CYR6	Phosphoacetylglucosamine mutase	Pgm3	FUNCTION: Catalyzes the conversion of GlcNAc-6-P into GlcNAc-1-P during the synthesis of uridine diphosphate/UDP-GlcNAc, a sugar nucleotide critical to multiple glycosylation pathways including protein N- and O-glycosylation. {ECO:0000250|UniProtKB:O95394}.	sp|Q9CYR6|AGM1_MOUSE	sp|Q9CYR6|AGM1_MOUSE Phosphoacetylglucosamine mutase OS=Mus musculus OX=10090 GN=Pgm3 PE=1 SV=1	1	18	18	18	41.5	59.452	2656700	2829700	2874400	2.78693e+06	3241800	3418600	3105900	3.25543e+06	0.856087	0.0139919
Q9D1P0	39S ribosomal protein L13, mitochondrial	Mrpl13		sp|Q9D1P0|RM13_MOUSE	sp|Q9D1P0|RM13_MOUSE 39S ribosomal protein L13, mitochondrial OS=Mus musculus OX=10090 GN=Mrpl13 PE=1 SV=1	1	3	3	3	18.5	20.677	85296		90913	88104.5	118720	118880	112270	116623	0.755462	0.00388027
Q9D819	Inorganic pyrophosphatase	Ppa1		sp|Q9D819|IPYR_MOUSE	sp|Q9D819|IPYR_MOUSE Inorganic pyrophosphatase OS=Mus musculus OX=10090 GN=Ppa1 PE=1 SV=1	1	21	21	21	81.7	32.667	8171700	9657500	8051900	8.62703e+06	10397000	10744000	10664000	1.06017e+07	0.813743	0.019993
Q9D892	Inosine triphosphate pyrophosphatase	Itpa	FUNCTION: Pyrophosphatase that hydrolyzes the non-canonical purine nucleotides inosine triphosphate (ITP), deoxyinosine triphosphate (dITP) as well as 2'-deoxy-N-6-hydroxylaminopurine triposphate (dHAPTP) and xanthosine 5'-triphosphate (XTP) to their respective monophosphate derivatives. The enzyme does not distinguish between the deoxy- and ribose forms. Probably excludes non-canonical purines f…	sp|Q9D892|ITPA_MOUSE	sp|Q9D892|ITPA_MOUSE Inosine triphosphate pyrophosphatase OS=Mus musculus OX=10090 GN=Itpa PE=1 SV=2	1	8	8	8	67.2	21.897	1376600	1570000	1942200	1629600	2012200	2185300	2419600	2205700	0.738813	0.0474133
Q9D8C6	Mediator of RNA polymerase II transcription subunit 11	Med11	FUNCTION: Component of the Mediator complex, a coactivator involved in the regulated transcription of nearly all RNA polymerase II-dependent genes. Mediator functions as a bridge to convey information from gene-specific regulatory proteins to the basal RNA polymerase II transcription machinery. Mediator is recruited to promoters by direct interactions with regulatory proteins and serves as a scaf…	sp|Q9D8C6|MED11_MOUSE	sp|Q9D8C6|MED11_MOUSE Mediator of RNA polymerase II transcription subunit 11 OS=Mus musculus OX=10090 GN=Med11 PE=1 SV=1	1	1	1	1	16.2	13.131	60906	71064	60427	64132.3	49083	49016	53088	50395.7	1.27258	0.0209828
Q9DBF1	Alpha-aminoadipic semialdehyde dehydrogenase	Aldh7a1	FUNCTION: Multifunctional enzyme mediating important protective effects. Metabolizes betaine aldehyde to betaine, an important cellular osmolyte and methyl donor. Protects cells from oxidative stress by metabolizing a number of lipid peroxidation-derived aldehydes. Involved in lysine catabolism (By similarity). {ECO:0000250}.	sp|Q9DBF1|AL7A1_MOUSE	sp|Q9DBF1|AL7A1_MOUSE Alpha-aminoadipic semialdehyde dehydrogenase OS=Mus musculus OX=10090 GN=Aldh7a1 PE=1 SV=4	1	13	13	13	42.5	58.861	2973600	3084900	2723900	2.92747e+06	3673700	3806400	3305900	3.59533e+06	0.814241	0.0221093
Q9EP69	Phosphatidylinositol-3-phosphatase SAC1	Sacm1l	FUNCTION: Phosphoinositide phosphatase which catalyzes the hydrolysis of phosphatidylinositol 4-phosphate (PtdIns(4)P), phosphatidylinositol 3-phosphate (PtdIns(3)P) and has low activity towards phosphatidylinositol-3,5-bisphosphate (PtdIns(3,5)P2) (By similarity). Shows a very robust PtdIns(4)P phosphatase activity when it binds PtdIns(4)P in a 'cis' configuration in the cellular environment, wi…	sp|Q9EP69|SAC1_MOUSE	sp|Q9EP69|SAC1_MOUSE Phosphatidylinositol-3-phosphatase SAC1 OS=Mus musculus OX=10090 GN=Sacm1l PE=1 SV=1	1	18	18	18	40	66.943	1848400	1866700	1768200	1.82777e+06	1380500	1377300	1589600	1.44913e+06	1.26128	0.00775551
Q9EQ20	Methylmalonate-semialdehyde dehydrogenase [acylating], mitochondrial	Aldh6a1	FUNCTION: Plays a role in valine and pyrimidine metabolism. Binds fatty acyl-CoA (By similarity). {ECO:0000250}.	sp|Q9EQ20|MMSA_MOUSE	sp|Q9EQ20|MMSA_MOUSE Methylmalonate-semialdehyde dehydrogenase [acylating], mitochondrial OS=Mus musculus OX=10090 GN=Aldh6a1 PE=1 SV=1	1	22	22	22	56.1	57.915	5404300	4748400	5862200	5338300	6847400	7445200	6263700	6852100	0.779075	0.0322326
Q9EQ61	Pescadillo homolog	Pes1	FUNCTION: Component of the PeBoW complex, which is required for maturation of 28S and 5.8S ribosomal RNAs and formation of the 60S ribosome. {ECO:0000255|HAMAP-Rule:MF_03028, ECO:0000269|PubMed:15225545, ECO:0000269|PubMed:17308336}.	sp|Q9EQ61|PESC_MOUSE	sp|Q9EQ61|PESC_MOUSE Pescadillo homolog OS=Mus musculus OX=10090 GN=Pes1 PE=1 SV=1	1	14	14	14	24.3	67.795	1111700	943120	907110	987310	753390	814010	609520	725640	1.36061	0.040296
Q9JJY3	Sphingomyelin phosphodiesterase 3	Smpd3	FUNCTION: Catalyzes the hydrolysis of sphingomyelin to form ceramide and phosphocholine. Ceramide mediates numerous cellular functions, such as apoptosis and growth arrest, and is capable of regulating these 2 cellular events independently. Also hydrolyzes sphingosylphosphocholine. Regulates the cell cycle by acting as a growth suppressor in confluent cells. Acts as a regulator of postnatal devel…	sp|Q9JJY3|NSMA2_MOUSE	sp|Q9JJY3|NSMA2_MOUSE Sphingomyelin phosphodiesterase 3 OS=Mus musculus OX=10090 GN=Smpd3 PE=1 SV=1	1	15	15	15	34.5	71.196	2031700	2753000	2265900	2350200	3567700	3572400	3129300	3.42313e+06	0.686564	0.0142162
Q9JLR9	HIG1 domain family member 1A, mitochondrial	Higd1a	FUNCTION: Proposed subunit of cytochrome c oxidase (COX, complex IV), which is the terminal component of the mitochondrial respiratory chain that catalyzes the reduction of oxygen to water. May play a role in the assembly of respiratory supercomplexes (By similarity). {ECO:0000250}.	sp|Q9JLR9|HIG1A_MOUSE	sp|Q9JLR9|HIG1A_MOUSE HIG1 domain family member 1A, mitochondrial OS=Mus musculus OX=10090 GN=Higd1a PE=1 SV=1	1	1	1	1	18.9	10.425	336600	320840	341160	332867	349780	370730	375090	365200	0.911464	0.0313486
Q9JM76	Actin-related protein 2/3 complex subunit 3	Arpc3	FUNCTION: Component of the Arp2/3 complex, a multiprotein complex that mediates actin polymerization upon stimulation by nucleation-promoting factor (NPF). The Arp2/3 complex mediates the formation of branched actin networks in the cytoplasm, providing the force for cell motility. In addition to its role in the cytoplasmic cytoskeleton, the Arp2/3 complex also promotes actin polymerization in the…	sp|Q9JM76|ARPC3_MOUSE	sp|Q9JM76|ARPC3_MOUSE Actin-related protein 2/3 complex subunit 3 OS=Mus musculus OX=10090 GN=Arpc3 PE=1 SV=3	1	8	8	8	53.4	20.524	1924700	1904500	2173000	2.00073e+06	2386000	2539600	2537900	2.48783e+06	0.804207	0.00827985
Q9QUI0	Transforming protein RhoA	Rhoa	FUNCTION: Small GTPase which cycles between an active GTP-bound and an inactive GDP-bound state. Mainly associated with cytoskeleton organization, in active state binds to a variety of effector proteins to regulate cellular responses such as cytoskeletal dynamics, cell migration and cell cycle. Regulates a signal transduction pathway linking plasma membrane receptors to the assembly of focal adhe…	sp|Q9QUI0|RHOA_MOUSE	sp|Q9QUI0|RHOA_MOUSE Transforming protein RhoA OS=Mus musculus OX=10090 GN=Rhoa PE=1 SV=1	1	9	9	3	58.5	21.782	5504100	4756500	5873400	5378000	7142600	7642500	6843600	7.20957e+06	0.745953	0.0104397
Q9QXT0	Protein canopy homolog 2	Cnpy2	FUNCTION: Positive regulator of neurite outgrowth by stabilizing myosin regulatory light chain (MRLC). It prevents MIR-mediated MRLC ubiquitination and its subsequent proteasomal degradation (By similarity). {ECO:0000250}.	sp|Q9QXT0|CNPY2_MOUSE	sp|Q9QXT0|CNPY2_MOUSE Protein canopy homolog 2 OS=Mus musculus OX=10090 GN=Cnpy2 PE=1 SV=1	1	10	10	10	52.7	20.767	4381300	5800100	5211600	5131000	3962300	3878300	3905200	3.91527e+06	1.31051	0.0420236
Q9QZB7	Actin-related protein 10	Actr10		sp|Q9QZB7|ARP10_MOUSE	sp|Q9QZB7|ARP10_MOUSE Actin-related protein 10 OS=Mus musculus OX=10090 GN=Actr10 PE=1 SV=2	1	9	9	9	31.2	46.207	617350	598230	690580	635387	882350	721580	803160	802363	0.791894	0.0370643
Q9R060	Cytosolic Fe-S cluster assembly factor NUBP1	Nubp1	FUNCTION: Component of the cytosolic iron-sulfur (Fe/S) protein assembly (CIA) machinery. Required for maturation of extramitochondrial Fe-S proteins. The NUBP1-NUBP2 heterotetramer forms a Fe-S scaffold complex, mediating the de novo assembly of an Fe-S cluster and its transfer to target apoproteins (By similarity). Implicated in the regulation of centrosome duplication (PubMed:16638812, PubMed:…	sp|Q9R060|NUBP1_MOUSE	sp|Q9R060|NUBP1_MOUSE Cytosolic Fe-S cluster assembly factor NUBP1 OS=Mus musculus OX=10090 GN=Nubp1 PE=1 SV=1	1	3	3	3	14.7	34.085	91690	85073	100600	92454.3	120540	136120	121400	126020	0.733648	0.00770755
Q9R0E1	Multifunctional procollagen lysine hydroxylase and glycosyltransferase LH3	Plod3	FUNCTION: Multifunctional enzyme that catalyzes a series of post-translational modifications on Lys residues in procollagen (PubMed:16447251). Plays a redundant role in catalyzing the formation of hydroxylysine residues in -Xaa-Lys-Gly- sequences in collagens (PubMed:16447251). Plays a redundant role in catalyzing the transfer of galactose onto hydroxylysine groups, giving rise to galactosyl 5-hy…	sp|Q9R0E1|PLOD3_MOUSE	sp|Q9R0E1|PLOD3_MOUSE Multifunctional procollagen lysine hydroxylase and glycosyltransferase LH3 OS=Mus musculus OX=10090 GN=Plod3 PE=1 SV=1	1	21	21	21	42.6	84.921	4466600	4602600	4898000	4.65573e+06	3270800	3571300	4070100	3637400	1.27996	0.0185547
Q9R0E2	Procollagen-lysine,2-oxoglutarate 5-dioxygenase 1	Plod1	FUNCTION: Part of a complex composed of PLOD1, P3H3 and P3H4 that catalyzes hydroxylation of lysine residues in collagen alpha chains and is required for normal assembly and cross-linkling of collagen fibrils (PubMed:27119146). Forms hydroxylysine residues in -Xaa-Lys-Gly- sequences in collagens (By similarity). These hydroxylysines serve as sites of attachment for carbohydrate units and are esse…	sp|Q9R0E2|PLOD1_MOUSE	sp|Q9R0E2|PLOD1_MOUSE Procollagen-lysine,2-oxoglutarate 5-dioxygenase 1 OS=Mus musculus OX=10090 GN=Plod1 PE=1 SV=1	1	30	30	30	54	83.594	10228000	11039000	9641700	10302900	8823700	9347100	8835300	9.00203e+06	1.14451	0.0417888
Q9R0G6	Cartilage oligomeric matrix protein	Comp	FUNCTION: May play a role in the structural integrity of cartilage via its interaction with other extracellular matrix proteins such as the collagens and fibronectin. Can mediate the interaction of chondrocytes with the cartilage extracellular matrix through interaction with cell surface integrin receptors. Could play a role in the pathogenesis of osteoarthritis. Potent suppressor of apoptosis in…	sp|Q9R0G6|COMP_MOUSE;CON__ENSEMBL:ENSBTAP00000006074	sp|Q9R0G6|COMP_MOUSE Cartilage oligomeric matrix protein OS=Mus musculus OX=10090 GN=Comp PE=1 SV=2	2	41	41	39	70.9	82.341	48709000	50667000	48175000	4.91837e+07	63006000	67546000	65299000	6.52837e+07	0.753384	0.000442512
Q9R0M3	Sushi-repeat-containing protein SRPX	Srpx		sp|Q9R0M3|SRPX_MOUSE	sp|Q9R0M3|SRPX_MOUSE Sushi-repeat-containing protein SRPX OS=Mus musculus OX=10090 GN=Srpx PE=2 SV=1	1	16	16	16	48.1	51.573	2230400	2199000	2319000	2.24947e+06	2439300	2416300	2423500	2.42637e+06	0.927093	0.00841278
Q9R0P3	S-formylglutathione hydrolase	Esd	FUNCTION: Serine hydrolase involved in the detoxification of formaldehyde. {ECO:0000250}.	sp|Q9R0P3|ESTD_MOUSE	sp|Q9R0P3|ESTD_MOUSE S-formylglutathione hydrolase OS=Mus musculus OX=10090 GN=Esd PE=1 SV=1	1	10	10	10	61.3	31.319	3652600	3724700	3401600	3.59297e+06	4128400	4282500	3970700	4127200	0.870558	0.0159089
Q9WTL7	Acyl-protein thioesterase 2	Lypla2	FUNCTION: Acts as a acyl-protein thioesterase hydrolyzing fatty acids from S-acylated cysteine residues in proteins such as trimeric G alpha proteins, GAP43, ZDHHC6 or HRAS (By similarity). Deacylates GAP43 (By similarity). Mediates depalmitoylation of ZDHHC6 (By similarity). Has lysophospholipase activity (PubMed:10064901). Hydrolyzes prostaglandin glycerol esters (PG-Gs) (PubMed:25301951). Hydr…	sp|Q9WTL7|LYPA2_MOUSE	sp|Q9WTL7|LYPA2_MOUSE Acyl-protein thioesterase 2 OS=Mus musculus OX=10090 GN=Lypla2 PE=1 SV=1	1	8	8	8	51.5	24.794	833180	802230	950780	862063	1091300	1111100	957400	1.05327e+06	0.818466	0.0445714
Q9WU78	Programmed cell death 6-interacting protein	Pdcd6ip	FUNCTION: Multifunctional protein involved in endocytosis, multivesicular body biogenesis, membrane repair, cytokinesis, apoptosis and maintenance of tight junction integrity. Class E VPS protein involved in concentration and sorting of cargo proteins of the multivesicular body (MVB) for incorporation into intralumenal vesicles (ILVs) that are generated by invagination and scission from the limit…	sp|Q9WU78|PDC6I_MOUSE	sp|Q9WU78|PDC6I_MOUSE Programmed cell death 6-interacting protein OS=Mus musculus OX=10090 GN=Pdcd6ip PE=1 SV=3	1	31	31	31	45.7	96.023	5098700	4762700	4922200	4.92787e+06	5221900	5829000	5689900	5.58027e+06	0.883088	0.0348068
Q9WUP7	Ubiquitin carboxyl-terminal hydrolase isozyme L5	Uchl5	FUNCTION: Protease that specifically cleaves 'Lys-48'-linked polyubiquitin chains. Deubiquitinating enzyme associated with the 19S regulatory subunit of the 26S proteasome. Putative regulatory component of the INO80 complex; however is inactive in the INO80 complex and is activated by a transient interaction of the INO80 complex with the proteasome via ADRM1 (By similarity). {ECO:0000250}.	sp|Q9WUP7|UCHL5_MOUSE	sp|Q9WUP7|UCHL5_MOUSE Ubiquitin carboxyl-terminal hydrolase isozyme L5 OS=Mus musculus OX=10090 GN=Uchl5 PE=1 SV=2	1	12	12	12	52	37.616	787810	515410	914800	739340	1046100	1096000	1078900	1.07367e+06	0.688612	0.0480181
Q9WV03	Protein FAM50A	Fam50a	FUNCTION: May be a DNA-binding protein or transcriptional factor.	sp|Q9WV03|FA50A_MOUSE;sp|Q9WTJ8|FA50B_MOUSE	sp|Q9WV03|FA50A_MOUSE Protein FAM50A OS=Mus musculus OX=10090 GN=Fam50a PE=1 SV=1	2	8	8	8	28.9	40.251	457320	535810	423200	472110	297510	341480	351560	330183	1.42984	0.0189211
Q9WV32	Actin-related protein 2/3 complex subunit 1B	Arpc1b	FUNCTION: Component of the Arp2/3 complex, a multiprotein complex that mediates actin polymerization upon stimulation by nucleation-promoting factor (NPF). The Arp2/3 complex mediates the formation of branched actin networks in the cytoplasm, providing the force for cell motility. In addition to its role in the cytoplasmic cytoskeleton, the Arp2/3 complex also promotes actin polymerization in the…	sp|Q9WV32|ARC1B_MOUSE	sp|Q9WV32|ARC1B_MOUSE Actin-related protein 2/3 complex subunit 1B OS=Mus musculus OX=10090 GN=Arpc1b PE=1 SV=4	1	14	14	13	50.3	41.063	5961300	6120600	6442700	6.17487e+06	7505400	7894600	7605300	7.66843e+06	0.805232	0.00123938
Q9Z160	Conserved oligomeric Golgi complex subunit 1	Cog1	FUNCTION: Required for normal Golgi function.	sp|Q9Z160|COG1_MOUSE	sp|Q9Z160|COG1_MOUSE Conserved oligomeric Golgi complex subunit 1 OS=Mus musculus OX=10090 GN=Cog1 PE=1 SV=3	1	17	17	17	25.4	109.05	502320	517640	478270	499410	395140	421790	439410	418780	1.19254	0.00945005
Q9Z1F6	Leukocyte cell-derived chemotaxin 1	Cnmd	FUNCTION: Bifunctional growth regulator that stimulates the growth of cultured chondrocytes in the presence of basic fibroblast growth factor (FGF) but inhibits the growth of cultured vascular endothelial cells. May contribute to the rapid growth of cartilage and vascular invasion prior to the replacement of cartilage by bone during endochondral bone development (By similarity). Inhibits in vitro…	sp|Q9Z1F6|CNMD_MOUSE	sp|Q9Z1F6|CNMD_MOUSE Leukocyte cell-derived chemotaxin 1 OS=Mus musculus OX=10090 GN=Cnmd PE=1 SV=2	1	8	8	8	31.7	37.225	26627000	23046000	26238000	2.53037e+07	27933000	30838000	29255000	29342000	0.86237	0.0458717
Q9Z1Y4	Thyroid receptor-interacting protein 6	Trip6	FUNCTION: Relays signals from the cell surface to the nucleus to weaken adherens junction and promote actin cytoskeleton reorganization and cell invasiveness. Involved in lysophosphatidic acid-induced cell adhesion and migration. Acts as a transcriptional coactivator for NF-kappa-B and JUN, and mediates the transrepression of these transcription factors induced by glucocorticoid receptor (By simi…	sp|Q9Z1Y4|TRIP6_MOUSE	sp|Q9Z1Y4|TRIP6_MOUSE Thyroid receptor-interacting protein 6 OS=Mus musculus OX=10090 GN=Trip6 PE=1 SV=1	1	10	10	10	31	50.933	608550	685490	640360	644800	507160	565830	561420	544803	1.18355	0.0267414
Q9Z2I0	Mitochondrial proton/calcium exchanger protein	Letm1	FUNCTION: Mitochondrial proton/calcium antiporter that mediates proton-dependent calcium efflux from mitochondrion (PubMed:27669901). Crucial for the maintenance of mitochondrial tubular networks and for the assembly of the supercomplexes of the respiratory chain (By similarity). Required for the maintenance of the tubular shape and cristae organization (By similarity). In contrast to SLC8B1/NCLX…	sp|Q9Z2I0|LETM1_MOUSE	sp|Q9Z2I0|LETM1_MOUSE Mitochondrial proton/calcium exchanger protein OS=Mus musculus OX=10090 GN=Letm1 PE=1 SV=1	1	10	10	10	18.8	82.988	264500	328610	396210	329773	476810	428360	485350	463507	0.711475	0.0333128
A0A087WPF7	Autism susceptibility gene 2 protein homolog	Auts2	FUNCTION: Component of a Polycomb group (PcG) multiprotein PRC1-like complex, a complex class required to maintain the transcriptionally repressive state of many genes, including Hox genes, throughout development. PcG PRC1 complex acts via chromatin remodeling and modification of histones; it mediates monoubiquitination of histone H2A 'Lys-119', rendering chromatin heritably changed in its expres…	sp|A0A087WPF7|AUTS2_MOUSE	sp|A0A087WPF7|AUTS2_MOUSE Autism susceptibility gene 2 protein homolog OS=Mus musculus OX=10090 GN=Auts2 PE=1 SV=2	1	5	5	5	5.9	138.92	36808	164830	47431	83023	39707	46509	56337	47517.7	1.7472	0.438444
A0A338P6K9	Glutamine and serine-rich protein 1	Qser1		sp|A0A338P6K9|QSER1_MOUSE	sp|A0A338P6K9|QSER1_MOUSE Glutamine and serine-rich protein 1 OS=Mus musculus OX=10090 GN=Qser1 PE=2 SV=1	1	3	3	3	2.7	194.47	15029	4660.2	14494	11394.4		4670.5	12552	8611.25	1.3232	0.632758
A0JLY1	Coiled-coil domain-containing protein 173	Ccdc173		sp|A0JLY1|CC173_MOUSE	sp|A0JLY1|CC173_MOUSE Coiled-coil domain-containing protein 173 OS=Mus musculus OX=10090 GN=Ccdc173 PE=2 SV=1	1	1	1	1	1.6	65.131	897380	196450	875110	656313	1228300	968950	691940	963063	0.681485	0.33068
A2A432	Cullin-4B	Cul4b	FUNCTION: Core component of multiple cullin-RING-based E3 ubiquitin-protein ligase complexes which mediate the ubiquitination and subsequent proteasomal degradation of target proteins. The functional specificity of the E3 ubiquitin-protein ligase complex depends on the variable substrate recognition subunit. CUL4B may act within the complex as a scaffold protein, contributing to catalysis through…	sp|A2A432|CUL4B_MOUSE	sp|A2A432|CUL4B_MOUSE Cullin-4B OS=Mus musculus OX=10090 GN=Cul4b PE=1 SV=1	1	20	13	13	24.5	110.7	214400	708270	496670	473113	288220	320710	442660	350530	1.34971	0.461287
A2A4P0	ATP-dependent RNA helicase DHX8	Dhx8	FUNCTION: Involved in pre-mRNA splicing as component of the spliceosome. Facilitates nuclear export of spliced mRNA by releasing the RNA from the spliceosome. {ECO:0000250|UniProtKB:Q14562}.	sp|A2A4P0|DHX8_MOUSE	sp|A2A4P0|DHX8_MOUSE ATP-dependent RNA helicase DHX8 OS=Mus musculus OX=10090 GN=Dhx8 PE=2 SV=1	1	10	9	9	11.9	142.57	186500	54548	151150	130733	231990	64206	79248	125148	1.04462	0.937147
A2A5E6	Zinc finger protein 385C	Znf385c		sp|A2A5E6|Z385C_MOUSE	sp|A2A5E6|Z385C_MOUSE Zinc finger protein 385C OS=Mus musculus OX=10090 GN=Znf385c PE=2 SV=1	1	2	2	2	6.8	44.644	10343	89557	12380	37426.7	7516.4	9764.7	2453.1	6578.07	5.68961	0.303678
A2A5R2	Brefeldin A-inhibited guanine nucleotide-exchange protein 2	Arfgef2	FUNCTION: Promotes guanine-nucleotide exchange on ARF1 and ARF3 and to a lower extent on ARF5 and ARF6. Promotes the activation of ARF1/ARF5/ARF6 through replacement of GDP with GTP. Involved in the regulation of Golgi vesicular transport. Required for the integrity of the endosomal compartment. Involved in trafficking from the trans-Golgi network (TGN) to endosomes and is required for membrane a…	sp|A2A5R2|BIG2_MOUSE	sp|A2A5R2|BIG2_MOUSE Brefeldin A-inhibited guanine nucleotide-exchange protein 2 OS=Mus musculus OX=10090 GN=Arfgef2 PE=1 SV=1	1	28	28	23	23	202.24	1061200	1041800	840400	981133	744510	978900	859080	860830	1.13975	0.285994
A2A6A1	G patch domain-containing protein 8	Gpatch8		sp|A2A6A1|GPTC8_MOUSE;sp|A2AKY4|Z804A_MOUSE	sp|A2A6A1|GPTC8_MOUSE G patch domain-containing protein 8 OS=Mus musculus OX=10090 GN=Gpatch8 PE=1 SV=1	2	8	8	8	7.5	164.99	118450	391440	169700	226530	104950	134510	120940	120133	1.88565	0.275025
A2A6Q5	Cell division cycle protein 27 homolog	Cdc27	FUNCTION: Component of the anaphase promoting complex/cyclosome (APC/C), a cell cycle-regulated E3 ubiquitin ligase that controls progression through mitosis and the G1 phase of the cell cycle. The APC/C complex acts by mediating ubiquitination and subsequent degradation of target proteins: it mainly mediates the formation of 'Lys-11'-linked polyubiquitin chains and, to a lower extent, the format…	sp|A2A6Q5|CDC27_MOUSE	sp|A2A6Q5|CDC27_MOUSE Cell division cycle protein 27 homolog OS=Mus musculus OX=10090 GN=Cdc27 PE=1 SV=1	1	8	8	8	13	91.841	50374	32849	49899	44374	36335	51417	60968	49573.3	0.895118	0.602167
A2A791	Zinc finger MYM-type protein 4	Zmym4	FUNCTION: Plays a role in the regulation of cell morphology and cytoskeletal organization. {ECO:0000250}.	sp|A2A791|ZMYM4_MOUSE	sp|A2A791|ZMYM4_MOUSE Zinc finger MYM-type protein 4 OS=Mus musculus OX=10090 GN=Zmym4 PE=1 SV=1	1	14	14	14	12.9	172.44	345180	250330	298050	297853	228920	237090	254680	240230	1.23987	0.11249
A2A7V7	CMRF35-like molecule 6	Cd300c		sp|A2A7V7|CLM6_MOUSE	sp|A2A7V7|CLM6_MOUSE CMRF35-like molecule 6 OS=Mus musculus OX=10090 GN=Cd300c PE=2 SV=1	1	1	1	1	9.2	25.336	1205300	307370	1656600	1.05642e+06	1778900	1793700	1994500	1855700	0.569286	0.118078
A2A863	Integrin beta-4	Itgb4	FUNCTION: Integrin alpha-6/beta-4 is a receptor for laminin. It plays a critical structural role in the hemidesmosome of epithelial cells. Is required for the regulation of keratinocyte polarity and motility. ITGA6:ITGB4 binds to NRG1 (via EGF domain) and this binding is essential for NRG1-ERBB signaling. ITGA6:ITGB4 binds to IGF1 and this binding is essential for IGF1 signaling. ITGA6:ITGB4 bind…	sp|A2A863|ITB4_MOUSE	sp|A2A863|ITB4_MOUSE Integrin beta-4 OS=Mus musculus OX=10090 GN=Itgb4 PE=1 SV=1	1	8	8	8	5.8	201.65	265110	526570	323950	371877	252580	282510	274510	269867	1.378	0.269729
A2A8L1	Chromodomain-helicase-DNA-binding protein 5	Chd5	FUNCTION: Chromatin-remodeling protein that binds DNA through histones and regulates gene transcription. May specifically recognize and bind trimethylated 'Lys-27' (H3K27me3) and non-methylated 'Lys-4' of histone H3. Plays a role in the development of the nervous system by activating the expression of genes promoting neuron terminal differentiation. In parallel, it may also positively regulate th…	sp|A2A8L1|CHD5_MOUSE	sp|A2A8L1|CHD5_MOUSE Chromodomain-helicase-DNA-binding protein 5 OS=Mus musculus OX=10090 GN=Chd5 PE=1 SV=1	1	18	5	5	11.5	222.51	108160	128100	226510	154257	165590	58485	177570	133882	1.15219	0.718441
A2A8L5	Receptor-type tyrosine-protein phosphatase F	Ptprf	FUNCTION: Possible cell adhesion receptor. It possesses an intrinsic protein tyrosine phosphatase activity (PTPase) and dephosphorylates EPHA2 regulating its activity (By similarity). {ECO:0000250}.	sp|A2A8L5|PTPRF_MOUSE	sp|A2A8L5|PTPRF_MOUSE Receptor-type tyrosine-protein phosphatase F OS=Mus musculus OX=10090 GN=Ptprf PE=1 SV=1	1	25	25	19	20.7	211.49	829720	863740	705580	799680	926200	771610	713810	803873	0.994784	0.960492
A2A8Z1	Oxysterol-binding protein-related protein 9	Osbpl9		sp|A2A8Z1|OSBL9_MOUSE	sp|A2A8Z1|OSBL9_MOUSE Oxysterol-binding protein-related protein 9 OS=Mus musculus OX=10090 GN=Osbpl9 PE=1 SV=1	1	10	10	10	17.1	83.108	173690	231930	285430	230350	311720	308180	316750	312217	0.737789	0.0646836
A2A935	Histone-lysine N-methyltransferase PRDM16	Prdm16	FUNCTION: Binds DNA and functions as a transcriptional regulator (PubMed:18483224). Displays histone methyltransferase activity and monomethylates 'Lys-9' of histone H3 (H3K9me1) in vitro (PubMed:22939622). Probably catalyzes the monomethylation of free histone H3 in the cytoplasm which is then transported to the nucleus and incorporated into nucleosomes where SUV39H methyltransferases use it as …	sp|A2A935|PRD16_MOUSE	sp|A2A935|PRD16_MOUSE Histone-lysine N-methyltransferase PRDM16 OS=Mus musculus OX=10090 GN=Prdm16 PE=1 SV=1	1	6	6	4	5.8	140.86	20452	68224	80023	56233	61628		59085	60356.5	0.931681	0.872051
A2A9C3	KICSTOR complex protein SZT2	Szt2	FUNCTION: As part of the KICSTOR complex functions in the amino acid-sensing branch of the TORC1 signaling pathway. Recruits, in an amino acid-independent manner, the GATOR1 complex to the lysosomal membranes and allows its interaction with GATOR2 and the RAG GTPases. Functions upstream of the RAG GTPases and is required to negatively regulate mTORC1 signaling in absence of amino acids (By simila…	sp|A2A9C3|SZT2_MOUSE	sp|A2A9C3|SZT2_MOUSE KICSTOR complex protein SZT2 OS=Mus musculus OX=10090 GN=Szt2 PE=1 SV=1	1	4	4	4	1.8	377.62	228520	479150	202660	303443	128040	191680	209740	176487	1.71936	0.237948
A2AAE1	Transmembrane protein KIAA1109	Kiaa1109	FUNCTION: Plays a role in endosomal trafficking and endosome recycling. Also involved in the actin cytoskeleton and cilia structural dynamics. Acts as regulator of phagocytosis. {ECO:0000250|UniProtKB:Q2LD37}.	sp|A2AAE1|K1109_MOUSE	sp|A2AAE1|K1109_MOUSE Transmembrane protein KIAA1109 OS=Mus musculus OX=10090 GN=Kiaa1109 PE=1 SV=4	1	1	1	1	0.3	555.36		565360	374780	470070	301660	340600	344740	329000	1.42878	0.149582
A2AAY5	SH3 and PX domain-containing protein 2B	Sh3pxd2b	FUNCTION: Adapter protein involved in invadopodia and podosome formation and extracellular matrix degradation. Binds matrix metalloproteinases (ADAMs), NADPH oxidases (NOXs) and phosphoinositides. Acts as an organizer protein that allows NOX1- or NOX3-dependent reactive oxygen species (ROS) generation and ROS localization. Plays a role in mitotic clonal expansion during the immediate early stage …	sp|A2AAY5|SPD2B_MOUSE	sp|A2AAY5|SPD2B_MOUSE SH3 and PX domain-containing protein 2B OS=Mus musculus OX=10090 GN=Sh3pxd2b PE=1 SV=1	1	10	10	9	16.9	101.52	689020	1282200	511300	827507	717220	578990	526440	607550	1.36204	0.411103
A2ABU4	Myomesin-3	Myom3	FUNCTION: May link the intermediate filament cytoskeleton to the M-disk of the myofibrils in striated muscle. {ECO:0000250}.	sp|A2ABU4|MYOM3_MOUSE	sp|A2ABU4|MYOM3_MOUSE Myomesin-3 OS=Mus musculus OX=10090 GN=Myom3 PE=1 SV=1	1	3	3	3	3.1	161.78	76748	178830	63752	106443	48753	34933	32747	38811	2.74261	0.139387
A2ABV5	Mediator of RNA polymerase II transcription subunit 14	Med14	FUNCTION: Component of the Mediator complex, a coactivator involved in the regulated transcription of nearly all RNA polymerase II-dependent genes. Mediator functions as a bridge to convey information from gene-specific regulatory proteins to the basal RNA polymerase II transcription machinery. Mediator is recruited to promoters by direct interactions with regulatory proteins and serves as a scaf…	sp|A2ABV5|MED14_MOUSE	sp|A2ABV5|MED14_MOUSE Mediator of RNA polymerase II transcription subunit 14 OS=Mus musculus OX=10090 GN=Med14 PE=1 SV=1	1	6	6	6	5.1	160.96	124080	83015	69243	92112.7	49861	75937	58310	61369.3	1.50096	0.165975
A2ADY9	Protein DDI1 homolog 2	Ddi2	FUNCTION: Aspartic protease that mediates the cleavage of NFE2L1/NRF1 at 'Leu-104', thereby promoting release of NFE2L1/NRF1 from the endoplasmic reticulum membrane. Ubiquitination of NFE2L1/NRF1 is a prerequisite for cleavage, suggesting that DDI2 specifically recognizes and binds ubiquitinated NFE2L1/NRF1. Seems to act as a proteasomal shuttle which links the proteasome and replication fork pro…	sp|A2ADY9|DDI2_MOUSE;sp|Q9DAF3|DDI1_MOUSE	sp|A2ADY9|DDI2_MOUSE Protein DDI1 homolog 2 OS=Mus musculus OX=10090 GN=Ddi2 PE=1 SV=1	2	11	11	11	44.4	44.59	596540	907450	904200	802730	935220	997350	1084900	1.00582e+06	0.798082	0.14363
A2AF47	Dedicator of cytokinesis protein 11	Dock11	FUNCTION: Guanine nucleotide-exchange factor (GEF) that activates CDC42 by exchanging bound GDP for free GTP (PubMed:15710388, PubMed:16968698, PubMed:25851601). Required for marginal zone (MZ) B-cell development, is associated with early bone marrow B-cell development, MZ B-cell formation, MZ B-cell number and marginal metallophilic macrophages morphology (PubMed:25729399). Facilitates filopodia…	sp|A2AF47|DOC11_MOUSE	sp|A2AF47|DOC11_MOUSE Dedicator of cytokinesis protein 11 OS=Mus musculus OX=10090 GN=Dock11 PE=1 SV=1	1	15	15	14	9.3	237.77	285590	462880	191700	313390	222730	260470	398390	293863	1.06645	0.848389
A2AGT5	Cytoskeleton-associated protein 5	Ckap5	FUNCTION: Binds to the plus end of microtubules and regulates microtubule dynamics and microtubule organization. Acts as processive microtubule polymerase. Promotes cytoplasmic microtubule nucleation and elongation. Plays a major role in organizing spindle poles. In spindle formation protects kinetochore microtubules from depolymerization by KIF2C and has an essential role in centrosomal microtub…	sp|A2AGT5|CKAP5_MOUSE	sp|A2AGT5|CKAP5_MOUSE Cytoskeleton-associated protein 5 OS=Mus musculus OX=10090 GN=Ckap5 PE=1 SV=1	1	43	43	43	27	225.63	1289800	2490300	1644000	1.80803e+06	1538900	1753200	1479000	1.59037e+06	1.13687	0.583769
A2AGX3	PR domain-containing protein 11	Prdm11	FUNCTION: May be involved in transcription regulation. {ECO:0000250|UniProtKB:Q9NQV5}.	sp|A2AGX3|PRD11_MOUSE	sp|A2AGX3|PRD11_MOUSE PR domain-containing protein 11 OS=Mus musculus OX=10090 GN=Prdm11 PE=1 SV=1	1	2	2	2	4.1	63.383	13245	57058	32221	34174.7	22885	27385		25135	1.35964	0.62116
A2AHC3	Calmodulin-regulated spectrin-associated protein 1	Camsap1	FUNCTION: Key microtubule-organizing protein that specifically binds the minus-end of non-centrosomal microtubules and regulates their dynamics and organization. Specifically recognizes growing microtubule minus-ends and stabilizes microtubules. Acts on free microtubule minus-ends that are not capped by microtubule-nucleating proteins or other factors and protects microtubule minus-ends from depo…	sp|A2AHC3|CAMP1_MOUSE	sp|A2AHC3|CAMP1_MOUSE Calmodulin-regulated spectrin-associated protein 1 OS=Mus musculus OX=10090 GN=Camsap1 PE=1 SV=1	1	4	4	4	3.8	175.89	22310	39973	28613	30298.7	25554	18394	19602	21183.3	1.43031	0.180252
A2AIG8	1-aminocyclopropane-1-carboxylate synthase-like protein 1	Accs	FUNCTION: Does not catalyze the synthesis of 1-aminocyclopropane-1-carboxylate but is capable of catalyzing the deamination of L-vinylglycine. {ECO:0000250|UniProtKB:Q96QU6}.	sp|A2AIG8|1A1L1_MOUSE	sp|A2AIG8|1A1L1_MOUSE 1-aminocyclopropane-1-carboxylate synthase-like protein 1 OS=Mus musculus OX=10090 GN=Accs PE=2 SV=1	1	3	3	3	11.4	56.878	72409	235090	281830	196443	116140	190360	121060	142520	1.37835	0.471199
A2AIL4	NADH dehydrogenase (ubiquinone) complex I, assembly factor 6	Ndufaf6	FUNCTION: Involved in the assembly of mitochondrial NADH:ubiquinone oxidoreductase complex (complex I) at early stages. May play a role in the biogenesis of MT-ND1 (By similarity). {ECO:0000250}.	sp|A2AIL4|NDUF6_MOUSE	sp|A2AIL4|NDUF6_MOUSE NADH dehydrogenase (ubiquinone) complex I, assembly factor 6 OS=Mus musculus OX=10090 GN=Ndufaf6 PE=1 SV=1	1	3	3	3	12.3	38.362	60804	18657	32663	37374.7	28029		38502	33265.5	1.12353	0.819067
A2AIV2	Protein virilizer homolog	Virma	FUNCTION: Associated component of the WMM complex, a complex that mediates N6-methyladenosine (m6A) methylation of RNAs, a modification that plays a role in the efficiency of mRNA splicing and RNA processing. Acts as a key regulator of m6A methylation by promoting m6A methylation of mRNAs in the 3'-UTR near the stop codon: recruits the catalytic core components METTL3 and METTL14, thereby guiding…	sp|A2AIV2|VIR_MOUSE	sp|A2AIV2|VIR_MOUSE Protein virilizer homolog OS=Mus musculus OX=10090 GN=Virma PE=1 SV=1	1	18	18	18	14.2	201.44	980990	1550100	951560	1.16088e+06	958370	741980	914370	871573	1.33194	0.232282
A2AJ15	Endoplasmic reticulum mannosyl-oligosaccharide 1,2-alpha-mannosidase	Man1b1	FUNCTION: Involved in glycoprotein quality control targeting of misfolded glycoproteins for degradation. It primarily trims a single alpha-1,2-linked mannose residue from Man(9)GlcNAc(2) to produce Man(8)GlcNAc(2), but at high enzyme concentrations, as found in the ER quality control compartment (ERQC), it further trims the carbohydrates to Man(5-6)GlcNAc(2) (By similarity). {ECO:0000250}.	sp|A2AJ15|MA1B1_MOUSE	sp|A2AJ15|MA1B1_MOUSE Endoplasmic reticulum mannosyl-oligosaccharide 1,2-alpha-mannosidase OS=Mus musculus OX=10090 GN=Man1b1 PE=1 SV=1	1	7	7	7	15.7	75.149	276880	583450	492720	451017	307700	492990	397970	399553	1.1288	0.651194
A2AJI0	MAP7 domain-containing protein 1	Map7d1		sp|A2AJI0|MA7D1_MOUSE	sp|A2AJI0|MA7D1_MOUSE MAP7 domain-containing protein 1 OS=Mus musculus OX=10090 GN=Map7d1 PE=1 SV=1	1	10	10	10	12.5	93.275	228570	592280	229340	350063	442620	189600	224310	285510	1.2261	0.678599
A2AJQ3	Probable C-mannosyltransferase DPY19L4	Dpy19l4	FUNCTION: Probable C-mannosyltransferase that mediates C-mannosylation of tryptophan residues on target proteins. {ECO:0000250}.	sp|A2AJQ3|D19L4_MOUSE	sp|A2AJQ3|D19L4_MOUSE Probable C-mannosyltransferase DPY19L4 OS=Mus musculus OX=10090 GN=Dpy19l4 PE=2 SV=1	1	3	3	3	6.2	83.603	50639	46799	37441	44959.7	31959	36438	37982	35459.7	1.26791	0.0925126
A2AJT4	Arginine/serine-rich protein PNISR	Pnisr		sp|A2AJT4|PNISR_MOUSE	sp|A2AJT4|PNISR_MOUSE Arginine/serine-rich protein PNISR OS=Mus musculus OX=10090 GN=Pnisr PE=1 SV=1	1	4	4	4	7	92.114	82625	216120	50198	116314	134930		190560	162745	0.714703	0.547837
A2AKB9	DDB1- and CUL4-associated factor 10	Dcaf10	FUNCTION: May function as a substrate receptor for CUL4-DDB1 E3 ubiquitin-protein ligase complex. {ECO:0000250}.	sp|A2AKB9|DCA10_MOUSE	sp|A2AKB9|DCA10_MOUSE DDB1- and CUL4-associated factor 10 OS=Mus musculus OX=10090 GN=Dcaf10 PE=1 SV=1	1	2	2	2	5.3	61.558	7701	43160	9162.6	20007.9	9144.7		2982.7	6063.7	3.29961	0.424692
A2AKG8	Focadhesin	Focad	FUNCTION: Potential tumor suppressor in gliomas. {ECO:0000269|PubMed:22427331}.	sp|A2AKG8|FOCAD_MOUSE	sp|A2AKG8|FOCAD_MOUSE Focadhesin OS=Mus musculus OX=10090 GN=Focad PE=1 SV=1	1	10	10	10	7.8	198.95	220580	480870	207150	302867	201370	216860	210400	209543	1.44537	0.354507
A2ALS5	Rap1 GTPase-activating protein 1	Rap1gap	FUNCTION: GTPase activator for the nuclear Ras-related regulatory protein RAP-1A (KREV-1), converting it to the putatively inactive GDP-bound state. {ECO:0000250}.	sp|A2ALS5|RPGP1_MOUSE	sp|A2ALS5|RPGP1_MOUSE Rap1 GTPase-activating protein 1 OS=Mus musculus OX=10090 GN=Rap1gap PE=1 SV=2	1	3	3	3	6.5	73.432	582240	150720		366480	14831	16210	3706.3	11582.4	31.641	0.114559
A2ALU4	Protein Shroom2	Shroom2	FUNCTION: May be involved in endothelial cell morphology changes during cell spreading. In the retinal pigment epithelium, may regulate the biogenesis of melanosomes and promote their association with the apical cell surface by inducing gamma-tubulin redistribution. {ECO:0000269|PubMed:16684770, ECO:0000269|PubMed:16987870}.	sp|A2ALU4|SHRM2_MOUSE	sp|A2ALU4|SHRM2_MOUSE Protein Shroom2 OS=Mus musculus OX=10090 GN=Shroom2 PE=1 SV=1	1	4	4	4	3.6	164.7	394130	1191000	332180	639103	423880	236050	286910	315613	2.02496	0.315515
A2ALW5	DnaJ homolog subfamily C member 25	Dnajc25		sp|A2ALW5|DJC25_MOUSE	sp|A2ALW5|DJC25_MOUSE DnaJ homolog subfamily C member 25 OS=Mus musculus OX=10090 GN=Dnajc25 PE=1 SV=1	1	4	4	4	14.8	41.937	247110	619370	326520	397667	300060	340130	258470	299553	1.32753	0.443932
A2AM05	Centlein	Cntln	FUNCTION: Required for centrosome cohesion and recruitment of CEP68 to centrosomes. {ECO:0000250|UniProtKB:Q9NXG0}.	sp|A2AM05|CNTLN_MOUSE	sp|A2AM05|CNTLN_MOUSE Centlein OS=Mus musculus OX=10090 GN=Cntln PE=1 SV=1	1	3	3	3	2.4	160.75	875270	214000	90550	393273	431730	481820		456775	0.860978	0.85316
A2AM29	Protein AF-9	Mllt3	FUNCTION: Chromatin reader component of the super elongation complex (SEC), a complex required to increase the catalytic rate of RNA polymerase II transcription by suppressing transient pausing by the polymerase at multiple sites along the DNA. Specifically recognizes and binds acylated histone H3, with a preference for histone H3 that is crotonylated. Crotonylation marks active promoters and enh…	sp|A2AM29|AF9_MOUSE	sp|A2AM29|AF9_MOUSE Protein AF-9 OS=Mus musculus OX=10090 GN=Mllt3 PE=1 SV=1	1	5	5	5	12.1	63.375	92752	201060	46192	113335	102040	83301		92670.5	1.22299	0.751842
A2AN08	E3 ubiquitin-protein ligase UBR4	Ubr4	FUNCTION: E3 ubiquitin-protein ligase which is a component of the N-end rule pathway. Recognizes and binds to proteins bearing specific N-terminal residues that are destabilizing according to the N-end rule, leading to their ubiquitination and subsequent degradation. Together with clathrin, forms meshwork structures involved in membrane morphogenesis and cytoskeletal organization. Regulates integ…	sp|A2AN08|UBR4_MOUSE	sp|A2AN08|UBR4_MOUSE E3 ubiquitin-protein ligase UBR4 OS=Mus musculus OX=10090 GN=Ubr4 PE=1 SV=1	1	58	58	58	16.8	572.28	1918400	2644500	1802800	2121900	1913400	1784800	1836900	1.84503e+06	1.15006	0.356809
A2APV2	Formin-like protein 2	Fmnl2	FUNCTION: Plays a role in the regulation of cell morphology and cytoskeletal organization. Required in the cortical actin filament dynamics (By similarity). {ECO:0000250}.	sp|A2APV2|FMNL2_MOUSE	sp|A2APV2|FMNL2_MOUSE Formin-like protein 2 OS=Mus musculus OX=10090 GN=Fmnl2 PE=1 SV=2	1	11	11	8	12.4	123.1	322280	462090	383650	389340	309680	396220	325750	343883	1.13219	0.400877
A2APY7	Arginine-hydroxylase NDUFAF5, mitochondrial	Ndufaf5	FUNCTION: Arginine hydroxylase involved in the assembly of mitochondrial NADH:ubiquinone oxidoreductase complex (complex I, MT-ND1) at early stages. Acts by mediating hydroxylation of 'Arg-111' of NDUFS7. May also have methyltransferase activity. {ECO:0000250|UniProtKB:Q5TEU4}.	sp|A2APY7|NDUF5_MOUSE	sp|A2APY7|NDUF5_MOUSE Arginine-hydroxylase NDUFAF5, mitochondrial OS=Mus musculus OX=10090 GN=Ndufaf5 PE=1 SV=1	1	1	1	1	3.5	38.404	16965	129830	27202	57999	35658	34866		35262	1.6448	0.658543
A2AQ19	RNA polymerase-associated protein RTF1 homolog	Rtf1	FUNCTION: Component of the PAF1 complex (PAF1C) which has multiple functions during transcription by RNA polymerase II and is implicated in regulation of development and maintenance of embryonic stem cell pluripotency. PAF1C associates with RNA polymerase II through interaction with POLR2A CTD non-phosphorylated and 'Ser-2'- and 'Ser-5'-phosphorylated forms and is involved in transcriptional elon…	sp|A2AQ19|RTF1_MOUSE	sp|A2AQ19|RTF1_MOUSE RNA polymerase-associated protein RTF1 homolog OS=Mus musculus OX=10090 GN=Rtf1 PE=1 SV=1	1	7	7	7	13.7	80.796	90281	197050	104640	130657	76764	64914	78823	73500.3	1.77764	0.165449
A2AQ25	Sickle tail protein	Skt	FUNCTION: Required for normal development of intervertebral disks. {ECO:0000269|PubMed:16204209}.	sp|A2AQ25|SKT_MOUSE	sp|A2AQ25|SKT_MOUSE Sickle tail protein OS=Mus musculus OX=10090 GN=Skt PE=1 SV=1	1	9	9	9	6.3	213.03	230170	424150	317840	324053	289990	310480	314590	305020	1.0624	0.75355
A2AR02	Peptidyl-prolyl cis-trans isomerase G	Ppig	FUNCTION: PPIase that catalyzes the cis-trans isomerization of proline imidic peptide bonds in oligopeptides and may therefore assist protein folding. May be implicated in the folding, transport, and assembly of proteins. May play an important role in the regulation of pre-mRNA splicing. {ECO:0000250|UniProtKB:Q13427}.	sp|A2AR02|PPIG_MOUSE	sp|A2AR02|PPIG_MOUSE Peptidyl-prolyl cis-trans isomerase G OS=Mus musculus OX=10090 GN=Ppig PE=1 SV=1	1	9	9	9	15	88.324	730020	428200	374420	510880	399890	483430	366110	416477	1.22667	0.461516
A2ARA8	Integrin alpha-8	Itga8	FUNCTION: Integrin alpha-8/beta-1 functions in the genesis of kidney and probably of other organs by regulating the recruitment of mesenchymal cells into epithelial structures. It recognizes the sequence R-G-D in a wide array of ligands including TNC, FN1, SPP1 TGFB1, TGFB3 and VTN. NPNT is probably its functional ligand in kidney genesis. Neuronal receptor for TNC it mediates cell-cell interacti…	sp|A2ARA8|ITA8_MOUSE	sp|A2ARA8|ITA8_MOUSE Integrin alpha-8 OS=Mus musculus OX=10090 GN=Itga8 PE=1 SV=1	1	2	2	2	2.4	117.55	52998	136860	75337	88398.3	76043	70290	41109	62480.7	1.41481	0.396301
A2ARV4	Low-density lipoprotein receptor-related protein 2	Lrp2	FUNCTION: Multiligand endocytic receptor. Acts together with CUBN to mediate endocytosis of high-density lipoproteins (PubMed:10766831). Mediates receptor-mediated uptake of polybasic drugs such as aprotinin, aminoglycosides and polymyxin B (By similarity). In the kidney, mediates the tubular uptake and clearance of leptin (PubMed:22841573). Also mediates transport of leptin across the blood-brai…	sp|A2ARV4|LRP2_MOUSE	sp|A2ARV4|LRP2_MOUSE Low-density lipoprotein receptor-related protein 2 OS=Mus musculus OX=10090 GN=Lrp2 PE=1 SV=1	1	31	31	31	9.3	519.2	1035300	1425700	1126500	1.19583e+06	2154100	1163400	1230700	1.51607e+06	0.788774	0.400427
A2ASQ1	Agrin	Agrn	FUNCTION: [Isoform 1]: heparan sulfate basal lamina glycoprotein that plays a central role in the formation and the maintenance of the neuromuscular junction (NMJ) and directs key events in postsynaptic differentiation. This neuron-specific (z+) isoform is a component of the AGRN-LRP4 receptor complex that induces the phosphorylation and activation of MUSK. The activation of MUSK in myotubes indu…	sp|A2ASQ1|AGRIN_MOUSE	sp|A2ASQ1|AGRIN_MOUSE Agrin OS=Mus musculus OX=10090 GN=Agrn PE=1 SV=1	1	32	32	32	25.7	207.54	2437800	4132400	2394800	2.98833e+06	2199500	2472100	2488700	2.38677e+06	1.25204	0.358083
A2ASZ8	Calcium-binding mitochondrial carrier protein SCaMC-2	Slc25a25	FUNCTION: Calcium-dependent mitochondrial solute carrier. Mitochondrial solute carriers shuttle metabolites, nucleotides, and cofactors through the mitochondrial inner membrane. May act as a ATP-Mg/Pi exchanger that mediates the transport of Mg-ATP in exchange for phosphate, catalyzing the net uptake or efflux of adenine nucleotides into or from the mitochondria (By similarity). {ECO:0000250}.	sp|A2ASZ8|SCMC2_MOUSE	sp|A2ASZ8|SCMC2_MOUSE Calcium-binding mitochondrial carrier protein SCaMC-2 OS=Mus musculus OX=10090 GN=Slc25a25 PE=1 SV=1	1	1	1	1	3.4	52.62	6869	2439	4818.2	4708.73	5106.5	4910.7	4013.9	4677.03	1.00678	0.982038
A2AT37	Regulator of nonsense transcripts 2	Upf2	FUNCTION: Involved in nonsense-mediated decay (NMD) of mRNAs containing premature stop codons by associating with the nuclear exon junction complex (EJC). Recruited by UPF3B associated with the EJC core at the cytoplasmic side of the nuclear envelope and the subsequent formation of an UPF1-UPF2-UPF3 surveillance complex (including UPF1 bound to release factors at the stalled ribosome) is believed…	sp|A2AT37|RENT2_MOUSE	sp|A2AT37|RENT2_MOUSE Regulator of nonsense transcripts 2 OS=Mus musculus OX=10090 GN=Upf2 PE=1 SV=1	1	14	14	13	15.9	147.55	699690	1258500	501540	819910	614430	737020	636400	662617	1.23738	0.531193
A2ATU0	Probable 2-oxoglutarate dehydrogenase E1 component DHKTD1, mitochondrial	Dhtkd1	FUNCTION: The 2-oxoglutarate dehydrogenase complex catalyzes the overall conversion of 2-oxoglutarate to succinyl-CoA and CO(2). It contains multiple copies of three enzymatic components: 2-oxoglutarate dehydrogenase (E1), dihydrolipoamide succinyltransferase (E2) and lipoamide dehydrogenase (E3) (By similarity). {ECO:0000250}.	sp|A2ATU0|DHTK1_MOUSE	sp|A2ATU0|DHTK1_MOUSE Probable 2-oxoglutarate dehydrogenase E1 component DHKTD1, mitochondrial OS=Mus musculus OX=10090 GN=Dhtkd1 PE=1 SV=1	1	2	2	2	4.7	102.79		20336	17360	18848	16952	15128	15678	15919.3	1.18397	0.111435
A2AUC9	Kelch-like protein 41	Klhl41	FUNCTION: Involved in skeletal muscle development and differentiation. Regulates proliferation and differentiation of myoblasts and plays a role in myofibril assembly by promoting lateral fusion of adjacent thin fibrils into mature, wide myofibrils. Required for pseudopod elongation in transformed cells. {ECO:0000269|PubMed:18178185, ECO:0000269|PubMed:21368295, ECO:0000269|PubMed:22562206}.	sp|A2AUC9|KLH41_MOUSE	sp|A2AUC9|KLH41_MOUSE Kelch-like protein 41 OS=Mus musculus OX=10090 GN=Klhl41 PE=1 SV=1	1	4	4	4	7.1	68.189	191100	71286	86731	116372	39036	23410	40067	34171	3.40559	0.096622
A2AUY4	Bromodomain adjacent to zinc finger domain protein 2B	Baz2b		sp|A2AUY4|BAZ2B_MOUSE	sp|A2AUY4|BAZ2B_MOUSE Bromodomain adjacent to zinc finger domain protein 2B OS=Mus musculus OX=10090 GN=Baz2b PE=1 SV=1	1	3	3	3	2.4	234	6471300	8972800	3262400	6235500	4753600	2287900	1434100	2825200	2.2071	0.151838
A2AWA9	Rab GTPase-activating protein 1	Rabgap1	FUNCTION: May act as a GTPase-activating protein of RAB6A. May play a role in microtubule nucleation by centrosome. May participate in a RAB6A-mediated pathway involved in the metaphase-anaphase transition (By similarity). {ECO:0000250|UniProtKB:Q9Y3P9}.	sp|A2AWA9|RBGP1_MOUSE	sp|A2AWA9|RBGP1_MOUSE Rab GTPase-activating protein 1 OS=Mus musculus OX=10090 GN=Rabgap1 PE=1 SV=1	1	19	19	19	24.2	120.8	842260	1159100	778540	926633	980180	939540	615030	844917	1.09672	0.646236
A2AWL7	MAX gene-associated protein	Mga	FUNCTION: Functions as a dual-specificity transcription factor, regulating the expression of both MAX-network and T-box family target genes. Functions as a repressor or an activator. Binds to 5'-AATTTCACACCTAGGTGTGAAATT-3' core sequence and seems to regulate MYC-MAX target genes. Suppresses transcriptional activation by MYC and inhibits MYC-dependent cell transformation. Function activated by het…	sp|A2AWL7|MGAP_MOUSE	sp|A2AWL7|MGAP_MOUSE MAX gene-associated protein OS=Mus musculus OX=10090 GN=Mga PE=2 SV=1	1	5	5	5	2.4	328.8	110690	395540	141430	215887	179790	140510	124400	148233	1.4564	0.501816
A2BDX3	Adenylyltransferase and sulfurtransferase MOCS3	Mocs3	FUNCTION: Plays a central role in 2-thiolation of mcm(5)S(2)U at tRNA wobble positions of cytosolic tRNA(Lys), tRNA(Glu) and tRNA(Gln). Also essential during biosynthesis of the molybdenum cofactor. Acts by mediating the C-terminal thiocarboxylation of sulfur carriers URM1 and MOCS2A. Its N-terminus first activates URM1 and MOCS2A as acyl-adenylates (-COAMP), then the persulfide sulfur on the cat…	sp|A2BDX3|MOCS3_MOUSE	sp|A2BDX3|MOCS3_MOUSE Adenylyltransferase and sulfurtransferase MOCS3 OS=Mus musculus OX=10090 GN=Mocs3 PE=1 SV=1	1	10	10	10	31.5	49.374	922500	967930	929590	940007	522050	1030600	979750	844133	1.11358	0.586525
A2BE28	Ribosomal biogenesis protein LAS1L	Las1l	FUNCTION: Involved in the biogenesis of the 60S ribosomal subunit. Required for maturation of the 28S rRNA (By similarity). Functions as a component of the Five Friends of Methylated CHTOP (5FMC) complex; the 5FMC complex is recruited to ZNF148 by methylated CHTOP, leading to desumoylation of ZNF148 and subsequent transactivation of ZNF148 target genes. {ECO:0000250, ECO:0000269|PubMed:22872859}.	sp|A2BE28|LAS1L_MOUSE	sp|A2BE28|LAS1L_MOUSE Ribosomal biogenesis protein LAS1L OS=Mus musculus OX=10090 GN=Las1l PE=1 SV=1	1	14	14	14	21.3	89.413	710840	587720	721670	673410	719570	788550	641050	716390	0.940005	0.516715
A2BH40	AT-rich interactive domain-containing protein 1A	Arid1a	FUNCTION: Involved in transcriptional activation and repression of select genes by chromatin remodeling (alteration of DNA-nucleosome topology). Component of SWI/SNF chromatin remodeling complexes that carry out key enzymatic activities, changing chromatin structure by altering DNA-histone contacts within a nucleosome in an ATP-dependent manner. Binds DNA non-specifically (PubMed:22952240, PubMed…	sp|A2BH40|ARI1A_MOUSE	sp|A2BH40|ARI1A_MOUSE AT-rich interactive domain-containing protein 1A OS=Mus musculus OX=10090 GN=Arid1a PE=1 SV=1	1	34	34	31	22.9	242.09	1052600	2097200	1328400	1.49273e+06	1061800	1311700	1232700	1.20207e+06	1.24181	0.416578
A2CG63	AT-rich interactive domain-containing protein 4B	Arid4b	FUNCTION: Acts as a transcriptional repressor. May function in the assembly and/or enzymatic activity of the Sin3A corepressor complex or in mediating interactions between the complex and other regulatory complexes (By similarity). Plays a role in the regulation of epigenetic modifications at the PWS/AS imprinting center near the SNRPN promoter, where it might function as part of a complex with R…	sp|A2CG63|ARI4B_MOUSE	sp|A2CG63|ARI4B_MOUSE AT-rich interactive domain-containing protein 4B OS=Mus musculus OX=10090 GN=Arid4b PE=1 SV=1	1	4	4	4	4.6	147.64	196580	34316	39324	90073.3	94023	58492	51221	67912	1.32632	0.707054
A2RSY6	TRMT1-like protein	Trmt1l	FUNCTION: May play a role in motor coordination and exploratory behavior. {ECO:0000269|PubMed:17198746}.	sp|A2RSY6|TRM1L_MOUSE	sp|A2RSY6|TRM1L_MOUSE TRMT1-like protein OS=Mus musculus OX=10090 GN=Trmt1l PE=1 SV=1	1	6	6	6	12.6	80.86	146940	308730	97002	184224	94271	98112	120560	104314	1.76605	0.282624
A2RT67	DENN domain-containing protein 3	Dennd3	FUNCTION: Guanine nucleotide exchange factor (GEF) activating Rab12. Promotes the exchange of GDP to GTP, converting inactive GDP-bound Rab12 into its active GTP-bound form. Regulates autophagy in response to starvation through Rab12 activation (PubMed:24719330, PubMed:25925668, PubMed:28249939). Starvation leads to ULK1/2-dependent phosphorylation of Ser-554 and Ser-572, which in turn allows rec…	sp|A2RT67|DEND3_MOUSE	sp|A2RT67|DEND3_MOUSE DENN domain-containing protein 3 OS=Mus musculus OX=10090 GN=Dennd3 PE=1 SV=2	1	2	2	2	2.1	143.89	13839	25631	23661	21043.7	22794	34699	24437	27310	0.770548	0.29563
A2RTL5	Arginine/serine-rich coiled-coil protein 2	Rsrc2		sp|A2RTL5|RSRC2_MOUSE	sp|A2RTL5|RSRC2_MOUSE Arginine/serine-rich coiled-coil protein 2 OS=Mus musculus OX=10090 GN=Rsrc2 PE=2 SV=1	1	2	2	2	10.1	43.876	24807	16711	10912	17476.7	21925	23346	3433.6	16234.9	1.07649	0.877724
A3KFM7	Chromodomain-helicase-DNA-binding protein 6	Chd6	FUNCTION: DNA-dependent ATPase that plays a role in chromatin remodeling. Regulates transcription by disrupting nucleosomes in a largely non-sliding manner which strongly increases the accessibility of chromatin. Activates transcription of specific genes in response to oxidative stress through interaction with NFE2L2. {ECO:0000250|UniProtKB:Q8TD26}.	sp|A3KFM7|CHD6_MOUSE	sp|A3KFM7|CHD6_MOUSE Chromodomain-helicase-DNA-binding protein 6 OS=Mus musculus OX=10090 GN=Chd6 PE=1 SV=1	1	6	5	5	2.6	305.39	1032600	4326800	420300	1.92657e+06	180950	192910	953800	442553	4.3533	0.297373
A3KG59	Xaa-Arg dipeptidase	Pm20d2		sp|A3KG59|P20D2_MOUSE	sp|A3KG59|P20D2_MOUSE Xaa-Arg dipeptidase OS=Mus musculus OX=10090 GN=Pm20d2 PE=1 SV=1	1	1	1	1	3.2	46.481	25626	35164	54624	38471.3	25977	28591	28188	27585.3	1.39463	0.272922
A3KGB4	TBC1 domain family member 8B	Tbc1d8b	FUNCTION: Involved in vesicular recycling, probably as a RAB11B GTPase-activating protein. {ECO:0000250|UniProtKB:Q0IIM8}.	sp|A3KGB4|TBC8B_MOUSE;sp|Q9Z1A9|TBCD8_MOUSE	sp|A3KGB4|TBC8B_MOUSE TBC1 domain family member 8B OS=Mus musculus OX=10090 GN=Tbc1d8b PE=1 SV=1	2	20	20	20	24.7	127.89	991070	964510	859210	938263	1000600	1060400	1051500	1037500	0.90435	0.0889288
A3KGW5	Inactive glycosyltransferase 25 family member 3	Cercam	FUNCTION: Probable cell adhesion protein involved in leukocyte transmigration across the blood-brain barrier. Does not express any beta-galactosyltransferase activity in vitro. {ECO:0000250|UniProtKB:Q5T4B2}.	sp|A3KGW5|GT253_MOUSE	sp|A3KGW5|GT253_MOUSE Inactive glycosyltransferase 25 family member 3 OS=Mus musculus OX=10090 GN=Cercam PE=3 SV=1	1	8	8	8	19.3	67.671	293250	425040	373330	363873	300480	267040	467060	344860	1.05513	0.80679
A3KMP2	Tetratricopeptide repeat protein 38	Ttc38		sp|A3KMP2|TTC38_MOUSE	sp|A3KMP2|TTC38_MOUSE Tetratricopeptide repeat protein 38 OS=Mus musculus OX=10090 GN=Ttc38 PE=1 SV=2	1	10	10	10	26.7	52.223	500210	789570	636160	641980	568810	590890	697920	619207	1.03678	0.817846
A6H5Y3	Methionine synthase	Mtr	FUNCTION: Catalyzes the transfer of a methyl group from methylcob(III)alamin (MeCbl) to homocysteine, yielding enzyme-bound cob(I)alamin and methionine in the cytosol. MeCbl is an active form of cobalamin (vitamin B12) used as a cofactor for methionine biosynthesis. Cob(I)alamin form is regenerated to MeCbl by a transfer of a methyl group from 5-methyltetrahydrofolate. The processing of cobalamin…	sp|A6H5Y3|METH_MOUSE	sp|A6H5Y3|METH_MOUSE Methionine synthase OS=Mus musculus OX=10090 GN=Mtr PE=1 SV=1	1	27	27	27	31.8	139.07	2731900	4463400	2938300	3.37787e+06	2776600	3902300	3151000	3.27663e+06	1.0309	0.881709
A6H5Z3	Exocyst complex component 6B	Exoc6b	FUNCTION: Component of the exocyst complex involved in the docking of exocytic vesicles with fusion sites on the plasma membrane. {ECO:0000250}.	sp|A6H5Z3|EXC6B_MOUSE	sp|A6H5Z3|EXC6B_MOUSE Exocyst complex component 6B OS=Mus musculus OX=10090 GN=Exoc6b PE=1 SV=1	1	14	14	14	26	94.128	281750	225840	259960	255850	353810	303430	293240	316827	0.807539	0.0698269
A6H630	Damage-control phosphatase ARMT1	Armt1	FUNCTION: Metal-dependent phosphatase that shows phosphatase activity against several substrates, including fructose-1-phosphate and fructose-6-phosphate (By similarity). Its preference for fructose-1-phosphate, a strong glycating agent that causes DNA damage rather than a canonical yeast metabolite, suggests a damage-control function in hexose phosphate metabolism (By similarity). Has also been …	sp|A6H630|ARMT1_MOUSE	sp|A6H630|ARMT1_MOUSE Damage-control phosphatase ARMT1 OS=Mus musculus OX=10090 GN=Armt1 PE=1 SV=1	1	4	4	4	14.4	50.548	153840	85617	81312	106923	97270	109780	103330	103460	1.03347	0.891203
A6H6E2	Multimerin-2	Mmrn2	FUNCTION: Inhibits endothelial cells motility and acts as a negative regulator of angiogenesis; it downregulates KDR activation by binding VEGFA. {ECO:0000250}.	sp|A6H6E2|MMRN2_MOUSE	sp|A6H6E2|MMRN2_MOUSE Multimerin-2 OS=Mus musculus OX=10090 GN=Mmrn2 PE=1 SV=1	1	4	4	4	6.3	105.21	25348	65056	45953	45452.3	69572	23107	44938	45872.3	0.990844	0.982157
A6H8H2	DENN domain-containing protein 4C	Dennd4c	FUNCTION: Guanine nucleotide exchange factor (GEF) activating RAB10. Promotes the exchange of GDP to GTP, converting inactive GDP-bound RAB10 into its active GTP-bound form. Thereby, stimulates SLC2A4/GLUT4 glucose transporter-enriched vesicles delivery to the plasma membrane in response to insulin. {ECO:0000269|PubMed:21454697}.	sp|A6H8H2|DEN4C_MOUSE	sp|A6H8H2|DEN4C_MOUSE DENN domain-containing protein 4C OS=Mus musculus OX=10090 GN=Dennd4c PE=1 SV=1	1	5	5	5	3.6	211.46	63075	98678	73931	78561.3	83621	84196	65620	77812.3	1.00963	0.953889
A6X8Z5	Rho GTPase-activating protein 31	Arhgap31	FUNCTION: Functions as a GTPase-activating protein (GAP) for RAC1 and CDC42. Required for cell spreading, polarized lamellipodia formation and cell migration. {ECO:0000269|PubMed:16860736, ECO:0000269|PubMed:9786927}.	sp|A6X8Z5|RHG31_MOUSE	sp|A6X8Z5|RHG31_MOUSE Rho GTPase-activating protein 31 OS=Mus musculus OX=10090 GN=Arhgap31 PE=1 SV=1	1	5	5	5	5.3	155.27	244450	506250	251360	334020	273160	288730	255700	272530	1.22563	0.517174
A6X919	Probable C-mannosyltransferase DPY19L1	Dpy19l1	FUNCTION: Probable C-mannosyltransferase that mediates C-mannosylation of tryptophan residues on target proteins. {ECO:0000250}.	sp|A6X919|D19L1_MOUSE;sp|P0CW70|D19L2_MOUSE	sp|A6X919|D19L1_MOUSE Probable C-mannosyltransferase DPY19L1 OS=Mus musculus OX=10090 GN=Dpy19l1 PE=1 SV=1	2	10	10	10	16.1	84.186	1036100	2067200	703780	1.26903e+06	757640	810770	761600	776670	1.63393	0.296873
A8C756	Thyroid adenoma-associated protein homolog	Thada		sp|A8C756|THADA_MOUSE	sp|A8C756|THADA_MOUSE Thyroid adenoma-associated protein homolog OS=Mus musculus OX=10090 GN=Thada PE=1 SV=1	1	3	3	3	2	217.29	37041	72408	44301	51250	73991	54339	59117	62482.3	0.820232	0.412847
B0F2B4	Neuroligin 4-like	Nlgn4l	FUNCTION: Cell surface protein involved in cell-cell-interactions. Plays a role in the formation or maintenance of synaptic junctions via its interactions (via the extracellular domains) with neurexin family members. Plays a role in synaptic signal transmission. {ECO:0000269|PubMed:18434543, ECO:0000269|PubMed:21282647}.	sp|B0F2B4|NLGN4_MOUSE	sp|B0F2B4|NLGN4_MOUSE Neuroligin 4-like OS=Mus musculus OX=10090 GN=Nlgn4l PE=1 SV=1	1	2	1	1	2.8	97.347		15308	18844	17076	19617	17039	16780	17812	0.95868	0.704201
B0V2N1	Receptor-type tyrosine-protein phosphatase S	Ptprs	FUNCTION: Cell surface receptor that binds to glycosaminoglycans, including chondroitin sulfate proteoglycans and heparan sulfate proteoglycans (PubMed:19833921, PubMed:21454754, PubMed:22406547). Binding to chondroitin sulfate and heparan sulfate proteoglycans has opposite effects on PTPRS oligomerization and regulation of neurite outgrowth (PubMed:21454754). Contributes to the inhibition of neu…	sp|B0V2N1|PTPRS_MOUSE	sp|B0V2N1|PTPRS_MOUSE Receptor-type tyrosine-protein phosphatase S OS=Mus musculus OX=10090 GN=Ptprs PE=1 SV=1	1	13	8	8	10.4	211.9	305110	60056	174660	179942	248530	276630	130640	218600	0.823156	0.668303
B1AR13	CDGSH iron-sulfur domain-containing protein 3, mitochondrial	Cisd3	FUNCTION: Can transfer its iron-sulfur clusters to the apoferrodoxins FDX1 and FDX2. Contributes to mitochondrial iron homeostasis and in maintaining normal levels of free iron and reactive oxygen species, and thereby contributes to normal mitochondrial function. {ECO:0000250|UniProtKB:P0C7P0}.	sp|B1AR13|CISD3_MOUSE	sp|B1AR13|CISD3_MOUSE CDGSH iron-sulfur domain-containing protein 3, mitochondrial OS=Mus musculus OX=10090 GN=Cisd3 PE=1 SV=1	1	2	2	2	19	15.676	48097	127540	76768	84135	61779	66118	112550	80149	1.04973	0.89497
B1ARD6	Schlafen family member 9	Slfn9	FUNCTION: Endoribonuclease that cleaves tRNAs and rRNAs. {ECO:0000250|UniProtKB:Q5U311}.	sp|B1ARD6|SLFN9_MOUSE;sp|B1ARD8|SLFN8_MOUSE	sp|B1ARD6|SLFN9_MOUSE Schlafen family member 9 OS=Mus musculus OX=10090 GN=Slfn9 PE=2 SV=1	2	7	7	7	9.9	103.99	121400	193330	84371	133034	54502	57950	63334	58595.3	2.27038	0.0811668
B1AVY7	Kinesin-like protein KIF16B	Kif16b	FUNCTION: Plus end-directed microtubule-dependent motor protein involved in endosome transport and receptor recycling and degradation. Regulates the plus end motility of early endosomes and the balance between recycling and degradation of receptors such as EGF receptor (EGFR) and FGF receptor (FGFR). Regulates the Golgi to endosome transport of FGFR-containing vesicles during early development, a…	sp|B1AVY7|KI16B_MOUSE	sp|B1AVY7|KI16B_MOUSE Kinesin-like protein KIF16B OS=Mus musculus OX=10090 GN=Kif16b PE=1 SV=1	1	3	2	2	2.4	150.06	17598	44600	21018	27738.7	19145	13510	22322	18325.7	1.51365	0.348451
B1AVZ0	Uracil phosphoribosyltransferase homolog	Uprt		sp|B1AVZ0|UPP_MOUSE	sp|B1AVZ0|UPP_MOUSE Uracil phosphoribosyltransferase homolog OS=Mus musculus OX=10090 GN=Uprt PE=1 SV=1	1	3	3	3	14.2	34.278	370230	253100	64687	229339	113860	116600	193790	141417	1.62173	0.396949
B1AWL2	Zinc finger protein 462	Znf462	FUNCTION: Zinc finger nuclear factor involved in transcription by regulating chromatin structure and organization (PubMed:20219459, PubMed:21570965). Involved in the pluripotency and differentiation of embryonic stem cells by regulating SOX2, POU5F1/OCT4, and NANOG (PubMed:21570965). By binding PBX1, prevents the heterodimerization of PBX1 and HOXA9 and their binding to DNA (PubMed:17353115). Reg…	sp|B1AWL2|ZN462_MOUSE	sp|B1AWL2|ZN462_MOUSE Zinc finger protein 462 OS=Mus musculus OX=10090 GN=Znf462 PE=1 SV=1	1	5	5	5	3	282.71		57245	15919	36582		43043	27435	35239	1.03811	0.957045
B1AY13	Ubiquitin carboxyl-terminal hydrolase 24	Usp24	FUNCTION: Protease that can remove conjugated ubiquitin from target proteins and polyubiquitin chains. Deubiquitinates DDB2, preventing its proteasomal degradation (By similarity). {ECO:0000250}.	sp|B1AY13|UBP24_MOUSE	sp|B1AY13|UBP24_MOUSE Ubiquitin carboxyl-terminal hydrolase 24 OS=Mus musculus OX=10090 GN=Usp24 PE=1 SV=1	1	21	21	21	12.3	294	582370	859500	513970	651947	454130	527140	546010	509093	1.2806	0.261255
B1AZA5	Transmembrane protein 245	Tmem245		sp|B1AZA5|TM245_MOUSE	sp|B1AZA5|TM245_MOUSE Transmembrane protein 245 OS=Mus musculus OX=10090 GN=Tmem245 PE=1 SV=1	1	1	1	1	1.6	97.356		16515	23985	20250	46884	17411	1629.5	21974.8	0.921509	0.927062
B1AZI6	THO complex subunit 2	Thoc2	FUNCTION: Required for efficient export of polyadenylated RNA and spliced mRNA. Acts as component of the THO subcomplex of the TREX complex which is thought to couple mRNA transcription, processing and nuclear export, and which specifically associates with spliced mRNA and not with unspliced pre-mRNA. TREX is recruited to spliced mRNAs by a transcription-independent mechanism, binds to mRNA upstr…	sp|B1AZI6|THOC2_MOUSE	sp|B1AZI6|THOC2_MOUSE THO complex subunit 2 OS=Mus musculus OX=10090 GN=Thoc2 PE=1 SV=1	1	25	25	25	22.8	182.77	800180	1492000	1025300	1.10583e+06	885150	821530	1065800	924160	1.19657	0.448569
B1AZP2	Disks large-associated protein 4	Dlgap4	FUNCTION: May play a role in the molecular organization of synapses and neuronal cell signaling. Could be an adapter protein linking ion channel to the subsynaptic cytoskeleton. May induce enrichment of PSD-95/SAP90 at the plasma membrane (By similarity). {ECO:0000250}.	sp|B1AZP2|DLGP4_MOUSE	sp|B1AZP2|DLGP4_MOUSE Disks large-associated protein 4 OS=Mus musculus OX=10090 GN=Dlgap4 PE=1 SV=1	1	10	10	10	13	108.04	484260	418530	429860	444217	501750	576750	505640	528047	0.841245	0.0573854
B2RQC6	CAD protein	Cad	FUNCTION: This protein is a 'fusion' protein encoding four enzymatic activities of the pyrimidine pathway (GATase, CPSase, ATCase and DHOase). {ECO:0000250|UniProtKB:P27708}.	sp|B2RQC6|PYR1_MOUSE	sp|B2RQC6|PYR1_MOUSE CAD protein OS=Mus musculus OX=10090 GN=Cad PE=1 SV=1	1	62	62	62	42	243.24	6518500	8536500	6533200	7.19607e+06	6071500	6767200	6202800	6.34717e+06	1.13374	0.29397
B2RRD7	Peregrin	Brpf1	FUNCTION: Scaffold subunit of various histone acetyltransferase (HAT) complexes, such as the MOZ/MORF and HBO1 complexes, which have a histone H3 acetyltransferase activity (By similarity). Plays a key role in HBO1 complex by directing KAT7/HBO1 specificity towards histone H3 'Lys-14' acetylation (H3K14ac) (By similarity). Some HAT complexes preferentially mediate histone H3 'Lys-23' (H3K23ac) ac…	sp|B2RRD7|BRPF1_MOUSE	sp|B2RRD7|BRPF1_MOUSE Peregrin OS=Mus musculus OX=10090 GN=Brpf1 PE=1 SV=1	1	3	3	3	2.6	137.31	162800	117570	80950	120440	102190	231920	91262	141791	0.849421	0.696987
B2RRE7	OTU domain-containing protein 4	Otud4	FUNCTION: Deubiquitinase which hydrolyzes the isopeptide bond between the ubiquitin C-terminus and the lysine epsilon-amino group of the target protein. May negatively regulate inflammatory and pathogen recognition signaling in innate immune response. Upon phosphorylation at Ser-202 and Ser-204 residues, via IL-1 receptor and Toll-like receptor signaling pathway, specifically deubiquitinates 'Lys…	sp|B2RRE7|OTUD4_MOUSE	sp|B2RRE7|OTUD4_MOUSE OTU domain-containing protein 4 OS=Mus musculus OX=10090 GN=Otud4 PE=1 SV=1	1	4	4	4	5.4	123.05	134740	283270	142710	186907	96382	140350	115730	117487	1.59087	0.23645
B2RSH2	Guanine nucleotide-binding protein G(i) subunit alpha-1	Gnai1	FUNCTION: Guanine nucleotide-binding proteins (G proteins) function as transducers downstream of G protein-coupled receptors (GPCRs) in numerous signaling cascades. The alpha chain contains the guanine nucleotide binding site and alternates between an active, GTP-bound state and an inactive, GDP-bound state. Signaling by an activated GPCR promotes GDP release and GTP binding. The alpha subunit ha…	sp|B2RSH2|GNAI1_MOUSE;sp|P50149|GNAT2_MOUSE;sp|P20612|GNAT1_MOUSE;sp|Q3V3I2|GNAT3_MOUSE	sp|B2RSH2|GNAI1_MOUSE Guanine nucleotide-binding protein G(i) subunit alpha-1 OS=Mus musculus OX=10090 GN=Gnai1 PE=1 SV=1	4	12	4	4	37	40.361	289700	13706	371300	224902	579850	464300	575650	539933	0.416537	0.0514525
B2RUJ5	Amyloid-beta A4 precursor protein-binding family A member 1	Apba1	FUNCTION: Putative function in synaptic vesicle exocytosis by binding to Munc18-1, an essential component of the synaptic vesicle exocytotic machinery. May modulate processing of the amyloid-beta precursor protein (APP) and hence formation of AAP-beta (By similarity). Component of the LIN-10-LIN-2-LIN-7 complex, which associates with the motor protein KIF17 to transport vesicles containing N-meth…	sp|B2RUJ5|APBA1_MOUSE	sp|B2RUJ5|APBA1_MOUSE Amyloid-beta A4 precursor protein-binding family A member 1 OS=Mus musculus OX=10090 GN=Apba1 PE=1 SV=2	1	1	1	1	1.9	92.908	6900.5	51398	1101.3	19799.9	26562	12765	6562.8	15296.6	1.2944	0.803629
B2RUR8	OTU domain-containing protein 7B	Otud7b	FUNCTION: Negative regulator of the non-canonical NF-kappa-B pathway that acts by mediating deubiquitination of TRAF3, an inhibitor of the NF-kappa-B pathway, thereby acting as a negative regulator of B-cell responses. In response to non-canonical NF-kappa-B stimuli, deubiquitinates 'Lys-48'-linked polyubiquitin chains of TRAF3, preventing TRAF3 proteolysis and over-activation of non-canonical NF…	sp|B2RUR8|OTU7B_MOUSE	sp|B2RUR8|OTU7B_MOUSE OTU domain-containing protein 7B OS=Mus musculus OX=10090 GN=Otud7b PE=1 SV=1	1	3	3	3	3.9	91.982	88030	237460	250610	192033	148790	164260	262580	191877	1.00082	0.998139
B2RVL6	Zinc finger CCHC domain-containing protein 24	Zcchc24		sp|B2RVL6|ZCH24_MOUSE	sp|B2RVL6|ZCH24_MOUSE Zinc finger CCHC domain-containing protein 24 OS=Mus musculus OX=10090 GN=Zcchc24 PE=1 SV=1	1	1	1	1	3.7	26.96		72786	40504	56645	43364	49234	37370	43322.7	1.30751	0.375037
B2RWS6	Histone acetyltransferase p300	Ep300	FUNCTION: Functions as histone acetyltransferase and regulates transcription via chromatin remodeling (By similarity). Acetylates all four core histones in nucleosomes (By similarity). Histone acetylation gives an epigenetic tag for transcriptional activation (By similarity). Mediates cAMP-gene regulation by binding specifically to phosphorylated CREB protein (PubMed:18486321, PubMed:24216764). M…	sp|B2RWS6|EP300_MOUSE	sp|B2RWS6|EP300_MOUSE Histone acetyltransferase p300 OS=Mus musculus OX=10090 GN=Ep300 PE=1 SV=2	1	8	4	4	4.1	263.3	97305	230860		164082	100140	123680		111910	1.4662	0.522087
B2RX12	ATP-binding cassette sub-family C member 3	Abcc3	FUNCTION: May act as an inducible transporter in the biliary and intestinal excretion of organic anions. Acts as an alternative route for the export of bile acids and glucuronides from cholestatic hepatocytes. {ECO:0000269|PubMed:15814571}.	sp|B2RX12|MRP3_MOUSE;sp|O35379|MRP1_MOUSE	sp|B2RX12|MRP3_MOUSE ATP-binding cassette sub-family C member 3 OS=Mus musculus OX=10090 GN=Abcc3 PE=1 SV=2;sp|O35379|MRP1_MOUSE Multidrug resistance-associated protein 1 OS=Mus musculus OX=10090 GN=Abcc1 PE=1 SV=1	2	2	2	2	1.5	169.22		31348	49054	40201		24273	71538	47905.5	0.839173	0.788985
B2RX14	Terminal uridylyltransferase 4	Tut4	FUNCTION: Uridylyltransferase that mediates the terminal uridylation of mRNAs with short (less than 25 nucleotides) poly(A) tails, hence facilitating global mRNA decay (PubMed:28792939). Essential for both oocyte maturation and fertility. Through 3' terminal uridylation of mRNA, sculpts, with TUT7, the maternal transcriptome by eliminating transcripts during oocyte growth (PubMed:28792939). Invol…	sp|B2RX14|TUT4_MOUSE	sp|B2RX14|TUT4_MOUSE Terminal uridylyltransferase 4 OS=Mus musculus OX=10090 GN=Tut4 PE=1 SV=2	1	12	12	12	9.9	184.65	256950	475240	236760	322983	179160	236470	197030	204220	1.58155	0.203479
B2RXC1	Trafficking protein particle complex subunit 11	Trappc11	FUNCTION: Involved in endoplasmic reticulum to Golgi apparatus trafficking at a very early stage. {ECO:0000250}.	sp|B2RXC1|TPC11_MOUSE	sp|B2RXC1|TPC11_MOUSE Trafficking protein particle complex subunit 11 OS=Mus musculus OX=10090 GN=Trappc11 PE=1 SV=1	1	9	9	9	11.4	128.39	209450	354090	222960	262167	212510	200670	227820	213667	1.22699	0.35851
B2RXR6	Serine/threonine-protein phosphatase 6 regulatory ankyrin repeat subunit B	Ankrd44	FUNCTION: Putative regulatory subunit of protein phosphatase 6 (PP6) that may be involved in the recognition of phosphoprotein substrates. {ECO:0000250}.	sp|B2RXR6|ANR44_MOUSE	sp|B2RXR6|ANR44_MOUSE Serine/threonine-protein phosphatase 6 regulatory ankyrin repeat subunit B OS=Mus musculus OX=10090 GN=Ankrd44 PE=1 SV=1	1	17	17	16	25.3	107.38	621520	824320	614020	686620	662800	676310	628680	655930	1.04679	0.685074
B2RXS4	Plexin-B2	Plxnb2	FUNCTION: Cell surface receptor for SEMA4C, SEMA4D and SEMA4G that plays an important role in cell-cell signaling (PubMed:17554007). Plays a role in glutamatergic synapse development and is required for SEMA4A-mediated excitatory synapse development (PubMed:29981480). Binding to class 4 semaphorins promotes downstream activation of RHOA and phosphorylation of ERBB2 at 'Tyr-1248' (PubMed:17554007)…	sp|B2RXS4|PLXB2_MOUSE	sp|B2RXS4|PLXB2_MOUSE Plexin-B2 OS=Mus musculus OX=10090 GN=Plxnb2 PE=1 SV=1	1	32	32	32	24	206.23	2409700	3676000	2942900	3.00953e+06	2774600	2812400	2721900	2.76963e+06	1.08662	0.550027
B2RY04	Dedicator of cytokinesis protein 5	Dock5	FUNCTION: Guanine nucleotide exchange factor (GEF) for Rho and Rac. GEF proteins activate small GTPases by exchanging bound GDP for free GTP (PubMed:18396277). Along with DOCK1, mediates CRK/CRKL regulation of epithelial and endothelial cell spreading and migration on type IV collagen (By similarity). {ECO:0000250|UniProtKB:Q9H7D0, ECO:0000269|PubMed:18396277}.	sp|B2RY04|DOCK5_MOUSE	sp|B2RY04|DOCK5_MOUSE Dedicator of cytokinesis protein 5 OS=Mus musculus OX=10090 GN=Dock5 PE=1 SV=2	1	4	4	4	2.9	214.43	24187	117330	60579	67365.3	50984	74934	24329	50082.3	1.34509	0.60455
B2RY56	RNA-binding protein 25	Rbm25	FUNCTION: RNA-binding protein that acts as a regulator of alternative pre-mRNA splicing. Involved in apoptotic cell death through the regulation of the apoptotic factor BCL2L1 isoform expression. Modulates the ratio of proapoptotic BCL2L1 isoform S to antiapoptotic BCL2L1 isoform L mRNA expression. When overexpressed, stimulates proapoptotic BCL2L1 isoform S 5'-splice site (5'-ss) selection, wher…	sp|B2RY56|RBM25_MOUSE	sp|B2RY56|RBM25_MOUSE RNA-binding protein 25 OS=Mus musculus OX=10090 GN=Rbm25 PE=1 SV=2	1	24	24	24	32.1	99.551	2064200	2777900	1720300	2.18747e+06	1814400	1607400	1655700	1692500	1.29245	0.194212
B7ZMP1	Xaa-Pro aminopeptidase 3	Xpnpep3	FUNCTION: Catalyzes the removal of a penultimate prolyl residue from the N-termini of peptides, such as Leu-Pro-Ala. Also shows low activity towards peptides with Ala or Ser at the P1 position. Promotes TNFRSF1B-mediated phosphorylation of MAPK8/JNK1 and MAPK9/JNK2, suggesting a function as an adapter protein for TNFRSF1B; the effect is independent of XPNPEP3 peptidase activity. May inhibit apopt…	sp|B7ZMP1|XPP3_MOUSE	sp|B7ZMP1|XPP3_MOUSE Xaa-Pro aminopeptidase 3 OS=Mus musculus OX=10090 GN=Xpnpep3 PE=1 SV=1	1	3	3	3	7.3	56.677	70519	194260	18064	94281	71147	66554	61051	66250.7	1.4231	0.620497
B8JK39	Integrin alpha-9	Itga9	FUNCTION: Integrin alpha-9/beta-1 (ITGA9:ITGB1) is a receptor for VCAM1, cytotactin and osteopontin. It recognizes the sequence A-E-I-D-G-I-E-L in cytotactin. {ECO:0000250}.	sp|B8JK39|ITA9_MOUSE	sp|B8JK39|ITA9_MOUSE Integrin alpha-9 OS=Mus musculus OX=10090 GN=Itga9 PE=1 SV=1	1	6	6	6	7.6	114.41	279740	28968	71008	126572	92199	99406	118730	103445	1.22357	0.781452
B8ZXI1	Queuine tRNA-ribosyltransferase accessory subunit 2	Qtrt2	FUNCTION: Non-catalytic subunit of the queuine tRNA-ribosyltransferase (TGT) that catalyzes the base-exchange of a guanine (G) residue with queuine (Q) at position 34 (anticodon wobble position) in tRNAs with GU(N) anticodons (tRNA-Asp, -Asn, -His and -Tyr), resulting in the hypermodified nucleoside queuosine (7-(((4,5-cis-dihydroxy-2-cyclopenten-1-yl)amino)methyl)-7-deazaguanosine). {ECO:0000255…	sp|B8ZXI1|QTRT2_MOUSE	sp|B8ZXI1|QTRT2_MOUSE Queuine tRNA-ribosyltransferase accessory subunit 2 OS=Mus musculus OX=10090 GN=Qtrt2 PE=1 SV=2	1	8	8	8	29.6	46.288	317680	1116200	354230	596037	665850	545310	326670	512610	1.16275	0.779498
B9EJ80	PDZ domain-containing protein 8	Pdzd8	FUNCTION: Molecular tethering protein that connects endoplasmic reticulum and mitochondria membranes (PubMed:29097544). PDZD8-dependent endoplasmic reticulum-mitochondria membrane tethering is essential for endoplasmic reticulum-mitochondria Ca(2+) transfer (PubMed:29097544). In neurons, involved in the regulation of dendritic Ca(2+) dynamics by regulating mitochondrial Ca(2+) uptake in neurons (…	sp|B9EJ80|PDZD8_MOUSE	sp|B9EJ80|PDZD8_MOUSE PDZ domain-containing protein 8 OS=Mus musculus OX=10090 GN=Pdzd8 PE=1 SV=1	1	7	7	7	10	127.74	178120	73788	171490	141133	136760	143500	121240	133833	1.05454	0.842173
B9EJ86	Oxysterol-binding protein-related protein 8	Osbpl8	FUNCTION: Lipid transporter involved in lipid countertransport between the endoplasmic reticulum and the plasma membrane: specifically exchanges phosphatidylserine with phosphatidylinositol 4-phosphate (PI4P), delivering phosphatidylserine to the plasma membrane in exchange for PI4P, which is degraded by the SAC1/SACM1L phosphatase in the endoplasmic reticulum. Binds phosphatidylserine and PI4P i…	sp|B9EJ86|OSBL8_MOUSE	sp|B9EJ86|OSBL8_MOUSE Oxysterol-binding protein-related protein 8 OS=Mus musculus OX=10090 GN=Osbpl8 PE=1 SV=1	1	11	11	10	17.5	101.27	360980	645620	342740	449780	315870	322970	446620	361820	1.2431	0.456656
B9EJR8	Dynein axonemal assembly factor 5	Dnaaf5	FUNCTION: Cytoplasmic protein involved in the delivery of the dynein machinery to the motile cilium. It is required for the assembly of the axonemal dynein inner and outer arms, two structures attached to the peripheral outer doublet A microtubule of the axoneme, that play a crucial role in cilium motility. {ECO:0000250|UniProtKB:Q86Y56}.	sp|B9EJR8|DAAF5_MOUSE	sp|B9EJR8|DAAF5_MOUSE Dynein axonemal assembly factor 5 OS=Mus musculus OX=10090 GN=Dnaaf5 PE=1 SV=1	1	7	7	7	10.7	93.85	78185	153970	200550	144235	121890	120660	94380	112310	1.28426	0.434242
B9EKI3	TATA element modulatory factor	Tmf1	FUNCTION: Potential coactivator of the androgen receptor. May play critical roles in two RAB6-dependent retrograde transport processes: one from endosomes to the Golgi and the other from the Golgi to the ER (By similarity). Mediates STAT3 degradation. {ECO:0000250, ECO:0000269|PubMed:15467733}.	sp|B9EKI3|TMF1_MOUSE	sp|B9EKI3|TMF1_MOUSE TATA element modulatory factor OS=Mus musculus OX=10090 GN=Tmf1 PE=1 SV=2	1	8	8	8	9.4	121.8	630470	631400	60377	440749	46840	284920	1542300	624687	0.705552	0.732313
C0HK80	Adipocyte-related X-chromosome expressed sequence 2	Arxes2	FUNCTION: Plays a role in adipogenesis. {ECO:0000269|PubMed:21177646}.	sp|C0HK80|ARXS2_MOUSE;sp|C0HK79|ARXS1_MOUSE	sp|C0HK80|ARXS2_MOUSE Adipocyte-related X-chromosome expressed sequence 2 OS=Mus musculus OX=10090 GN=Arxes2 PE=1 SV=1;sp|C0HK79|ARXS1_MOUSE Adipocyte-related X-chromosome expressed sequence 1 OS=Mus musculus OX=10090 GN=Arxes1 PE=1 SV=1	2	4	4	4	26.7	20.146	1124200	963020	650000	912407	825780	970930	810320	869010	1.04994	0.784374
C0HKD9	Microfibrillar-associated protein 1B	Mfap1b	FUNCTION: Involved in pre-mRNA splicing as a component of the spliceosome. {ECO:0000250|UniProtKB:P55081}.	sp|C0HKD9|MFA1B_MOUSE;sp|C0HKD8|MFA1A_MOUSE	sp|C0HKD9|MFA1B_MOUSE Microfibrillar-associated protein 1B OS=Mus musculus OX=10090 GN=Mfap1b PE=1 SV=1;sp|C0HKD8|MFA1A_MOUSE Microfibrillar-associated protein 1A OS=Mus musculus OX=10090 GN=Mfap1a PE=1 SV=1	2	7	7	7	23.5	51.954	401610	533230	451260	462033	363600	454390	425420	414470	1.11476	0.366887
C0HKG6	Ribonuclease T2-B	Rnaset2b	FUNCTION: Ribonuclease that plays an essential role in innate immune response by recognizing and degrading RNAs from microbial pathogens that are subsequently sensed by TLR8. Cleaves preferentially single-stranded RNA molecules between purine and uridine residues, which critically contributes to the supply of catabolic uridine and the generation of purine-2',3'-cyclophosphate-terminated oligoribo…	sp|C0HKG6|RNT2B_MOUSE;sp|C0HKG5|RNT2A_MOUSE	sp|C0HKG6|RNT2B_MOUSE Ribonuclease T2-B OS=Mus musculus OX=10090 GN=Rnaset2b PE=1 SV=1;sp|C0HKG5|RNT2A_MOUSE Ribonuclease T2-A OS=Mus musculus OX=10090 GN=Rnaset2a PE=1 SV=1	2	5	5	5	18.1	29.608	170610	256300	1063100	496670	987000	753630	727750	822793	0.603639	0.332408
D2EAC2	Zinc finger BED domain-containing protein 6	Zbed6	FUNCTION: Transcriptional repressor which binds to the consensus sequence 5'-GCTCGC-3' and represses transcription of IGF2. May also regulate expression of other target genes containing the binding site. {ECO:0000269|PubMed:20016685, ECO:0000269|PubMed:20134481}.	sp|D2EAC2|ZBED6_MOUSE	sp|D2EAC2|ZBED6_MOUSE Zinc finger BED domain-containing protein 6 OS=Mus musculus OX=10090 GN=Zbed6 PE=1 SV=1	1	2	2	2	3.5	109.15	2800.4	11984	239260	84681.5	231330	127380	199860	186190	0.454812	0.289623
D3YXG0	Hemicentin-1	Hmcn1	FUNCTION: Promotes cleavage furrow maturation during cytokinesis in preimplantation embryos (PubMed:21215633). May play a role in the architecture of adhesive and flexible epithelial cell junctions (PubMed:17015624). May play a role during myocardial remodeling by imparting an effect on cardiac fibroblast migration (PubMed:24951538). {ECO:0000269|PubMed:17015624, ECO:0000269|PubMed:21215633, ECO:…	sp|D3YXG0|HMCN1_MOUSE	sp|D3YXG0|HMCN1_MOUSE Hemicentin-1 OS=Mus musculus OX=10090 GN=Hmcn1 PE=1 SV=1	1	37	37	36	9.9	611.55	992390	1567100	1205900	1255130	831850	925550	892950	883450	1.42071	0.0940124
D3YXK2	Scaffold attachment factor B1	Safb	FUNCTION: Binds to scaffold/matrix attachment region (S/MAR) DNA and forms a molecular assembly point to allow the formation of a 'transcriptosomal' complex (consisting of SR proteins and RNA polymerase II) coupling transcription and RNA processing. Can function as an estrogen receptor corepressor and can also bind to the HSP27 promoter and decrease its transcription. Can inhibit cell proliferati…	sp|D3YXK2|SAFB1_MOUSE	sp|D3YXK2|SAFB1_MOUSE Scaffold attachment factor B1 OS=Mus musculus OX=10090 GN=Safb PE=1 SV=2	1	29	29	20	31.5	105.1	3483000	2684700	3101000	3.08957e+06	3063500	3291400	2722900	3.02593e+06	1.02103	0.833455
D3YYU8	Obscurin-like protein 1	Obsl1	FUNCTION: Core component of the 3M complex, a complex required to regulate microtubule dynamics and genome integrity. It is unclear how the 3M complex regulates microtubules, it could act by controlling the level of a microtubule stabilizer. Acts as a regulator of the Cul7-RING(FBXW8) ubiquitin-protein ligase, playing a critical role in the ubiquitin ligase pathway that regulates Golgi morphogene…	sp|D3YYU8|OBSL1_MOUSE	sp|D3YYU8|OBSL1_MOUSE Obscurin-like protein 1 OS=Mus musculus OX=10090 GN=Obsl1 PE=1 SV=1	1	31	31	31	26.7	197.93	2077400	2682500	1759800	2.17323e+06	1738900	1701100	1620100	1686700	1.28845	0.149187
D3YZG8	Probable bifunctional methylenetetrahydrofolate dehydrogenase/cyclohydrolase 2	Mthfd2l		sp|D3YZG8|MTD2L_MOUSE	sp|D3YZG8|MTD2L_MOUSE Probable bifunctional methylenetetrahydrofolate dehydrogenase/cyclohydrolase 2 OS=Mus musculus OX=10090 GN=Mthfd2l PE=3 SV=1	1	2	2	2	8.3	36.438	12588	96255	21866	43569.7	15386	17515	22113	18338	2.37592	0.395796
D3YZP9	Coiled-coil domain-containing protein 6	Ccdc6		sp|D3YZP9|CCDC6_MOUSE	sp|D3YZP9|CCDC6_MOUSE Coiled-coil domain-containing protein 6 OS=Mus musculus OX=10090 GN=Ccdc6 PE=1 SV=1	1	9	9	9	25.6	52.938	633890	454500	457610	515333	509610	585480	509600	534897	0.963426	0.776625
D3YZV8	Coiled-coil domain-containing protein 8 homolog	Ccdc8	FUNCTION: Core component of the 3M complex, a complex required to regulate microtubule dynamics and genome integrity. It is unclear how the 3M complex regulates microtubules, it could act by controlling the level of a microtubule stabilizer. Required for localization of CUL7 to the centrosome. {ECO:0000250|UniProtKB:Q9H0W5}.	sp|D3YZV8|CCDC8_MOUSE	sp|D3YZV8|CCDC8_MOUSE Coiled-coil domain-containing protein 8 homolog OS=Mus musculus OX=10090 GN=Ccdc8 PE=1 SV=2	1	4	4	4	9.8	73.937	94660	174680	163450	144263	97384	116470	129380	114411	1.26092	0.325893
D3Z2R5	Selenoprotein N	Selenon	FUNCTION: Plays an important role in cell protection against oxidative stress and in the regulation of redox-related calcium homeostasis. Regulates the calcium level of the ER by protecting the calcium pump ATP2A2 against the oxidoreductase ERO1A-mediated oxidative damage. Within the ER, ERO1A activity increases the concentration of H(2)O(2), which attacks the luminal thiols in ATP2A2 and thus le…	sp|D3Z2R5|SELN_MOUSE	sp|D3Z2R5|SELN_MOUSE Selenoprotein N OS=Mus musculus OX=10090 GN=Selenon PE=3 SV=2	1	6	6	6	12.6	62.491	194720	245340	404470	281510	189380	233940	253550	225623	1.2477	0.444705
D3Z4S3	Putative peptidyl-tRNA hydrolase PTRHD1	Ptrhd1		sp|D3Z4S3|PTRD1_MOUSE	sp|D3Z4S3|PTRD1_MOUSE Putative peptidyl-tRNA hydrolase PTRHD1 OS=Mus musculus OX=10090 GN=Ptrhd1 PE=1 SV=1	1	3	3	3	22.9	16.037	302570	195080	97911	198520	131490	96849	156540	128293	1.5474	0.3178
D3Z6Q9	Bridging integrator 2	Bin2	FUNCTION: Promotes cell motility and migration, probably via its interaction with the cell membrane and with podosome proteins that mediate interaction with the cytoskeleton. Modulates membrane curvature and mediates membrane tubulation. Inhibits phagocytosis (By similarity). Plays a role in podosome formation. {ECO:0000250, ECO:0000269|PubMed:23285027}.	sp|D3Z6Q9|BIN2_MOUSE	sp|D3Z6Q9|BIN2_MOUSE Bridging integrator 2 OS=Mus musculus OX=10090 GN=Bin2 PE=1 SV=1	1	2	1	1	5.3	52.553		15372	17461	16416.5	15097	17374	17958	16809.7	0.976611	0.792739
D3Z7P3	Glutaminase kidney isoform, mitochondrial	Gls	FUNCTION: Catalyzes the first reaction in the primary pathway for the renal catabolism of glutamine. Plays a role in maintaining acid-base homeostasis. Regulates the levels of the neurotransmitter glutamate, the main excitatory neurotransmitter in the brain. {ECO:0000269|PubMed:16641247, ECO:0000269|PubMed:22228304, ECO:0000269|PubMed:22373647}.	sp|D3Z7P3|GLSK_MOUSE	sp|D3Z7P3|GLSK_MOUSE Glutaminase kidney isoform, mitochondrial OS=Mus musculus OX=10090 GN=Gls PE=1 SV=1	1	12	12	12	32.9	73.963	811140	1482700	986840	1093560	1116200	1187500	1057500	1120400	0.976044	0.901943
E1U8D0	Protein SOGA1	Soga1	FUNCTION: Regulates autophagy by playing a role in the reduction of glucose production in an adiponectin- and insulin-dependent manner. {ECO:0000269|PubMed:20813965}.	sp|E1U8D0|SOGA1_MOUSE	sp|E1U8D0|SOGA1_MOUSE Protein SOGA1 OS=Mus musculus OX=10090 GN=Soga1 PE=1 SV=3	1	7	7	7	6.6	159.18	53011	52040	49367	51472.7	54112	24777	45448	41445.7	1.24193	0.316654
E2JF22	Piezo-type mechanosensitive ion channel component 1	Piezo1	FUNCTION: Pore-forming subunit of a mechanosensitive non-specific cation channel. Generates currents characterized by a linear current-voltage relationship that are sensitive to ruthenium red and gadolinium. Plays a key role in epithelial cell adhesion by maintaining integrin activation through R-Ras recruitment to the ER, most probably in its activated state, and subsequent stimulation of calpai…	sp|E2JF22|PIEZ1_MOUSE	sp|E2JF22|PIEZ1_MOUSE Piezo-type mechanosensitive ion channel component 1 OS=Mus musculus OX=10090 GN=Piezo1 PE=1 SV=1	1	9	9	9	5.1	292	365470	594730	402090	454097	419710	466420	400970	429033	1.05842	0.75098
E9PV24	Fibrinogen alpha chain	Fga	FUNCTION: Cleaved by the protease thrombin to yield monomers which, together with fibrinogen beta (FGB) and fibrinogen gamma (FGG), polymerize to form an insoluble fibrin matrix. Fibrin has a major function in hemostasis as one of the primary components of blood clots (PubMed:7649481). In addition, functions during the early stages of wound repair to stabilize the lesion and guide cell migration …	sp|E9PV24|FIBA_MOUSE;CON__P02672	sp|E9PV24|FIBA_MOUSE Fibrinogen alpha chain OS=Mus musculus OX=10090 GN=Fga PE=1 SV=1	2	27	27	27	41.8	87.428	11622000	10840000	13832000	12098000	12420000	13668000	14590000	1.35593e+07	0.892227	0.252755
E9PVA8	eIF-2-alpha kinase activator GCN1	Gcn1	FUNCTION: Acts as a positive activator of the GCN2 protein kinase activity in response to amino acid starvation (PubMed:15937339). Forms a complex with EIF2AK4/GCN2 on translating ribosomes; during this process, GCN1 seems to act as a chaperone to facilitate delivery of uncharged tRNAs that enter the A site of ribosomes to the tRNA-binding domain of EIF2AK4/GCN2, and hence stimulating EIF2AK4/GCN…	sp|E9PVA8|GCN1_MOUSE	sp|E9PVA8|GCN1_MOUSE eIF-2-alpha kinase activator GCN1 OS=Mus musculus OX=10090 GN=Gcn1 PE=1 SV=1	1	77	77	77	35.9	293.02	5078600	5744300	5260800	5.36123e+06	4976400	5310200	5198800	5161800	1.03864	0.4189
E9PVB5	Tetratricopeptide repeat protein 17	Ttc17	FUNCTION: Plays a role in primary ciliogenesis by modulating actin polymerization. {ECO:0000250}.	sp|E9PVB5|TTC17_MOUSE	sp|E9PVB5|TTC17_MOUSE Tetratricopeptide repeat protein 17 OS=Mus musculus OX=10090 GN=Ttc17 PE=1 SV=1	1	4	4	4	3.4	135.52	103530	413470	134850	217283	57369	149470	160440	122426	1.77481	0.412455
E9PVD3	Protocadherin-16	Dchs1	FUNCTION: Calcium-dependent cell-adhesion protein. Mediates functions in neuroprogenitor cell proliferation and differentiation. In the heart, has a critical role for proper morphogenesis of the mitral valve, acting in the regulation of cell migration involved in valve formation (PubMed:26258302). {ECO:0000269|PubMed:24056717, ECO:0000269|PubMed:26258302}.	sp|E9PVD3|PCD16_MOUSE	sp|E9PVD3|PCD16_MOUSE Protocadherin-16 OS=Mus musculus OX=10090 GN=Dchs1 PE=1 SV=1	1	33	33	33	15.5	346.38	1178200	2068000	1090000	1445400	1040600	1028100	1044700	1037800	1.39275	0.261957
E9PVX6	Proliferation marker protein Ki-67	Mki67	FUNCTION: Required to maintain individual mitotic chromosomes dispersed in the cytoplasm following nuclear envelope disassembly (PubMed:27362226). Associates with the surface of the mitotic chromosome, the perichromosomal layer, and covers a substantial fraction of the chromosome surface (PubMed:27362226). Prevents chromosomes from collapsing into a single chromatin mass by forming a steric and e…	sp|E9PVX6|KI67_MOUSE	sp|E9PVX6|KI67_MOUSE Proliferation marker protein Ki-67 OS=Mus musculus OX=10090 GN=Mki67 PE=1 SV=1	1	52	52	52	25.2	350.86	670540	1190900	985660	949033	754440	698630	750130	734400	1.29226	0.231763
E9PXF8	Myotubularin-related protein 13	Sbf2	FUNCTION: Guanine nucleotide exchange factor (GEF) which activates RAB21 and possibly RAB28 (By similarity). Promotes the exchange of GDP to GTP, converting inactive GDP-bound Rab proteins into their active GTP-bound form (By similarity). In response to starvation-induced autophagy, activates RAB21 which in turn binds to and regulates SNARE protein VAMP8 endolysosomal transport required for SNARE…	sp|E9PXF8|MTMRD_MOUSE	sp|E9PXF8|MTMRD_MOUSE Myotubularin-related protein 13 OS=Mus musculus OX=10090 GN=Sbf2 PE=1 SV=1	1	3	3	3	2.2	210.46	52716	188100	73709	104842	38172	75557	108800	74176.3	1.41341	0.547703
E9PY46	Intraflagellar transport protein 140 homolog	Ift140	FUNCTION: Component of the IFT complex A (IFT-A), a complex required for retrograde ciliary transport and entry into cilia of G protein-coupled receptors (GPCRs) (By similarity). Plays a pivotal role in proper development and function of ciliated cells through its role in ciliogenesis and/or cilium maintenance (PubMed:22282595). Required for the development and maintenance of the outer segments o…	sp|E9PY46|IF140_MOUSE	sp|E9PY46|IF140_MOUSE Intraflagellar transport protein 140 homolog OS=Mus musculus OX=10090 GN=Ift140 PE=1 SV=1	1	10	10	10	9.4	165.87	186050	430110	462390	359517	378850	381870	401060	387260	0.92836	0.767076
E9PYH6	Histone-lysine N-methyltransferase SETD1A	Setd1a	FUNCTION: Histone methyltransferase that specifically methylates 'Lys-4' of histone H3, when part of the SET1 histone methyltransferase (HMT) complex, but not if the neighboring 'Lys-9' residue is already methylated. H3 'Lys-4' methylation represents a specific tag for epigenetic transcriptional activation. The non-overlapping localization with SETD1B suggests that SETD1A and SETD1B make non-redu…	sp|E9PYH6|SET1A_MOUSE	sp|E9PYH6|SET1A_MOUSE Histone-lysine N-methyltransferase SETD1A OS=Mus musculus OX=10090 GN=Setd1a PE=1 SV=1	1	10	10	9	8.9	186.06	1929600	650330	355970	978633	362240	482970	528370	457860	2.13741	0.343878
E9PYL2	Proline-rich protein 12	Prr12		sp|E9PYL2|PRR12_MOUSE	sp|E9PYL2|PRR12_MOUSE Proline-rich protein 12 OS=Mus musculus OX=10090 GN=Prr12 PE=1 SV=1	1	6	6	6	5.6	211.87	326080	804100	288610	472930	431340	615880	648990	565403	0.836447	0.633082
E9PZJ8	Activating signal cointegrator 1 complex subunit 3	Ascc3	FUNCTION: 3'-5' DNA helicase involved in repair of alkylated DNA. Promotes DNA unwinding to generate single-stranded substrate needed for ALKBH3, enabling ALKBH3 to process alkylated N3-methylcytosine (3mC) within double-stranded regions. Part of the ASC-1 complex that enhances NF-kappa-B, SRF and AP1 transactivation. {ECO:0000250|UniProtKB:Q8N3C0}.	sp|E9PZJ8|ASCC3_MOUSE	sp|E9PZJ8|ASCC3_MOUSE Activating signal cointegrator 1 complex subunit 3 OS=Mus musculus OX=10090 GN=Ascc3 PE=1 SV=1	1	19	19	19	12.7	250.55	505630	890260	440380	612090	417320	454550	448160	440010	1.39108	0.288812
E9PZM4	Chromodomain-helicase-DNA-binding protein 2	Chd2	FUNCTION: DNA-binding helicase that specifically binds to the promoter of target genes, leading to chromatin remodeling, possibly by promoting deposition of histone H3.3. Involved in myogenesis via interaction with MYOD1: binds to myogenic gene regulatory sequences and mediates incorporation of histone H3.3 prior to the onset of myogenic gene expression, promoting their expression. {ECO:0000269|P…	sp|E9PZM4|CHD2_MOUSE	sp|E9PZM4|CHD2_MOUSE Chromodomain-helicase-DNA-binding protein 2 OS=Mus musculus OX=10090 GN=Chd2 PE=1 SV=1	1	16	16	14	11.3	210.8	648570	1662900	869490	1060320	619910	694830	410490	575077	1.84379	0.203446
E9PZQ0	Ryanodine receptor 1	Ryr1	FUNCTION: Calcium channel that mediates the release of Ca(2+) from the sarcoplasmic reticulum into the cytoplasm and thereby plays a key role in triggering muscle contraction following depolarization of T-tubules (PubMed:18003898, PubMed:7515481, PubMed:7621815, PubMed:21156754). Repeated very high-level exercise increases the open probability of the channel and leads to Ca(2+) leaking into the c…	sp|E9PZQ0|RYR1_MOUSE	sp|E9PZQ0|RYR1_MOUSE Ryanodine receptor 1 OS=Mus musculus OX=10090 GN=Ryr1 PE=1 SV=1	1	2	2	2	0.5	565.03	193890	463760	191870	283173	188570	162660	332790	228007	1.24195	0.626007
E9Q137	Testis-expressed protein 264 homolog	Tex264		sp|E9Q137|TX264_MOUSE	sp|E9Q137|TX264_MOUSE Testis-expressed protein 264 homolog OS=Mus musculus OX=10090 GN=Tex264 PE=2 SV=1	1	4	4	4	17.5	33.589	175340	228200	265570	223037	258620	312330	293370	288107	0.774146	0.100103
E9Q1P8	Interferon regulatory factor 2-binding protein 2	Irf2bp2	FUNCTION: Acts as a transcriptional corepressor in a IRF2-dependent manner, this repression is not mediated by histone deacetylase activities. Represses the NFAT1-dependent transactivation of NFAT-responsive promoters. Acts as a coactivator of VEGFA expression in cardiac and skeletal muscles. Plays a role in immature B-cell differentiation (By similarity). {ECO:0000250|UniProtKB:Q7Z5L9}.	sp|E9Q1P8|I2BP2_MOUSE	sp|E9Q1P8|I2BP2_MOUSE Interferon regulatory factor 2-binding protein 2 OS=Mus musculus OX=10090 GN=Irf2bp2 PE=1 SV=1	1	14	13	11	37.4	59.291	911780	1727700	1060400	1.23329e+06	782610	961070	1017300	920327	1.34006	0.296154
E9Q394	A-kinase anchor protein 13	Akap13	FUNCTION: Scaffold protein that plays an important role in assembling signaling complexes downstream of several types of G protein-coupled receptors. Activates RHOA in response to signaling via G protein-coupled receptors via its function as Rho guanine nucleotide exchange factor. May also activate other Rho family members (PubMed:23658642). Part of a kinase signaling complex that links ADRA1A an…	sp|E9Q394|AKP13_MOUSE	sp|E9Q394|AKP13_MOUSE A-kinase anchor protein 13 OS=Mus musculus OX=10090 GN=Akap13 PE=1 SV=1	1	15	15	15	8.1	303.97	68179	188250	81006	112478	97735	95041	186880	126552	0.888791	0.78642
E9Q3L2	Phosphatidylinositol 4-kinase alpha	Pi4ka	FUNCTION: Acts on phosphatidylinositol (PtdIns) in the first committed step in the production of the second messenger inositol-1,4,5,-trisphosphate. {ECO:0000250|UniProtKB:P42356}.	sp|E9Q3L2|PI4KA_MOUSE	sp|E9Q3L2|PI4KA_MOUSE Phosphatidylinositol 4-kinase alpha OS=Mus musculus OX=10090 GN=Pi4ka PE=1 SV=2	1	17	17	17	12.9	237.04	369920	1461800	1053700	961807	937330	966540	1093200	999023	0.962747	0.913583
E9Q3S4	Mitogen-activated protein kinase kinase kinase 19	Map3k19		sp|E9Q3S4|M3K19_MOUSE	sp|E9Q3S4|M3K19_MOUSE Mitogen-activated protein kinase kinase kinase 19 OS=Mus musculus OX=10090 GN=Map3k19 PE=3 SV=1	1	2	2	2	1.7	146.41	669670	934730	440380	681593	905750	165850	582930	551510	1.23587	0.639905
E9Q414	Apolipoprotein B-100	Apob	FUNCTION: Apolipoprotein B is a major protein constituent of chylomicrons (apo B-48), LDL (apo B-100) and VLDL (apo B-100). Apo B-100 functions as a recognition signal for the cellular binding and internalization of LDL particles by the apoB/E receptor.	sp|E9Q414|APOB_MOUSE;CON__ENSEMBL:ENSBTAP00000032840	sp|E9Q414|APOB_MOUSE Apolipoprotein B-100 OS=Mus musculus OX=10090 GN=Apob PE=1 SV=1	2	119	119	119	35	509.43	1595900	2903500	1737700	2.07903e+06	1419500	1553400	1467500	1.48013e+06	1.40463	0.223475
E9Q4F7	Ankyrin repeat domain-containing protein 11	Ankrd11	FUNCTION: Chromatin regulator which modulates histone acetylation and gene expression in neural precursor cells (PubMed:25556659). May recruit histone deacetylases (HDACs) to the p160 coactivators/nuclear receptor complex to inhibit ligand-dependent transactivation (By similarity). Has a role in proliferation and development of cortical neural precursors (PubMed:25556659). May also regulate bone …	sp|E9Q4F7|ANR11_MOUSE	sp|E9Q4F7|ANR11_MOUSE Ankyrin repeat domain-containing protein 11 OS=Mus musculus OX=10090 GN=Ankrd11 PE=1 SV=1	1	3	3	2	2	296.18	35211	77679	36123	49671	26674	30422	16568	24554.7	2.02287	0.160599
E9Q4N7	AT-rich interactive domain-containing protein 1B	Arid1b	FUNCTION: Involved in transcriptional activation and repression of select genes by chromatin remodeling (alteration of DNA-nucleosome topology). Component of SWI/SNF chromatin remodeling complexes that carry out key enzymatic activities, changing chromatin structure by altering DNA-histone contacts within a nucleosome in an ATP-dependent manner. Belongs to the neural progenitors-specific chromati…	sp|E9Q4N7|ARI1B_MOUSE	sp|E9Q4N7|ARI1B_MOUSE AT-rich interactive domain-containing protein 1B OS=Mus musculus OX=10090 GN=Arid1b PE=1 SV=1	1	23	20	20	15.6	237.79	490980	797790	586080	624950	468140	569610	531000	522917	1.19512	0.344966
E9Q4P1	WD repeat and FYVE domain-containing protein 1	Wdfy1	FUNCTION: Positively regulates TLR3- and TLR4-mediated signaling pathways by bridging the interaction between TLR3 or TLR4 and TICAM1. Promotes TLR3/4 ligand-induced activation of transcription factors IRF3 and NF-kappa-B, as well as the production of IFN-beta and inflammatory cytokines (PubMed:25736436). {ECO:0000269|PubMed:25736436}.	sp|E9Q4P1|WDFY1_MOUSE	sp|E9Q4P1|WDFY1_MOUSE WD repeat and FYVE domain-containing protein 1 OS=Mus musculus OX=10090 GN=Wdfy1 PE=1 SV=1	1	2	2	2	7.3	46.217	73182	198930	106650	126254	73799	90121	80186	81368.7	1.55163	0.301845
E9Q555	E3 ubiquitin-protein ligase RNF213	Rnf213	FUNCTION: E3 ubiquitin-protein ligase involved in angiogenesis. Involved in the non-canonical Wnt signaling pathway in vascular development: acts by mediating ubiquitination and degradation of FLNA and NFATC2 downstream of RSPO3, leading to inhibit the non-canonical Wnt signaling pathway and promoting vessel regression. Also has ATPase activity. {ECO:0000250|UniProtKB:Q63HN8}.	sp|E9Q555|RN213_MOUSE	sp|E9Q555|RN213_MOUSE E3 ubiquitin-protein ligase RNF213 OS=Mus musculus OX=10090 GN=Rnf213 PE=1 SV=3	1	16	16	16	4.2	584.25	2978300	4112000	3418500	3.50293e+06	3061800	3298900	3324000	3.22823e+06	1.08509	0.464909
E9Q5C9	Nucleolar and coiled-body phosphoprotein 1	Nolc1	FUNCTION: Nucleolar protein that acts as a regulator of RNA polymerase I by connecting RNA polymerase I with enzymes responsible for ribosomal processing and modification (By similarity). Required for neural crest specification: following monoubiquitination by the BCR(KBTBD8) complex, associates with TCOF1 and acts as a platform to connect RNA polymerase I with enzymes responsible for ribosomal p…	sp|E9Q5C9|NOLC1_MOUSE	sp|E9Q5C9|NOLC1_MOUSE Nucleolar and coiled-body phosphoprotein 1 OS=Mus musculus OX=10090 GN=Nolc1 PE=1 SV=1	1	8	8	8	11.7	73.697	343240	163800	352660	286567	352540	548290	305930	402253	0.712403	0.296217
E9Q5F9	Histone-lysine N-methyltransferase SETD2	Setd2	FUNCTION: Histone methyltransferase that specifically trimethylates 'Lys-36' of histone H3 (H3K36me3) using dimethylated 'Lys-36' (H3K36me2) as substrate (PubMed:18157086, PubMed:20133625). It is capable of trimethylating unmethylated H3K36 (H3K36me0) in vitro (By similarity). Represents the main enzyme generating H3K36me3, a specific tag for epigenetic transcriptional activation (PubMed:18157086…	sp|E9Q5F9|SETD2_MOUSE	sp|E9Q5F9|SETD2_MOUSE Histone-lysine N-methyltransferase SETD2 OS=Mus musculus OX=10090 GN=Setd2 PE=1 SV=1	1	9	9	9	4.5	285.66	102000	96094	125000	107698	109780	80095	98519	96131.3	1.12032	0.402118
E9Q5G3	Kinesin-like protein KIF23	Kif23	FUNCTION: Component of the centralspindlin complex that serves as a microtubule-dependent and Rho-mediated signaling required for the myosin contractile ring formation during the cell cycle cytokinesis. Essential for cytokinesis in Rho-mediated signaling. Required for the localization of ECT2 to the central spindle. Plus-end-directed motor enzyme that moves antiparallel microtubules in vitro (By …	sp|E9Q5G3|KIF23_MOUSE	sp|E9Q5G3|KIF23_MOUSE Kinesin-like protein KIF23 OS=Mus musculus OX=10090 GN=Kif23 PE=1 SV=1	1	3	3	3	4.5	108.77	16580	17010		16795	16460	15783		16121.5	1.04178	0.235062
E9Q5K9	YTH domain-containing protein 1	Ythdc1	FUNCTION: Regulator of alternative splicing that specifically recognizes and binds N6-methyladenosine (m6A)-containing RNAs (By similarity). M6A is a modification present at internal sites of mRNAs and some non-coding RNAs and plays a role in the efficiency of mRNA splicing, processing and stability (By similarity). Acts as a key regulator of exon-inclusion or exon-skipping during alternative spl…	sp|E9Q5K9|YTDC1_MOUSE	sp|E9Q5K9|YTDC1_MOUSE YTH domain-containing protein 1 OS=Mus musculus OX=10090 GN=Ythdc1 PE=1 SV=2	1	8	8	8	11.5	85.648	83356	505420	196890	261889	85216	305200	256540	215652	1.2144	0.762098
E9Q634	Unconventional myosin-Ie	Myo1e	FUNCTION: Myosins are actin-based motor molecules with ATPase activity. Unconventional myosins serve in intracellular movements. Their highly divergent tails bind to membranous compartments, which are then moved relative to actin filaments. Binds to membranes containing anionic phospholipids via its tail domain (By similarity). Required for normal morphology of the glomerular basement membrane, n…	sp|E9Q634|MYO1E_MOUSE;sp|P70248|MYO1F_MOUSE	sp|E9Q634|MYO1E_MOUSE Unconventional myosin-Ie OS=Mus musculus OX=10090 GN=Myo1e PE=1 SV=1	2	18	18	18	22.6	126.82	2598800	2755800	2180200	2511600	2220500	2200600	2163700	2.19493e+06	1.14427	0.140445
E9Q6J5	Biorientation of chromosomes in cell division protein 1-like 1	Bod1l	FUNCTION: Component of the fork protection machinery required to protect stalled/damaged replication forks from uncontrolled DNA2-dependent resection. Acts by stabilizing RAD51 at stalled replication forks and protecting RAD51 nucleofilaments from the antirecombinogenic activities of FBH1 and BLM. Does not regulate spindle orientation. {ECO:0000250|UniProtKB:Q8NFC6}.	sp|E9Q6J5|BD1L1_MOUSE;sp|Q5SQY2|BOD1_MOUSE	sp|E9Q6J5|BD1L1_MOUSE Biorientation of chromosomes in cell division protein 1-like 1 OS=Mus musculus OX=10090 GN=Bod1l PE=1 SV=1	2	24	24	24	11.2	327.45	378930	785350	561640	575307	408420	487140	476780	457447	1.25765	0.381943
E9Q6P5	Tetratricopeptide repeat protein 7B	Ttc7b	FUNCTION: Component of a complex required to localize phosphatidylinositol 4-kinase (PI4K) to the plasma membrane. The complex acts as a regulator of phosphatidylinositol 4-phosphate (PtdIns(4)P) synthesis. In the complex, plays a central role in bridging PI4KA to EFR3B and FAM126A, via direct interactions. {ECO:0000250|UniProtKB:Q86TV6}.	sp|E9Q6P5|TTC7B_MOUSE	sp|E9Q6P5|TTC7B_MOUSE Tetratricopeptide repeat protein 7B OS=Mus musculus OX=10090 GN=Ttc7b PE=1 SV=1	1	5	5	5	8.9	94.202	69944	173310	80352	107869	81564		87341	84452.5	1.27727	0.619832
E9Q735	Ubiquitin conjugation factor E4 A	Ube4a	FUNCTION: Ubiquitin-protein ligase that probably functions as an E3 ligase in conjunction with specific E1 and E2 ligases. May also function as an E4 ligase mediating the assembly of polyubiquitin chains on substrates ubiquitinated by another E3 ubiquitin ligase. Mediates 'Lys-48'-linked polyubiquitination of substrates. {ECO:0000250|UniProtKB:P54860, ECO:0000269|PubMed:11435423}.	sp|E9Q735|UBE4A_MOUSE	sp|E9Q735|UBE4A_MOUSE Ubiquitin conjugation factor E4 A OS=Mus musculus OX=10090 GN=Ube4a PE=1 SV=1	1	11	11	11	16.7	118.2	384320	687720	346260	472767	234420	298190	363540	298717	1.58266	0.202442
E9Q784	Zinc finger CCCH domain-containing protein 13	Zc3h13	FUNCTION: Associated component of the WMM complex, a complex that mediates N6-methyladenosine (m6A) methylation of RNAs, a modification that plays a role in the efficiency of mRNA splicing and RNA processing (PubMed:29535189, PubMed:29547716). Acts as a key regulator of m6A methylation by promoting m6A methylation of mRNAs at the 3'-UTR (PubMed:29547716). Controls embryonic stem cells (ESCs) plur…	sp|E9Q784|ZC3HD_MOUSE	sp|E9Q784|ZC3HD_MOUSE Zinc finger CCCH domain-containing protein 13 OS=Mus musculus OX=10090 GN=Zc3h13 PE=1 SV=1	1	15	15	15	9.8	203.75	158930	335880	118980	204597	197060	141230	155730	164673	1.24244	0.592398
E9Q7D5	Rho guanine nucleotide exchange factor 5	Arhgef5	FUNCTION: Guanine nucleotide exchange factor which activates Rho GTPases (PubMed:19713215, PubMed:21525037). Strongly activates RHOA (PubMed:19713215, PubMed:21525037). Also strongly activates RHOB, weakly activates RHOC and RHOG and shows no effect on RHOD, RHOV, RHOQ or RAC1 (PubMed:19713215). Involved in regulation of cell shape and actin cytoskeletal organization (PubMed:21525037). Plays a ro…	sp|E9Q7D5|ARHG5_MOUSE	sp|E9Q7D5|ARHG5_MOUSE Rho guanine nucleotide exchange factor 5 OS=Mus musculus OX=10090 GN=Arhgef5 PE=1 SV=1	1	2	2	2	1.8	176.66	11662	101580	9052.9	40765	8746.4	10629	3890.7	7755.37	5.25636	0.339773
E9Q7E2	AT-rich interactive domain-containing protein 2	Arid2	FUNCTION: Involved in transcriptional activation and repression of select genes by chromatin remodeling (alteration of DNA-nucleosome topology). Required for the stability of the SWI/SNF chromatin remodeling complex SWI/SNF-B (PBAF). May be involved in targeting the complex to different genes. May be involved in regulating transcriptional activation of cardiac genes. {ECO:0000250|UniProtKB:Q68CP9…	sp|E9Q7E2|ARID2_MOUSE	sp|E9Q7E2|ARID2_MOUSE AT-rich interactive domain-containing protein 2 OS=Mus musculus OX=10090 GN=Arid2 PE=1 SV=1	1	14	14	14	12.1	195.99	230590	368730	412080	337133	129650	253800	281000	221483	1.52216	0.182839
E9Q7G0	Nuclear mitotic apparatus protein 1	Numa1	FUNCTION: Microtubule (MT)-binding protein that plays a role in the formation and maintenance of the spindle poles and the alignement and the segregation of chromosomes during mitotic cell division (PubMed:19255246, PubMed:24109598, PubMed:26765568). Functions to tether the minus ends of MTs at the spindle poles, which is critical for the establishment and maintenance of the spindle poles (PubMed…	sp|E9Q7G0|NUMA1_MOUSE	sp|E9Q7G0|NUMA1_MOUSE Nuclear mitotic apparatus protein 1 OS=Mus musculus OX=10090 GN=Numa1 PE=1 SV=1	1	91	91	91	54.7	235.63	9039000	13689000	10298000	1.10087e+07	10349000	10318000	10021000	1.02293e+07	1.07619	0.605565
E9Q8I9	Protein furry homolog	Fry	FUNCTION: Plays a crucial role in the structural integrity of mitotic centrosomes and in the maintenance of spindle bipolarity by promoting PLK1 activity at the spindle poles in early mitosis. May function as a scaffold promoting the interaction between AURKA and PLK1, thereby enhancing AURKA-mediated PLK1 phosphorylation. {ECO:0000269|PubMed:22753416}.	sp|E9Q8I9|FRY_MOUSE	sp|E9Q8I9|FRY_MOUSE Protein furry homolog OS=Mus musculus OX=10090 GN=Fry PE=1 SV=1	1	12	12	12	6	339.09	315020	321030	155710	263920	195540	195190	218600	203110	1.29939	0.328456
E9Q912	Rap1 GTPase-GDP dissociation stimulator 1	Rap1gds1		sp|E9Q912|GDS1_MOUSE	sp|E9Q912|GDS1_MOUSE Rap1 GTPase-GDP dissociation stimulator 1 OS=Mus musculus OX=10090 GN=Rap1gds1 PE=2 SV=1	1	18	18	18	42.3	66.076	2391200	4111900	1997100	2833400	2521900	2787000	2307300	2.53873e+06	1.11607	0.680132
E9Q9D5	Rab-like protein 2A	Rabl2	FUNCTION: Plays an essential role in male fertility, sperm intra-flagellar transport, and tail assembly. Binds, in a GTP-regulated manner, to a specific set of effector proteins including key proteins involved in cilia development and function and delivers them into the growing sperm tail. {ECO:0000269|PubMed:23055941}.	sp|E9Q9D5|RBL2A_MOUSE	sp|E9Q9D5|RBL2A_MOUSE Rab-like protein 2A OS=Mus musculus OX=10090 GN=Rabl2 PE=1 SV=1	1	3	3	3	19.7	25.61		44833	31290	38061.5	33643	38789	32340	34924	1.08984	0.617466
E9Q9W4	Long-chain fatty acid transport protein 6	Slc27a6	FUNCTION: Involved in translocation of long-chain fatty acids (LFCA) across the plasma membrane (PubMed:15699031). Thought to function as the predominant fatty acid protein transporter in heart (By similarity). Has acyl-CoA ligase activity for long-chain and very-long-chain fatty acids (VLCFAs) (PubMed:15699031). {ECO:0000250|UniProtKB:Q9Y2P4, ECO:0000269|PubMed:15699031}.	sp|E9Q9W4|S27A6_MOUSE	sp|E9Q9W4|S27A6_MOUSE Long-chain fatty acid transport protein 6 OS=Mus musculus OX=10090 GN=Slc27a6 PE=1 SV=1	1	5	5	5	10.8	70.191	291050	152320	11394	151588	215560	244290	87875	182575	0.830278	0.758104
E9QAT4	Protein transport protein Sec16A	Sec16a	FUNCTION: Acts as a molecular scaffold that plays a key role in the organization of the endoplasmic reticulum exit sites (ERES), also known as transitional endoplasmic reticulum (tER). SAR1A-GTP-dependent assembly of SEC16A on the ER membrane forms an organized scaffold defining an ERES. Required for secretory cargo traffic from the endoplasmic reticulum to the Golgi apparatus (PubMed:17428803). …	sp|E9QAT4|SC16A_MOUSE	sp|E9QAT4|SC16A_MOUSE Protein transport protein Sec16A OS=Mus musculus OX=10090 GN=Sec16a PE=1 SV=1	1	30	30	30	19.3	254.2	841460	1517200	1304400	1221020	988470	1028700	1098500	1.03856e+06	1.17569	0.417555
F6ZDS4	Nucleoprotein TPR	Tpr	FUNCTION: Component of the nuclear pore complex (NPC), a complex required for the trafficking across the nuclear envelope. Functions as a scaffolding element in the nuclear phase of the NPC essential for normal nucleocytoplasmic transport of proteins and mRNAs, plays a role in the establishment of nuclear-peripheral chromatin compartmentalization in interphase, and in the mitotic spindle checkpoi…	sp|F6ZDS4|TPR_MOUSE	sp|F6ZDS4|TPR_MOUSE Nucleoprotein TPR OS=Mus musculus OX=10090 GN=Tpr PE=1 SV=1	1	94	94	94	40.8	273.99	7064700	6676300	6509000	6750000	7130700	7002700	6435500	6856300	0.984496	0.713562
F7A4A7	Otogelin-like protein	Otogl		sp|F7A4A7|OTOGL_MOUSE	sp|F7A4A7|OTOGL_MOUSE Otogelin-like protein OS=Mus musculus OX=10090 GN=Otogl PE=1 SV=1	1	3	3	3	2.1	260.93	26572	51272	30370	36071.3	35896	38754	41764	38804.7	0.929562	0.745668
F7BJB9	MORC family CW-type zinc finger protein 3	Morc3	FUNCTION: Nuclear factor which forms MORC3-NBs (nuclear bodies) via an ATP-dependent mechanism (By similarity). Sumoylated MORC3-NBs can also associate with PML-NBs (By similarity). Recruits TP53 and SP100 to PML-NBs, thus regulating TP53 activity (PubMed:17332504). Binds RNA in vitro (By similarity). {ECO:0000250|UniProtKB:Q14149, ECO:0000269|PubMed:17332504}.	sp|F7BJB9|MORC3_MOUSE	sp|F7BJB9|MORC3_MOUSE MORC family CW-type zinc finger protein 3 OS=Mus musculus OX=10090 GN=Morc3 PE=1 SV=1	1	5	5	5	8.5	106.52	53996	47935	59501	53810.7	48052	49938	70581	56190.3	0.95765	0.779636
F8VPU2	FERM, ARHGEF and pleckstrin domain-containing protein 1	Farp1	FUNCTION: Functions as guanine nucleotide exchange factor for RAC1. May play a role in semaphorin signaling. Plays a role in the assembly and disassembly of dendritic filopodia, the formation of dendritic spines, regulation of dendrite length and ultimately the formation of synapses (By similarity). {ECO:0000250}.	sp|F8VPU2|FARP1_MOUSE	sp|F8VPU2|FARP1_MOUSE FERM, ARHGEF and pleckstrin domain-containing protein 1 OS=Mus musculus OX=10090 GN=Farp1 PE=1 SV=1	1	30	30	29	40.8	118.87	2561600	2610300	2246600	2.47283e+06	2293000	1978300	2589200	2.28683e+06	1.08134	0.425819
F8VQB6	Unconventional myosin-X	Myo10	FUNCTION: Myosins are actin-based motor molecules with ATPase activity. Unconventional myosins serve in intracellular movements. MYO10 binds to actin filaments and actin bundles and functions as plus end-directed motor. The tail domain binds to membranous compartments containing phosphatidylinositol 3,4,5-trisphosphate or integrins, and mediates cargo transport along actin filaments (By similarit…	sp|F8VQB6|MYO10_MOUSE	sp|F8VQB6|MYO10_MOUSE Unconventional myosin-X OS=Mus musculus OX=10090 GN=Myo10 PE=1 SV=1	1	1	1	1	0.7	237.32	32854	25910	20469	26411	20252	23587	20324	21387.7	1.23487	0.251325
G3X9K3	Brefeldin A-inhibited guanine nucleotide-exchange protein 1	Arfgef1	FUNCTION: Promotes guanine-nucleotide exchange on ARF1 and ARF3. Promotes the activation of ARF1/ARF3 through replacement of GDP with GTP. Involved in vesicular trafficking. Required for the maintenance of Golgi structure; the function may be independent of its GEF activity. Required for the maturaion of integrin beta-1 in the Golgi. Involved in the establishment and persistence of cell polarity …	sp|G3X9K3|BIG1_MOUSE	sp|G3X9K3|BIG1_MOUSE Brefeldin A-inhibited guanine nucleotide-exchange protein 1 OS=Mus musculus OX=10090 GN=Arfgef1 PE=1 SV=1	1	23	18	18	18.6	208.5	562030	855720	786260	734670	741900	784160	780710	768923	0.955453	0.721829
G3XA57	Rab11 family-interacting protein 2	Rab11fip2	FUNCTION: A Rab11 effector binding preferentially phosphatidylinositol 3,4,5-trisphosphate (PtdInsP3) and phosphatidic acid (PA) and acting in the regulation of the transport of vesicles from the endosomal recycling compartment (ERC) to the plasma membrane. Involved in insulin granule exocytosis. Also involved in receptor-mediated endocytosis and membrane trafficking of recycling endosomes, proba…	sp|G3XA57|RFIP2_MOUSE	sp|G3XA57|RFIP2_MOUSE Rab11 family-interacting protein 2 OS=Mus musculus OX=10090 GN=Rab11fip2 PE=1 SV=1	1	2	2	2	6.2	58.206	13612	14550	23163	17108.3	10918	5493.5		8205.75	2.08492	0.137068
G5E829	Plasma membrane calcium-transporting ATPase 1	Atp2b1	FUNCTION: Catalyzes the hydrolysis of ATP coupled with the transport of calcium from the cytoplasm to the extracellular space thereby maintaining intracellular calcium homeostasis (PubMed:22311909, PubMed:16956963, PubMed:28827723, PubMed:26392310, PubMed:29950683, PubMed:24805951, PubMed:23266958). Plays a role in blood pressure regulation through regulation of intracellular calcium concentratio…	sp|G5E829|AT2B1_MOUSE	sp|G5E829|AT2B1_MOUSE Plasma membrane calcium-transporting ATPase 1 OS=Mus musculus OX=10090 GN=Atp2b1 PE=1 SV=1	1	25	25	14	26	134.75	3071700	3918500	3573700	3521300	3552400	3719000	3509300	3.59357e+06	0.97989	0.790161
G5E869	Zinc finger protein 142	Znf142	FUNCTION: May be involved in transcriptional regulation. {ECO:0000305}.	sp|G5E869|ZN142_MOUSE	sp|G5E869|ZN142_MOUSE Zinc finger protein 142 OS=Mus musculus OX=10090 GN=Znf142 PE=2 SV=1	1	2	1	1	0.9	206.23	186620		215510	201065	214750	235030	233790	227857	0.882419	0.145492
G5E870	E3 ubiquitin-protein ligase TRIP12	Trip12	FUNCTION: E3 ubiquitin-protein ligase involved in ubiquitin fusion degradation (UFD) pathway and regulation of DNA repair. Part of the ubiquitin fusion degradation (UFD) pathway, a process that mediates ubiquitination of protein at their N-terminus, regardless of the presence of lysine residues in target proteins. Acts as a key regulator of DNA damage response by acting as a suppressor of RNF168,…	sp|G5E870|TRIPC_MOUSE	sp|G5E870|TRIPC_MOUSE E3 ubiquitin-protein ligase TRIP12 OS=Mus musculus OX=10090 GN=Trip12 PE=1 SV=1	1	39	39	39	29.6	224.13	1395500	2165100	1553200	1704600	1427000	1478600	1489500	1.46503e+06	1.16352	0.366546
G5E897	Protein O-glucosyltransferase 3	Poglut3	FUNCTION: Protein glucosyltransferase that catalyzes the transfer of glucose from UDP-glucose to a serine residue within the consensus sequence peptide C-X-N-T-X-G-S-F-X-C. Can also catalyze the transfer of xylose from UDP-xylose but less efficiently. Specifically targets extracellular EGF repeats of proteins such as NOTCH1 and NOTCH3. May regulate the transport of NOTCH1 and NOTCH3 to the plasma…	sp|G5E897|PLGT3_MOUSE	sp|G5E897|PLGT3_MOUSE Protein O-glucosyltransferase 3 OS=Mus musculus OX=10090 GN=Poglut3 PE=1 SV=1	1	12	12	12	34.4	57.685	960020	1103000	849420	970813	737720	907550	972240	872503	1.11268	0.387103
G5E8B9	Zinc finger and BTB domain-containing protein 11	Zbtb11	FUNCTION: May be involved in transcriptional regulation. {ECO:0000250|UniProtKB:O95625}.	sp|G5E8B9|ZBT11_MOUSE	sp|G5E8B9|ZBT11_MOUSE Zinc finger and BTB domain-containing protein 11 OS=Mus musculus OX=10090 GN=Zbtb11 PE=2 SV=1	1	2	2	2	2.4	118.56		3336600	370210	1853405	287420	199130	793630	426727	4.34331	0.296344
G5E8K5	Ankyrin-3	Ank3	FUNCTION: Membrane-cytoskeleton linker. May participate in the maintenance/targeting of ion channels and cell adhesion molecules at the nodes of Ranvier and axonal initial segments (By similarity). In skeletal muscle, required for costamere localization of DMD and betaDAG1. Regulates KCNA1 channel activity in function of dietary Mg(2+) levels, and thereby contributes to the regulation of renal Mg…	sp|G5E8K5|ANK3_MOUSE	sp|G5E8K5|ANK3_MOUSE Ankyrin-3 OS=Mus musculus OX=10090 GN=Ank3 PE=1 SV=1	1	15	10	10	10.6	214.06	137370	321660	231230	230087	220170	232510	260520	237733	0.967835	0.895249
G5E8P0	Gamma-tubulin complex component 6	Tubgcp6	FUNCTION: Gamma-tubulin complex is necessary for microtubule nucleation at the centrosome. {ECO:0000250|UniProtKB:Q96RT7}.	sp|G5E8P0|GCP6_MOUSE	sp|G5E8P0|GCP6_MOUSE Gamma-tubulin complex component 6 OS=Mus musculus OX=10090 GN=Tubgcp6 PE=1 SV=1	1	4	4	4	4.7	197.19		6358900	1477700	3918300	2189900	1350700	2682900	2074500	1.88879	0.400604
G5E8V9	Arfaptin-1	Arfip1		sp|G5E8V9|ARFP1_MOUSE	sp|G5E8V9|ARFP1_MOUSE Arfaptin-1 OS=Mus musculus OX=10090 GN=Arfip1 PE=1 SV=1	1	10	10	10	37.8	41.518	666330	1186800	730260	861130	869710	871060	794670	845147	1.01891	0.927843
O08523	Alpha-tectorin	Tecta	FUNCTION: One of the major non-collagenous components of the tectorial membrane (By similarity). The tectorial membrane is an extracellular matrix of the inner ear that covers the neuroepithelium of the cochlea and contacts the stereocilia bundles of specialized sensory hair cells. Sound induces movement of these hair cells relative to the tectorial membrane, deflects the stereocilia and leads to…	sp|O08523|TECTA_MOUSE	sp|O08523|TECTA_MOUSE Alpha-tectorin OS=Mus musculus OX=10090 GN=Tecta PE=1 SV=2	1	41	41	41	27	239.43	10419000	9133900	8919800	9490900	10545000	10720000	11328000	1.08643e+07	0.873583	0.0589946
O08524	Beta-tectorin	Tectb	FUNCTION: One of the major non-collagenous components of the tectorial membrane (By similarity). The tectorial membrane is an extracellular matrix of the inner ear that covers the neuroepithelium of the cochlea and contacts the stereocilia bundles of specialized sensory hair cells. Sound induces movement of these hair cells relative to the tectorial membrane, deflects the stereocilia and leads to…	sp|O08524|TECTB_MOUSE	sp|O08524|TECTB_MOUSE Beta-tectorin OS=Mus musculus OX=10090 GN=Tectb PE=1 SV=2	1	2	2	2	8.8	36.985	230790	363930	191580	262100	341700	437660	274640	351333	0.746015	0.273822
O08528	Hexokinase-2	Hk2	FUNCTION: Catalyzes the phosphorylation of hexose, such as D-glucose and D-fructose, to hexose 6-phosphate (D-glucose 6-phosphate and D-fructose 6-phosphate, respectively) (By similarity). Mediates the initial step of glycolysis by catalyzing phosphorylation of D-glucose to D-glucose 6-phosphate (By similarity). Plays a key role in maintaining the integrity of the outer mitochondrial membrane by …	sp|O08528|HXK2_MOUSE	sp|O08528|HXK2_MOUSE Hexokinase-2 OS=Mus musculus OX=10090 GN=Hk2 PE=1 SV=1	1	20	18	18	30.5	102.53	708890	971310	815020	831740	789850	738240	671290	733127	1.13451	0.303456
O08529	Calpain-2 catalytic subunit	Capn2	FUNCTION: Calcium-regulated non-lysosomal thiol-protease which catalyzes limited proteolysis of substrates involved in cytoskeletal remodeling and signal transduction. Proteolytically cleaves MYOC at 'Arg-226' (By similarity). Proteolytically cleaves CPEB3 following neuronal stimulation which abolishes CPEB3 translational repressor activity, leading to translation of CPEB3 target mRNAs (PubMed:22…	sp|O08529|CAN2_MOUSE	sp|O08529|CAN2_MOUSE Calpain-2 catalytic subunit OS=Mus musculus OX=10090 GN=Capn2 PE=1 SV=4	1	28	28	28	52	79.871	5288900	6587900	5592100	5.82297e+06	5413200	5143900	5408600	5321900	1.09415	0.280946
O08532	Voltage-dependent calcium channel subunit alpha-2/delta-1	Cacna2d1	FUNCTION: The alpha-2/delta subunit of voltage-dependent calcium channels regulates calcium current density and activation/inactivation kinetics of the calcium channel. Plays an important role in excitation-contraction coupling (By similarity). {ECO:0000250}.	sp|O08532|CA2D1_MOUSE	sp|O08532|CA2D1_MOUSE Voltage-dependent calcium channel subunit alpha-2/delta-1 OS=Mus musculus OX=10090 GN=Cacna2d1 PE=1 SV=1	1	23	23	21	26.6	124.63	1760200	1065900	1785800	1537300	1473200	1227200	1347400	1.34927e+06	1.13936	0.487713
O08539	Myc box-dependent-interacting protein 1	Bin1	FUNCTION: Is a key player in the control of plasma membrane curvature, and membrane shaping and remodeling. Required in muscle cells for the formation of T-tubules, tubular invaginations of the plasma membrane that function in depolarization-contraction coupling. Required in muscle cells for the formation of T-tubules, tubular invaginations of the plasma membrane that function in depolarization-c…	sp|O08539|BIN1_MOUSE	sp|O08539|BIN1_MOUSE Myc box-dependent-interacting protein 1 OS=Mus musculus OX=10090 GN=Bin1 PE=1 SV=1	1	14	14	13	33.8	64.469	1777800	2282300	1732300	1930800	1560300	1776900	1720700	1.68597e+06	1.14522	0.262324
O08543	Ephrin-A5	Efna5	FUNCTION: Cell surface GPI-bound ligand for Eph receptors, a family of receptor tyrosine kinases which are crucial for migration, repulsion and adhesion during neuronal, vascular and epithelial development. Binds promiscuously Eph receptors residing on adjacent cells, leading to contact-dependent bidirectional signaling into neighboring cells. The signaling pathway downstream of the receptor is r…	sp|O08543|EFNA5_MOUSE	sp|O08543|EFNA5_MOUSE Ephrin-A5 OS=Mus musculus OX=10090 GN=Efna5 PE=1 SV=1	1	2	2	2	9.2	26.339	94798	267920	91231	151316	102700	46724	59096	69506.7	2.177	0.249215
O08547	Vesicle-trafficking protein SEC22b	Sec22b	FUNCTION: SNARE involved in targeting and fusion of ER-derived transport vesicles with the Golgi complex as well as Golgi-derived retrograde transport vesicles with the ER.	sp|O08547|SC22B_MOUSE	sp|O08547|SC22B_MOUSE Vesicle-trafficking protein SEC22b OS=Mus musculus OX=10090 GN=Sec22b PE=1 SV=3	1	13	13	13	67	24.74	2646100	2923300	2426500	2665300	3697600	2999400	2866300	3.18777e+06	0.836103	0.151418
O08550	Histone-lysine N-methyltransferase 2B	Kmt2b	FUNCTION: Histone methyltransferase that methylates 'Lys-4' of histone H3 (By similarity). H3 'Lys-4' methylation represents a specific tag for epigenetic transcriptional activation (By similarity). Plays a central role in beta-globin locus transcription regulation by being recruited by NFE2 (By similarity). Plays an important role in controlling bulk H3K4me during oocyte growth and preimplantati…	sp|O08550|KMT2B_MOUSE	sp|O08550|KMT2B_MOUSE Histone-lysine N-methyltransferase 2B OS=Mus musculus OX=10090 GN=Kmt2b PE=1 SV=3	1	5	5	5	3.5	294.82	152960	129910	111400	131423	105920		173800	139860	0.939678	0.794696
O08553	Dihydropyrimidinase-related protein 2	Dpysl2	FUNCTION: Plays a role in neuronal development and polarity, as well as in axon growth and guidance, neuronal growth cone collapse and cell migration. Necessary for signaling by class 3 semaphorins and subsequent remodeling of the cytoskeleton. May play a role in endocytosis. {ECO:0000269|PubMed:22057101}.	sp|O08553|DPYL2_MOUSE	sp|O08553|DPYL2_MOUSE Dihydropyrimidinase-related protein 2 OS=Mus musculus OX=10090 GN=Dpysl2 PE=1 SV=2	1	26	26	22	65.7	62.277	21326000	21495000	20202000	2.10077e+07	25606000	23447000	21617000	2.35567e+07	0.891793	0.105347
O08573	Galectin-9	Lgals9	FUNCTION: Binds galactosides (By similarity). Has high affinity for the Forssman pentasaccharide (By similarity). Ligand for HAVCR2/TIM3 (By similarity). Binding to HAVCR2 induces T-helper type 1 lymphocyte (Th1) death (By similarity). Also stimulates bactericidal activity in infected macrophages by causing macrophage activation and IL1B secretion which restricts intracellular bacterial growth (P…	sp|O08573|LEG9_MOUSE	sp|O08573|LEG9_MOUSE Galectin-9 OS=Mus musculus OX=10090 GN=Lgals9 PE=1 SV=1	1	5	5	5	16.1	40.035	266730	430810	279580	325707	188790	200460	192630	193960	1.67925	0.0670903
O08579	Emerin	Emd	FUNCTION: Stabilizes and promotes the formation of a nuclear actin cortical network. Stimulates actin polymerization in vitro by binding and stabilizing the pointed end of growing filaments. Inhibits beta-catenin activity by preventing its accumulation in the nucleus. Acts by influencing the nuclear accumulation of beta-catenin through a CRM1-dependent export pathway. Links centrosomes to the nuc…	sp|O08579|EMD_MOUSE	sp|O08579|EMD_MOUSE Emerin OS=Mus musculus OX=10090 GN=Emd PE=1 SV=1	1	11	11	11	52.5	29.435	870020	709740	946720	842160	797500	828570	839970	822013	1.02451	0.79056
O08582	GTP-binding protein 1	Gtpbp1	FUNCTION: Promotes degradation of target mRNA species. Plays a role in the regulation of circadian mRNA stability. Binds GTP and has GTPase activity (By similarity). {ECO:0000250}.	sp|O08582|GTPB1_MOUSE	sp|O08582|GTPB1_MOUSE GTP-binding protein 1 OS=Mus musculus OX=10090 GN=Gtpbp1 PE=1 SV=2	1	14	14	14	31.1	72.3	807360	1303900	1115700	1.07565e+06	875930	915820	984610	925453	1.1623	0.36806
O08583	THO complex subunit 4	Alyref	FUNCTION: Export adapter involved in nuclear export of spliced and unspliced mRNA. Binds mRNA which is thought to be transferred to the NXF1-NXT1 heterodimer for export (TAP/NFX1 pathway) (PubMed:9119228, PubMed:10786854, PubMed:11158589). Component of the TREX complex which is thought to couple mRNA transcription, processing and nuclear export, and specifically associates with spliced mRNA and n…	sp|O08583|THOC4_MOUSE	sp|O08583|THOC4_MOUSE THO complex subunit 4 OS=Mus musculus OX=10090 GN=Alyref PE=1 SV=3	1	11	11	7	49.8	26.94	5387800	7307000	6312200	6.33567e+06	7250300	7046400	5667200	6.65463e+06	0.952068	0.690406
O08585	Clathrin light chain A	Clta	FUNCTION: Clathrin is the major protein of the polyhedral coat of coated pits and vesicles. Acts as component of the TACC3/ch-TOG/clathrin complex proposed to contribute to stabilization of kinetochore fibers of the mitotic spindle by acting as inter-microtubule bridge (By similarity). {ECO:0000250|UniProtKB:P09496}.	sp|O08585|CLCA_MOUSE	sp|O08585|CLCA_MOUSE Clathrin light chain A OS=Mus musculus OX=10090 GN=Clta PE=1 SV=2	1	8	8	8	23.8	25.604	4006600	2273800	3897200	3.39253e+06	4675400	4094400	3431000	4.06693e+06	0.834175	0.36831
O08599	Syntaxin-binding protein 1	Stxbp1	FUNCTION: Participates in the regulation of synaptic vesicle docking and fusion through interaction with GTP-binding proteins (By similarity). Essential for neurotransmission and binds syntaxin, a component of the synaptic vesicle fusion machinery probably in a 1:1 ratio. Can interact with syntaxins 1, 2, and 3 but not syntaxin 4. May play a role in determining the specificity of intracellular fu…	sp|O08599|STXB1_MOUSE	sp|O08599|STXB1_MOUSE Syntaxin-binding protein 1 OS=Mus musculus OX=10090 GN=Stxbp1 PE=1 SV=2	1	15	15	15	36.7	67.568	1648900	2195900	1238500	1.69443e+06	1445700	1509400	1318300	1.42447e+06	1.18952	0.39405
O08600	Endonuclease G, mitochondrial	Endog	FUNCTION: Cleaves DNA at double-stranded (DG)n.(DC)n and at single-stranded (DC)n tracts. In addition to deoxyribonuclease activities, also has ribonuclease (RNase) and RNase H activities. Capable of generating the RNA primers required by DNA polymerase gamma to initiate replication of mitochondrial DNA (By similarity). {ECO:0000250}.	sp|O08600|NUCG_MOUSE	sp|O08600|NUCG_MOUSE Endonuclease G, mitochondrial OS=Mus musculus OX=10090 GN=Endog PE=1 SV=1	1	2	2	2	6.8	32.19	54066	111640	76742	80816	60432	74302	71624	68786	1.17489	0.524535
O08601	Microsomal triglyceride transfer protein large subunit	Mttp	FUNCTION: Catalyzes the transport of triglyceride, cholesteryl ester, and phospholipid between phospholipid surfaces. Required for the secretion of plasma lipoproteins that contain apolipoprotein B. May be involved in regulating cholesteryl ester biosynthesis in cells that produce lipoproteins. Loads phospholipid into the C1D1 antigen-binding groove. Isoform 2 is critical for the development of n…	sp|O08601|MTP_MOUSE	sp|O08601|MTP_MOUSE Microsomal triglyceride transfer protein large subunit OS=Mus musculus OX=10090 GN=Mttp PE=1 SV=2	1	3	3	3	4.6	99.098		1662.4	81117	41389.7		73449	57247	65348	0.633374	0.614466
O08638	Myosin-11	Myh11	FUNCTION: Muscle contraction.	sp|O08638|MYH11_MOUSE	sp|O08638|MYH11_MOUSE Myosin-11 OS=Mus musculus OX=10090 GN=Myh11 PE=1 SV=1	1	28	10	10	16.3	227.03	260830	339370	108900	236367	209600	93275	162730	155202	1.52296	0.343539
O08648	Mitogen-activated protein kinase kinase kinase 4	Map3k4	FUNCTION: Component of a protein kinase signal transduction cascade. Activates the CSBP2, P38 and JNK MAPK pathways, but not the ERK pathway. Specifically phosphorylates and activates MAP2K4 and MAP2K6. {ECO:0000269|PubMed:16157600, ECO:0000269|PubMed:9079650}.	sp|O08648|M3K4_MOUSE	sp|O08648|M3K4_MOUSE Mitogen-activated protein kinase kinase kinase 4 OS=Mus musculus OX=10090 GN=Map3k4 PE=1 SV=2	1	6	6	6	5	179.83	265700	359720	48972	224797	375550	478820	506460	453610	0.495574	0.0845841
O08663	Methionine aminopeptidase 2	Metap2	FUNCTION: Cotranslationally removes the N-terminal methionine from nascent proteins. The N-terminal methionine is often cleaved when the second residue in the primary sequence is small and uncharged (Met-Ala-, Cys, Gly, Pro, Ser, Thr, or Val). {ECO:0000255|HAMAP-Rule:MF_03175}.; FUNCTION: Protects eukaryotic initiation factor EIF2S1 from translation-inhibiting phosphorylation by inhibitory kinase…	sp|O08663|MAP2_MOUSE	sp|O08663|MAP2_MOUSE Methionine aminopeptidase 2 OS=Mus musculus OX=10090 GN=Metap2 PE=1 SV=1	1	16	16	16	43.1	52.921	1716400	1841200	1699100	1.75223e+06	1659100	1819700	1838700	1772500	0.988566	0.793545
O08664	B-cell CLL/lymphoma 7 protein family member C	Bcl7c	FUNCTION: May play an anti-apoptotic role. {ECO:0000269|PubMed:15270555}.	sp|O08664|BCL7C_MOUSE;sp|Q921K9|BCL7B_MOUSE	sp|O08664|BCL7C_MOUSE B-cell CLL/lymphoma 7 protein family member C OS=Mus musculus OX=10090 GN=Bcl7c PE=1 SV=1	2	3	3	2	24	23.445	233280	195120	1095800	508067	567500	319170	1353000	746557	0.680547	0.607441
O08688	Calpain-5	Capn5	FUNCTION: Calcium-regulated non-lysosomal thiol-protease. {ECO:0000250}.	sp|O08688|CAN5_MOUSE	sp|O08688|CAN5_MOUSE Calpain-5 OS=Mus musculus OX=10090 GN=Capn5 PE=1 SV=1	1	2	2	2	5.6	72.954	40372	93624	48813	60936.3	47509	56016	43296	48940.3	1.24511	0.518
O08709	Peroxiredoxin-6	Prdx6	FUNCTION: Thiol-specific peroxidase that catalyzes the reduction of hydrogen peroxide and organic hydroperoxides to water and alcohols, respectively. Can reduce H(2)O(2) and short chain organic, fatty acid, and phospholipid hydroperoxides. Also has phospholipase activity, and can therefore either reduce the oxidized sn-2 fatty acyl grup of phospholipids (peroxidase activity) or hydrolyze the sn-2…	sp|O08709|PRDX6_MOUSE	sp|O08709|PRDX6_MOUSE Peroxiredoxin-6 OS=Mus musculus OX=10090 GN=Prdx6 PE=1 SV=3	1	17	17	17	82.6	24.87	7866500	10394000	8136200	8798900	7626700	8482800	7969900	8.02647e+06	1.09624	0.409359
O08734	Bcl-2 homologous antagonist/killer	Bak1	FUNCTION: In the presence of an appropriate stimulus, accelerates programmed cell death by binding to, and antagonizing the anti-apoptotic action of BCL2. {ECO:0000250}.	sp|O08734|BAK_MOUSE	sp|O08734|BAK_MOUSE Bcl-2 homologous antagonist/killer OS=Mus musculus OX=10090 GN=Bak1 PE=1 SV=3	1	4	4	4	28.7	23.294	89518	40688	11780	47328.7	43113	44240	6583.8	31312.3	1.51151	0.568906
O08738	Caspase-6	Casp6	FUNCTION: Involved in the activation cascade of caspases responsible for apoptosis execution. Cleaves poly(ADP-ribose) polymerase in vitro, as well as lamins. Overexpression promotes programmed cell death (By similarity). {ECO:0000250}.	sp|O08738|CASP6_MOUSE	sp|O08738|CASP6_MOUSE Caspase-6 OS=Mus musculus OX=10090 GN=Casp6 PE=1 SV=1	1	12	12	12	42.8	31.595	251180	674320	602830	509443	566260	565990	432200	521483	0.976912	0.934754
O08740	DNA-directed RNA polymerase II subunit RPB11	Polr2j	FUNCTION: DNA-dependent RNA polymerase catalyzes the transcription of DNA into RNA using the four ribonucleoside triphosphates as substrates. Component of RNA polymerase II which synthesizes mRNA precursors and many functional non-coding RNAs. Pol II is the central component of the basal RNA polymerase II transcription machinery. It is composed of mobile elements that move relative to each other.…	sp|O08740|RPB11_MOUSE	sp|O08740|RPB11_MOUSE DNA-directed RNA polymerase II subunit RPB11 OS=Mus musculus OX=10090 GN=Polr2j PE=1 SV=1	1	5	5	5	47.9	13.251	270090	343350	454100	355847	330990	335690	454590	373757	0.952081	0.802595
O08746	Matrilin-2	Matn2	FUNCTION: Involved in matrix assembly. {ECO:0000250}.	sp|O08746|MATN2_MOUSE	sp|O08746|MATN2_MOUSE Matrilin-2 OS=Mus musculus OX=10090 GN=Matn2 PE=2 SV=2	1	6	6	6	9.7	106.75	145680	258330	173640	192550	139980	281130	237320	219477	0.877314	0.642583
O08749	Dihydrolipoyl dehydrogenase, mitochondrial	Dld	FUNCTION: Lipoamide dehydrogenase is a component of the glycine cleavage system as well as an E3 component of three alpha-ketoacid dehydrogenase complexes (pyruvate-, alpha-ketoglutarate-, and branched-chain amino acid-dehydrogenase complex) (By similarity). The 2-oxoglutarate dehydrogenase complex is mainly active in the mitochondrion (By similarity). A fraction of the 2-oxoglutarate dehydrogena…	sp|O08749|DLDH_MOUSE	sp|O08749|DLDH_MOUSE Dihydrolipoyl dehydrogenase, mitochondrial OS=Mus musculus OX=10090 GN=Dld PE=1 SV=2	1	16	16	16	47	54.272	4460400	6201300	5313900	5325200	4583800	4751700	4846400	4727300	1.12648	0.304807
O08756	3-hydroxyacyl-CoA dehydrogenase type-2	Hsd17b10	FUNCTION: Mitochondrial dehydrogenase that catalyzes the beta-oxidation at position 17 of androgens and estrogens and has 3-alpha-hydroxysteroid dehydrogenase activity with androsterone (By similarity). Catalyzes the third step in the beta-oxidation of fatty acids (By similarity). Carries out oxidative conversions of 7-alpha-OH and 7-beta-OH bile acids (By similarity). Also exhibits 20-beta-OH an…	sp|O08756|HCD2_MOUSE	sp|O08756|HCD2_MOUSE 3-hydroxyacyl-CoA dehydrogenase type-2 OS=Mus musculus OX=10090 GN=Hsd17b10 PE=1 SV=4	1	9	9	9	54	27.418	4422800	2355700	1892600	2.89037e+06	2790300	2966700	2464800	2740600	1.05465	0.859145
O08759	Ubiquitin-protein ligase E3A	Ube3a	FUNCTION: E3 ubiquitin-protein ligase which accepts ubiquitin from an E2 ubiquitin-conjugating enzyme in the form of a thioester and transfers it to its substrates. Several substrates have been identified including the ARNTL/BMAL1, ARC, RAD23A and RAD23B, MCM7 (which is involved in DNA replication), annexin A1, the PML tumor suppressor, and the cell cycle regulator CDKN1B (PubMed:20211139, PubMed…	sp|O08759|UBE3A_MOUSE	sp|O08759|UBE3A_MOUSE Ubiquitin-protein ligase E3A OS=Mus musculus OX=10090 GN=Ube3a PE=1 SV=2	1	24	24	24	35.6	99.818	1279300	1433200	1417100	1.37653e+06	1226400	1286700	1405600	1.30623e+06	1.05382	0.383022
O08784	Treacle protein	Tcof1	FUNCTION: Nucleolar protein that acts as a regulator of RNA polymerase I by connecting RNA polymerase I with enzymes responsible for ribosomal processing and modification. Required for neural crest specification: following monoubiquitination by the BCR(KBTBD8) complex, associates with NOLC1 and acts as a platform to connect RNA polymerase I with enzymes responsible for ribosomal processing and mo…	sp|O08784|TCOF_MOUSE	sp|O08784|TCOF_MOUSE Treacle protein OS=Mus musculus OX=10090 GN=Tcof1 PE=1 SV=1	1	23	23	23	23.3	135	855180	1199400	1056300	1036960	684970	801800	765800	750857	1.38104	0.0536384
O08788	Dynactin subunit 1	Dctn1	FUNCTION: Plays a key role in dynein-mediated retrograde transport of vesicles and organelles along microtubules by recruiting and tethering dynein to microtubules. Binds to both dynein and microtubules providing a link between specific cargos, microtubules and dynein. Essential for targeting dynein to microtubule plus ends, recruiting dynein to membranous cargos and enhancing dynein processivity…	sp|O08788|DCTN1_MOUSE	sp|O08788|DCTN1_MOUSE Dynactin subunit 1 OS=Mus musculus OX=10090 GN=Dctn1 PE=1 SV=3	1	34	34	34	39.1	141.67	4780700	6222200	4771300	5.25807e+06	4987700	4940400	4843400	4.92383e+06	1.06788	0.527773
O08791	Transcription factor COE3	Ebf3	FUNCTION: Transcriptional activator (PubMed:9151732). Recognizes variations of the palindromic sequence 5'-ATTCCCNNGGGAATT-3' (By similarity). {ECO:0000250|UniProtKB:Q07802, ECO:0000269|PubMed:9151732}.	sp|O08791|COE3_MOUSE;sp|Q8K4J2|COE4_MOUSE	sp|O08791|COE3_MOUSE Transcription factor COE3 OS=Mus musculus OX=10090 GN=Ebf3 PE=1 SV=1	2	12	12	4	24.2	64.877	374370	269230	308840	317480	262550	252760	282480	265930	1.19385	0.181184
O08795	Glucosidase 2 subunit beta	Prkcsh	FUNCTION: Regulatory subunit of glucosidase II that cleaves sequentially the 2 innermost alpha-1,3-linked glucose residues from the Glc(2)Man(9)GlcNAc(2) oligosaccharide precursor of immature glycoproteins (PubMed:27462106, PubMed:9148925). Required for efficient PKD1/Polycystin-1 biogenesis and trafficking to the plasma membrane of the primary cilia (PubMed:21685914). {ECO:0000269|PubMed:2168591…	sp|O08795|GLU2B_MOUSE	sp|O08795|GLU2B_MOUSE Glucosidase 2 subunit beta OS=Mus musculus OX=10090 GN=Prkcsh PE=1 SV=1	1	19	19	19	46.3	58.792	8268000	9249400	9235300	8.91757e+06	10194000	9018400	8916800	9376400	0.951065	0.429812
O08796	Eukaryotic elongation factor 2 kinase	Eef2k	FUNCTION: Threonine kinase that regulates protein synthesis by controlling the rate of peptide chain elongation. Upon activation by a variety of upstream kinases including AMPK or TRPM7, phosphorylates the elongation factor EEF2 at a single site, renders it unable to bind ribosomes and thus inactive. In turn, the rate of protein synthesis is reduced. {ECO:0000269|PubMed:9144159}.	sp|O08796|EF2K_MOUSE	sp|O08796|EF2K_MOUSE Eukaryotic elongation factor 2 kinase OS=Mus musculus OX=10090 GN=Eef2k PE=1 SV=1	1	4	4	4	9.8	81.738	70787	123770	112520	102359	88831	70810	119830	93157	1.09878	0.691437
O08807	Peroxiredoxin-4	Prdx4	FUNCTION: Thiol-specific peroxidase that catalyzes the reduction of hydrogen peroxide and organic hydroperoxides to water and alcohols, respectively. Plays a role in cell protection against oxidative stress by detoxifying peroxides and as sensor of hydrogen peroxide-mediated signaling events (PubMed:11229364). Regulates the activation of NF-kappa-B in the cytosol by a modulation of I-kappa-B-alph…	sp|O08807|PRDX4_MOUSE	sp|O08807|PRDX4_MOUSE Peroxiredoxin-4 OS=Mus musculus OX=10090 GN=Prdx4 PE=1 SV=1	1	13	13	11	56.9	31.052	18724000	22525000	18825000	2.00247e+07	18130000	19162000	19543000	18945000	1.05699	0.459263
O08808	Protein diaphanous homolog 1	Diaph1	FUNCTION: Actin nucleation and elongation factor required for the assembly of F-actin structures, such as actin cables and stress fibers (PubMed:10678165, PubMed:15044801, PubMed:18572016, PubMed:23558171). Binds to the barbed end of the actin filament and slows down actin polymerization and depolymerization (PubMed:10678165, PubMed:15044801, PubMed:18572016). Required for cytokinesis, and transc…	sp|O08808|DIAP1_MOUSE	sp|O08808|DIAP1_MOUSE Protein diaphanous homolog 1 OS=Mus musculus OX=10090 GN=Diaph1 PE=1 SV=1	1	16	16	16	16.5	139.34	342770	690800	351480	461683	323080	399980	415280	379447	1.21673	0.52451
O08810	116 kDa U5 small nuclear ribonucleoprotein component	Eftud2	FUNCTION: Required for pre-mRNA splicing as component of the spliceosome, including pre-catalytic, catalytic and post-catalytic spliceosomal complexes (By similarity). Component of the U5 snRNP and the U4/U6-U5 tri-snRNP complex, a building block of the spliceosome (By similarity). {ECO:0000250|UniProtKB:Q15029}.	sp|O08810|U5S1_MOUSE	sp|O08810|U5S1_MOUSE 116 kDa U5 small nuclear ribonucleoprotein component OS=Mus musculus OX=10090 GN=Eftud2 PE=1 SV=1	1	35	34	34	49.5	109.36	5771600	5718300	6497800	5995900	5545400	6044700	6415700	6.00193e+06	0.998995	0.987293
O08811	General transcription and DNA repair factor IIH helicase subunit XPD	Ercc2	FUNCTION: ATP-dependent 5'-3' DNA helicase, component of the general transcription and DNA repair factor IIH (TFIIH) core complex, which is involved in general and transcription-coupled nucleotide excision repair (NER) of damaged DNA and, when complexed to CAK, in RNA transcription by RNA polymerase II. In NER, TFIIH acts by opening DNA around the lesion to allow the excision of the damaged oligo…	sp|O08811|ERCC2_MOUSE	sp|O08811|ERCC2_MOUSE General transcription and DNA repair factor IIH helicase subunit XPD OS=Mus musculus OX=10090 GN=Ercc2 PE=1 SV=2	1	6	6	6	11.3	86.841	155890	309010	145250	203383	184360	114860	251470	183563	1.10797	0.778858
O08832	Polypeptide N-acetylgalactosaminyltransferase 4	Galnt4	FUNCTION: Catalyzes the initial reaction in O-linked oligosaccharide biosynthesis, the transfer of an N-acetyl-D-galactosamine residue to a serine or threonine residue on the protein receptor. Has a highest activity toward EA2 peptide substrate and a much lower activity with EPO-T, Muc2, Muc1a, Muc1b. {ECO:0000269|PubMed:9153242}.	sp|O08832|GALT4_MOUSE	sp|O08832|GALT4_MOUSE Polypeptide N-acetylgalactosaminyltransferase 4 OS=Mus musculus OX=10090 GN=Galnt4 PE=1 SV=1	1	2	2	2	5.4	66.554	1752.1	76639	15584	31325	41928	20550	34583	32353.7	0.968207	0.96766
O08848	60 kDa SS-A/Ro ribonucleoprotein	RO60	FUNCTION: RNA-binding protein that binds to misfolded non-coding RNAs, pre-5S rRNA, and several small cytoplasmic RNA molecules known as Y RNAs. May stabilize some of these RNAs and protect them from degradation. {ECO:0000269|PubMed:21289087}.; FUNCTION: May play roles in cilia formation and/or maintenance. {ECO:0000269|PubMed:21289087}.	sp|O08848|RO60_MOUSE	sp|O08848|RO60_MOUSE 60 kDa SS-A/Ro ribonucleoprotein OS=Mus musculus OX=10090 GN=RO60 PE=1 SV=1	1	13	13	13	34.2	60.123	729670	794770	740450	754963	676090	690180	821520	729263	1.03524	0.637598
O08912	Polypeptide N-acetylgalactosaminyltransferase 1	Galnt1	FUNCTION: Catalyzes the initial reaction in O-linked oligosaccharide biosynthesis, the transfer of an N-acetyl-D-galactosamine residue to a serine or threonine residue on the protein receptor. Has a broad spectrum of substrates for peptides such as EA2, Muc5AC, Muc1a, Muc1b and Muc7. {ECO:0000269|PubMed:9153242}.	sp|O08912|GALT1_MOUSE;sp|Q8CF93|GLT13_MOUSE	sp|O08912|GALT1_MOUSE Polypeptide N-acetylgalactosaminyltransferase 1 OS=Mus musculus OX=10090 GN=Galnt1 PE=1 SV=1	2	13	13	13	36.7	64.254	658580	780480	894570	777877	811830	720930	997220	843327	0.922391	0.570614
O08914	Fatty-acid amide hydrolase 1	Faah	FUNCTION: Catalyzes the hydrolysis of endogenous amidated lipids like the endocannabinoid anandamide (N-(5Z,8Z,11Z,14Z-eicosatetraenoyl)-ethanolamine), as well as other fatty amides such as the taurine-conjugated fatty acids (a structural class of central nervous system (CNS) metabolites), to their corresponding fatty acids, thereby regulating the signaling functions of these molecules (PubMed:15…	sp|O08914|FAAH1_MOUSE	sp|O08914|FAAH1_MOUSE Fatty-acid amide hydrolase 1 OS=Mus musculus OX=10090 GN=Faah PE=1 SV=1	1	2	2	2	5.7	63.221		21365	29813	25589	37484	26613	41170	35089	0.72926	0.237773
O08917	Flotillin-1	Flot1	FUNCTION: May act as a scaffolding protein within caveolar membranes, functionally participating in formation of caveolae or caveolae-like vesicles.	sp|O08917|FLOT1_MOUSE	sp|O08917|FLOT1_MOUSE Flotillin-1 OS=Mus musculus OX=10090 GN=Flot1 PE=1 SV=1	1	10	10	10	32.2	47.513	574400	757940	713800	682047	713830	683520	714480	703943	0.968894	0.716891
O08919	Numb-like protein	Numbl	FUNCTION: Plays a role in the process of neurogenesis. Required throughout embryonic neurogenesis to maintain neural progenitor cells, also called radial glial cells (RGCs), by allowing their daughter cells to choose progenitor over neuronal cell fate. Not required for the proliferation of neural progenitor cells before the onset of embryonic neurogenesis. Also required postnatally in the subvent…	sp|O08919|NUMBL_MOUSE	sp|O08919|NUMBL_MOUSE Numb-like protein OS=Mus musculus OX=10090 GN=Numbl PE=1 SV=3	1	3	2	2	7.9	64.13	169730	124670	128670	141023	136430	131370	151060	139620	1.01005	0.932485
O08967	Cytohesin-3	Cyth3	FUNCTION: Promotes guanine-nucleotide exchange on ARF1. Promotes the activation of ARF factors through replacement of GDP with GTP (PubMed:18042453). Plays a role in the epithelial polarization (PubMed:20080746). {ECO:0000269|PubMed:18042453, ECO:0000269|PubMed:20080746}.	sp|O08967|CYH3_MOUSE;sp|Q9QX11|CYH1_MOUSE;sp|P63034|CYH2_MOUSE	sp|O08967|CYH3_MOUSE Cytohesin-3 OS=Mus musculus OX=10090 GN=Cyth3 PE=1 SV=1	3	4	4	4	13.5	46.279	140350	46861	33455	73555.3	33010	33696	33082	33262.7	2.21135	0.296902
O08992	Syntenin-1	Sdcbp	FUNCTION: Multifunctional adapter protein involved in diverse array of functions including trafficking of transmembrane proteins, neuro and immunomodulation, exosome biogenesis, and tumorigenesis. Positively regulates TGFB1-mediated SMAD2/3 activation and TGFB1-induced epithelial-to-mesenchymal transition (EMT) and cell migration in various cell types. May increase TGFB1 signaling by enhancing ce…	sp|O08992|SDCB1_MOUSE	sp|O08992|SDCB1_MOUSE Syntenin-1 OS=Mus musculus OX=10090 GN=Sdcbp PE=1 SV=1	1	5	5	5	33.8	32.379	905640	1094400	1059800	1.01995e+06	1128100	1023600	1215000	1.12223e+06	0.908854	0.271069
O08997	Copper transport protein ATOX1	Atox1	FUNCTION: Binds and deliver cytosolic copper to the copper ATPase proteins. May be important in cellular antioxidant defense (By similarity). {ECO:0000250}.	sp|O08997|ATOX1_MOUSE	sp|O08997|ATOX1_MOUSE Copper transport protein ATOX1 OS=Mus musculus OX=10090 GN=Atox1 PE=1 SV=1	1	6	6	6	88.2	7.3384	2608000	2936800	1923800	2.48953e+06	2823100	3182900	2929000	2.97833e+06	0.835881	0.19782
O09000	Nuclear receptor coactivator 3	Ncoa3	FUNCTION: Nuclear receptor coactivator that directly binds nuclear receptors and stimulates the transcriptional activities in a hormone-dependent fashion. Plays a central role in creating a multisubunit coactivator complex, probably via remodeling of chromatin. Involved in the coactivation of different nuclear receptors, such as for steroids (GR and ER), retinoids (RARs and RXRs), thyroid hormone…	sp|O09000|NCOA3_MOUSE	sp|O09000|NCOA3_MOUSE Nuclear receptor coactivator 3 OS=Mus musculus OX=10090 GN=Ncoa3 PE=1 SV=2	1	1	1	1	1	151.57	14000	6418.4	9887.9	10102.1	9977.9	11989	11854	11273.6	0.896082	0.63522
O09005	Sphingolipid delta(4)-desaturase DES1	Degs1	FUNCTION: Has sphingolipid-delta-4-desaturase activity. Converts D-erythro-sphinganine to D-erythro-sphingosine (E-sphing-4-enine). Catalyzes the equilibrium isomerization of retinols (By similarity). {ECO:0000250|UniProtKB:Q5F3C1, ECO:0000269|PubMed:11937514}.	sp|O09005|DEGS1_MOUSE	sp|O09005|DEGS1_MOUSE Sphingolipid delta(4)-desaturase DES1 OS=Mus musculus OX=10090 GN=Degs1 PE=1 SV=1	1	4	4	4	15.8	38.241	1412500	821730	865410	1.03321e+06	853190	744580	1208100	935290	1.1047	0.699525
O09012	Peroxisomal targeting signal 1 receptor	Pex5	FUNCTION: Binds to the C-terminal PTS1-type tripeptide peroxisomal targeting signal (SKL-type) and plays an essential role in peroxisomal protein import. {ECO:0000250|UniProtKB:Q920N5}.	sp|O09012|PEX5_MOUSE	sp|O09012|PEX5_MOUSE Peroxisomal targeting signal 1 receptor OS=Mus musculus OX=10090 GN=Pex5 PE=1 SV=2	1	15	15	15	35.5	70.755	483580	679410	561380	574790	558190	566450	524980	549873	1.04531	0.691203
O09044	Synaptosomal-associated protein 23	Snap23	FUNCTION: Essential component of the high affinity receptor for the general membrane fusion machinery and an important regulator of transport vesicle docking and fusion. {ECO:0000250}.	sp|O09044|SNP23_MOUSE	sp|O09044|SNP23_MOUSE Synaptosomal-associated protein 23 OS=Mus musculus OX=10090 GN=Snap23 PE=1 SV=1	1	6	6	6	39.5	23.261	509100	472750	614130	531993	594770	661150	703510	653143	0.814512	0.08383
O09061	Proteasome subunit beta type-1	Psmb1	FUNCTION: Component of the 20S core proteasome complex involved in the proteolytic degradation of most intracellular proteins. This complex plays numerous essential roles within the cell by associating with different regulatory particles. Associated with two 19S regulatory particles, forms the 26S proteasome and thus participates in the ATP-dependent degradation of ubiquitinated proteins. The 26S…	sp|O09061|PSB1_MOUSE	sp|O09061|PSB1_MOUSE Proteasome subunit beta type-1 OS=Mus musculus OX=10090 GN=Psmb1 PE=1 SV=1	1	8	8	8	43.8	26.372	6895400	5623900	4779700	5.76633e+06	6301400	6024300	5022600	5.78277e+06	0.997158	0.983055
O09106	Histone deacetylase 1	Hdac1	FUNCTION: Responsible for the deacetylation of lysine residues on the N-terminal part of the core histones (H2A, H2B, H3 and H4). Histone deacetylation gives a tag for epigenetic repression and plays an important role in transcriptional regulation, cell cycle progression and developmental events. Histone deacetylases act via the formation of large multiprotein complexes. Deacetylates SP proteins,…	sp|O09106|HDAC1_MOUSE	sp|O09106|HDAC1_MOUSE Histone deacetylase 1 OS=Mus musculus OX=10090 GN=Hdac1 PE=1 SV=1	1	19	19	12	52.9	55.074	3043800	2525100	3191700	2920200	2670500	2503200	2842800	2.67217e+06	1.09282	0.331472
O09110	Dual specificity mitogen-activated protein kinase kinase 3	Map2k3	FUNCTION: Dual specificity kinase. Is activated by cytokines and environmental stress in vivo. Catalyzes the concomitant phosphorylation of a threonine and a tyrosine residue in the MAP kinase p38. Part of a signaling cascade that begins with the activation of the adrenergic receptor ADRA1B and leads to the activation of MAPK14. {ECO:0000250|UniProtKB:P46734}.	sp|O09110|MP2K3_MOUSE	sp|O09110|MP2K3_MOUSE Dual specificity mitogen-activated protein kinase kinase 3 OS=Mus musculus OX=10090 GN=Map2k3 PE=1 SV=2	1	4	2	2	15.9	39.296	63632	109450	105770	92950.7	175890	88948	184100	149646	0.621137	0.168812
O09111	NADH dehydrogenase [ubiquinone] 1 beta subcomplex subunit 11, mitochondrial	Ndufb11	FUNCTION: Accessory subunit of the mitochondrial membrane respiratory chain NADH dehydrogenase (Complex I), that is believed not to be involved in catalysis. Complex I functions in the transfer of electrons from NADH to the respiratory chain. The immediate electron acceptor for the enzyme is believed to be ubiquinone. {ECO:0000250|UniProtKB:Q9NX14}.	sp|O09111|NDUBB_MOUSE	sp|O09111|NDUBB_MOUSE NADH dehydrogenase [ubiquinone] 1 beta subcomplex subunit 11, mitochondrial OS=Mus musculus OX=10090 GN=Ndufb11 PE=1 SV=2	1	3	3	3	38.4	17.444	378800	245670	196840	273770	228170	246320	180660	218383	1.25362	0.392132
O09114	Prostaglandin-H2 D-isomerase	Ptgds	FUNCTION: Catalyzes the conversion of PGH2 to PGD2, a prostaglandin involved in smooth muscle contraction/relaxation and a potent inhibitor of platelet aggregation. Involved in a variety of CNS functions, such as sedation, NREM sleep and PGE2-induced allodynia, and may have an anti-apoptotic role in oligodendrocytes. Binds small non-substrate lipophilic molecules, including biliverdin, bilirubin,…	sp|O09114|PTGDS_MOUSE	sp|O09114|PTGDS_MOUSE Prostaglandin-H2 D-isomerase OS=Mus musculus OX=10090 GN=Ptgds PE=1 SV=1	1	2	2	2	13.8	21.066	530610	382470	241360	384813	221830	581830	330830	378163	1.01758	0.963184
O09117	Synaptophysin-like protein 1	Sypl1		sp|O09117|SYPL1_MOUSE	sp|O09117|SYPL1_MOUSE Synaptophysin-like protein 1 OS=Mus musculus OX=10090 GN=Sypl1 PE=1 SV=2	1	2	2	2	13	28.899	408540	165470	954260	509423	543780	415120	867750	608883	0.836652	0.73061
O09126	Semaphorin-4D	Sema4d	FUNCTION: Cell surface receptor for PLXNB1 and PLXNB2 that plays an important role in cell-cell signaling (By similarity). Regulates GABAergic synapse development (PubMed:23699507, PubMed:29981480). Promotes the development of inhibitory synapses in a PLXNB1-dependent manner (PubMed:23699507, PubMed:29981480). Modulates the complexity and arborization of developing neurites in hippocampal neurons…	sp|O09126|SEM4D_MOUSE	sp|O09126|SEM4D_MOUSE Semaphorin-4D OS=Mus musculus OX=10090 GN=Sema4d PE=1 SV=2	1	2	2	2	2.4	95.639	21036	44331	23092	29486.3	25548	30511	27624	27894.3	1.05707	0.843988
O09131	Glutathione S-transferase omega-1	Gsto1	FUNCTION: Exhibits glutathione-dependent thiol transferase and dehydroascorbate reductase activities. Has S-(phenacyl)glutathione reductase activity. Has also glutathione S-transferase activity. Participates in the biotransformation of inorganic arsenic and reduces monomethylarsonic acid (MMA) and dimethylarsonic acid. {ECO:0000250|UniProtKB:P78417}.	sp|O09131|GSTO1_MOUSE;sp|Q8K2Q2|GSTO2_MOUSE	sp|O09131|GSTO1_MOUSE Glutathione S-transferase omega-1 OS=Mus musculus OX=10090 GN=Gsto1 PE=1 SV=2	2	11	11	11	44.6	27.497	1258600	1673400	2105500	1.67917e+06	1613700	1977200	1909300	1833400	0.915876	0.596775
O09159	Lysosomal alpha-mannosidase	Man2b1	FUNCTION: Necessary for the catabolism of N-linked carbohydrates released during glycoprotein turnover.	sp|O09159|MA2B1_MOUSE	sp|O09159|MA2B1_MOUSE Lysosomal alpha-mannosidase OS=Mus musculus OX=10090 GN=Man2b1 PE=1 SV=4	1	17	17	17	23.1	114.65	1367500	1935100	1528400	1.61033e+06	1396000	1513500	1681100	1530200	1.05237	0.69197
O09164	Extracellular superoxide dismutase [Cu-Zn]	Sod3	FUNCTION: Protect the extracellular space from toxic effect of reactive oxygen intermediates by converting superoxide radicals into hydrogen peroxide and oxygen. {ECO:0000250}.	sp|O09164|SODE_MOUSE	sp|O09164|SODE_MOUSE Extracellular superoxide dismutase [Cu-Zn] OS=Mus musculus OX=10090 GN=Sod3 PE=1 SV=1	1	3	3	3	17.5	27.392	55194	280840	217220	184418	140150	179430	246600	188727	0.97717	0.956369
O09165	Calsequestrin-1	Casq1	FUNCTION: Calsequestrin is a high-capacity, moderate affinity, calcium-binding protein and thus acts as an internal calcium store in muscle. Calcium ions are bound by clusters of acidic residues at the protein surface, often at the interface between subunits. Can bind around 80 Ca(2+) ions (By similarity). Regulates the release of lumenal Ca(2+) via the calcium release channel RYR1; this plays an…	sp|O09165|CASQ1_MOUSE	sp|O09165|CASQ1_MOUSE Calsequestrin-1 OS=Mus musculus OX=10090 GN=Casq1 PE=1 SV=3	1	2	2	2	7.9	46.377	891360	217860	230640	446620	149400	160940	216840	175727	2.54156	0.291954
O09172	Glutamate--cysteine ligase regulatory subunit	Gclm		sp|O09172|GSH0_MOUSE	sp|O09172|GSH0_MOUSE Glutamate--cysteine ligase regulatory subunit OS=Mus musculus OX=10090 GN=Gclm PE=1 SV=1	1	5	5	5	24.5	30.534	309330	348280	280950	312853	258890	280120	255940	264983	1.18065	0.0843197
O09174	Alpha-methylacyl-CoA racemase	Amacr	FUNCTION: Catalyzes the interconversion of (R)- and (S)-stereoisomers of alpha-methyl-branched-chain fatty acyl-CoA esters (By similarity). Acts only on coenzyme A thioesters, not on free fatty acids, and accepts as substrates a wide range of alpha-methylacyl-CoAs, including pristanoyl-CoA, trihydroxycoprostanoyl-CoA (an intermediate in bile acid synthesis), and arylpropionic acids like the anti-…	sp|O09174|AMACR_MOUSE	sp|O09174|AMACR_MOUSE Alpha-methylacyl-CoA racemase OS=Mus musculus OX=10090 GN=Amacr PE=1 SV=4	1	4	4	4	15.7	41.704	158030	206600	195260	186630	156150	163630	160320	160033	1.16619	0.147332
O35074	Prostacyclin synthase	Ptgis	FUNCTION: Catalyzes the biosynthesis and metabolism of eicosanoids. Catalyzes the isomerization of prostaglandin H2 to prostacyclin (= prostaglandin I2), a potent mediator of vasodilation and inhibitor of platelet aggregation. Additionally, displays dehydratase activity, toward hydroperoxyeicosatetraenoates (HPETEs), especially toward (15S)-hydroperoxy-(5Z,8Z,11Z,13E)-eicosatetraenoate (15(S)-HPE…	sp|O35074|PTGIS_MOUSE	sp|O35074|PTGIS_MOUSE Prostacyclin synthase OS=Mus musculus OX=10090 GN=Ptgis PE=1 SV=1	1	18	18	18	50.3	57.046	3218300	4422400	3392500	3.67773e+06	2857500	3484500	3877900	3.40663e+06	1.07958	0.601658
O35075	Vacuolar protein sorting-associated protein 26C	Vps26c	FUNCTION: Acts as component of the retriever complex. The retriever complex is a heterotrimeric complex related to retromer cargo-selective complex (CSC) and essential for retromer-independent retrieval and recycling of numerous cargos such as integrin alpha-5/beta-1 (ITGA5:ITGB1). The recruitment of the retriever complex to the endosomal membrane involves CCC and WASH complexes. In the endosomes…	sp|O35075|VP26C_MOUSE	sp|O35075|VP26C_MOUSE Vacuolar protein sorting-associated protein 26C OS=Mus musculus OX=10090 GN=Vps26c PE=1 SV=1	1	3	3	3	17.8	32.97	110520	29965	77616	72700.3	94027	92703	18433	68387.7	1.06306	0.905783
O35098	Dihydropyrimidinase-related protein 4	Dpysl4	FUNCTION: Necessary for signaling by class 3 semaphorins and subsequent remodeling of the cytoskeleton. Plays a role in axon guidance, neuronal growth cone collapse and cell migration (By similarity). {ECO:0000250}.	sp|O35098|DPYL4_MOUSE	sp|O35098|DPYL4_MOUSE Dihydropyrimidinase-related protein 4 OS=Mus musculus OX=10090 GN=Dpysl4 PE=1 SV=1	1	17	16	16	49.1	61.961	1084100	1224000	949560	1.08589e+06	1090700	1134600	943610	1.0563e+06	1.02801	0.777893
O35099	Mitogen-activated protein kinase kinase kinase 5	Map3k5	FUNCTION: Serine/threonine kinase which acts as an essential component of the MAP kinase signal transduction pathway. Plays an important role in the cascades of cellular responses evoked by changes in the environment. Mediates signaling for determination of cell fate such as differentiation and survival. Plays a crucial role in the apoptosis signal transduction pathway through mitochondria-depend…	sp|O35099|M3K5_MOUSE;sp|A2AQW0|M3K15_MOUSE	sp|O35099|M3K5_MOUSE Mitogen-activated protein kinase kinase kinase 5 OS=Mus musculus OX=10090 GN=Map3k5 PE=1 SV=3;sp|A2AQW0|M3K15_MOUSE Mitogen-activated protein kinase kinase kinase 15 OS=Mus musculus OX=10090 GN=Map3k15 PE=1 SV=1	2	4	4	4	3.3	154.51	292570	363990	85141	247234	122130	91383	121550	111688	2.21362	0.182898
O35103	Osteomodulin	Omd	FUNCTION: May be implicated in biomineralization processes. Has a function in binding of osteoblasts via the alpha(V)beta(3)-integrin (By similarity). {ECO:0000250}.	sp|O35103|OMD_MOUSE	sp|O35103|OMD_MOUSE Osteomodulin OS=Mus musculus OX=10090 GN=Omd PE=2 SV=1	1	5	5	5	15.4	49.745	173440	276960	813130	421177	983980	719180	217920	640360	0.657719	0.504966
O35114	Lysosome membrane protein 2	Scarb2	FUNCTION: Acts as a lysosomal receptor for glucosylceramidase (GBA) targeting. {ECO:0000269|PubMed:18022370, ECO:0000269|PubMed:24162852}.	sp|O35114|SCRB2_MOUSE	sp|O35114|SCRB2_MOUSE Lysosome membrane protein 2 OS=Mus musculus OX=10090 GN=Scarb2 PE=1 SV=3	1	8	8	8	24.7	54.043	1041100	935200	762710	913003	715650	1084200	779730	859860	1.0618	0.722911
O35126	Atrophin-1	Atn1	FUNCTION: Transcriptional corepressor. Corepressor of MTG8 transcriptional repression. Has some intrinsic repression activity which is independent of the number of the poly-Q repeats (By similarity). Recruits NR2E1 to repress transcription. Promotes vascular smooth cell (VSMC) migration and orientation. {ECO:0000250|UniProtKB:P54259, ECO:0000269|PubMed:16702404, ECO:0000269|PubMed:19131340}.	sp|O35126|ATN1_MOUSE	sp|O35126|ATN1_MOUSE Atrophin-1 OS=Mus musculus OX=10090 GN=Atn1 PE=1 SV=1	1	1	1	1	1.1	123.72	18676	39228	22077	26660.3	14538	7933.2	17160	13210.4	2.01813	0.124146
O35127	Protein C10	Grcc10	FUNCTION: In brain, may be required for corpus callosum development. {ECO:0000250}.	sp|O35127|C10_MOUSE	sp|O35127|C10_MOUSE Protein C10 OS=Mus musculus OX=10090 GN=Grcc10 PE=1 SV=1	1	6	6	6	81.7	13.194	343100	174660	183230	233663	364640	268860	432560	355353	0.657552	0.168513
O35129	Prohibitin-2	Phb2	FUNCTION: Acts as a mediator of transcriptional repression by nuclear hormone receptors via recruitment of histone deacetylases (PubMed:12878603, PubMed:15140878). Functions as an estrogen receptor (ER)-selective coregulator that potentiates the inhibitory activities of antiestrogens and represses the activity of estrogens (PubMed:12878603, PubMed:15140878). Competes with NCOA1 for modulation of …	sp|O35129|PHB2_MOUSE	sp|O35129|PHB2_MOUSE Prohibitin-2 OS=Mus musculus OX=10090 GN=Phb2 PE=1 SV=1	1	15	15	15	55.5	33.296	4246400	6540000	5305400	5.36393e+06	4990300	5250200	4995800	5.07877e+06	1.05615	0.691547
O35130	Ribosomal RNA small subunit methyltransferase NEP1	Emg1	FUNCTION: S-adenosyl-L-methionine-dependent pseudouridine N(1)-methyltransferase that methylates pseudouridine at position 1248 (Psi1248) in 18S rRNA. Involved the biosynthesis of the hypermodified N1-methyl-N3-(3-amino-3-carboxypropyl) pseudouridine (m1acp3-Psi) conserved in eukaryotic 18S rRNA. Is not able to methylate uridine at this position. Has also an essential role in 40S ribosomal subuni…	sp|O35130|NEP1_MOUSE	sp|O35130|NEP1_MOUSE Ribosomal RNA small subunit methyltransferase NEP1 OS=Mus musculus OX=10090 GN=Emg1 PE=1 SV=1	1	5	5	5	27	26.974	262030	266680	243130	257280	256770	240960	240490	246073	1.04554	0.279704
O35134	DNA-directed RNA polymerase I subunit RPA1	Polr1a	FUNCTION: DNA-dependent RNA polymerase catalyzes the transcription of DNA into RNA using the four ribonucleoside triphosphates as substrates. Largest and catalytic core component of RNA polymerase I which synthesizes ribosomal RNA precursors. Forms the polymerase active center together with the second largest subunit. A single stranded DNA template strand of the promoter is positioned within the …	sp|O35134|RPA1_MOUSE	sp|O35134|RPA1_MOUSE DNA-directed RNA polymerase I subunit RPA1 OS=Mus musculus OX=10090 GN=Polr1a PE=1 SV=2	1	7	7	7	6	194.11	108690	148260	139000	131983	138740	161100	143320	147720	0.89347	0.316512
O35143	ATPase inhibitor, mitochondrial	Atp5if1	FUNCTION: Endogenous F(1)F(o)-ATPase inhibitor limiting ATP depletion when the mitochondrial membrane potential falls below a threshold and the F(1)F(o)-ATP synthase starts hydrolyzing ATP to pump protons out of the mitochondrial matrix. Required to avoid the consumption of cellular ATP when the F(1)F(o)-ATP synthase enzyme acts as an ATP hydrolase (By similarity). Indirectly acts as a regulator …	sp|O35143|ATIF1_MOUSE	sp|O35143|ATIF1_MOUSE ATPase inhibitor, mitochondrial OS=Mus musculus OX=10090 GN=Atp5if1 PE=1 SV=2	1	3	3	3	19.8	12.159	888160	2367600	1061200	1.43899e+06	734950	798860	997030	843613	1.70574	0.27711
O35144	Telomeric repeat-binding factor 2	Terf2	FUNCTION: Binds the telomeric double-stranded 5'-TTAGGG-3' repeat and plays a central role in telomere maintenance and protection against end-to-end fusion of chromosomes. In addition to its telomeric DNA-binding role, required to recruit a number of factors and enzymes required for telomere protection, including the shelterin complex, TERF2IP/RAP1 and DCLRE1B/Apollo. Component of the shelterin c…	sp|O35144|TERF2_MOUSE	sp|O35144|TERF2_MOUSE Telomeric repeat-binding factor 2 OS=Mus musculus OX=10090 GN=Terf2 PE=1 SV=3	1	14	14	14	35.5	60.263	321600	483030	304540	369723	258970	274590	246080	259880	1.42267	0.128508
O35153	BET1-like protein	Bet1l	FUNCTION: Vesicle SNARE required for targeting and fusion of retrograde transport vesicles with the Golgi complex. Required for the integrity of the Golgi complex (By similarity). {ECO:0000250|UniProtKB:O35152}.	sp|O35153|BET1L_MOUSE	sp|O35153|BET1L_MOUSE BET1-like protein OS=Mus musculus OX=10090 GN=Bet1l PE=3 SV=1	1	3	3	3	44.1	12.428	46612		41487	44049.5	44777	37155	134260	72064	0.611255	0.536901
O35166	Golgi SNAP receptor complex member 2	Gosr2	FUNCTION: Involved in transport of proteins from the cis/medial-Golgi to the trans-Golgi network. {ECO:0000250|UniProtKB:O35165}.	sp|O35166|GOSR2_MOUSE	sp|O35166|GOSR2_MOUSE Golgi SNAP receptor complex member 2 OS=Mus musculus OX=10090 GN=Gosr2 PE=1 SV=2	1	4	4	4	28.8	24.725	248470	1008400	354110	536993	339720	63200	382430	261783	2.05129	0.345993
O35206	Collagen alpha-1(XV) chain	Col15a1	FUNCTION: Structural protein that stabilizes microvessels and muscle cells, both in heart and in skeletal muscle.; FUNCTION: Restin potently inhibits angiogenesis.	sp|O35206|COFA1_MOUSE	sp|O35206|COFA1_MOUSE Collagen alpha-1(XV) chain OS=Mus musculus OX=10090 GN=Col15a1 PE=1 SV=2	1	10	10	10	9.7	140.47	1737400	2228000	1765000	1.91013e+06	1527900	1784400	1407600	1573300	1.21409	0.157671
O35207	Cyclin-dependent kinase 2-associated protein 1	Cdk2ap1	FUNCTION: specific inhibitor of the cell-cycle kinase CDK2. {ECO:0000269|PubMed:10938106}.	sp|O35207|CDKA1_MOUSE;sp|Q9CPY4|CDKA2_MOUSE	sp|O35207|CDKA1_MOUSE Cyclin-dependent kinase 2-associated protein 1 OS=Mus musculus OX=10090 GN=Cdk2ap1 PE=1 SV=2	2	3	3	3	43	12.354	277940	90712	437410	268687	326240	399010	216010	313753	0.856365	0.711447
O35218	Cleavage and polyadenylation specificity factor subunit 2	Cpsf2	FUNCTION: Component of the cleavage and polyadenylation specificity factor (CPSF) complex that play a key role in pre-mRNA 3'-end formation, recognizing the AAUAAA signal sequence and interacting with poly(A) polymerase and other factors to bring about cleavage and poly(A) addition. Involved in the histone 3' end pre-mRNA processing (By similarity). {ECO:0000250}.	sp|O35218|CPSF2_MOUSE	sp|O35218|CPSF2_MOUSE Cleavage and polyadenylation specificity factor subunit 2 OS=Mus musculus OX=10090 GN=Cpsf2 PE=1 SV=1	1	16	16	16	24.9	88.382	1233000	2219300	1396300	1616200	1388900	1476300	1118400	1.32787e+06	1.21714	0.42336
O35226	26S proteasome non-ATPase regulatory subunit 4	Psmd4	FUNCTION: Component of the 26S proteasome, a multiprotein complex involved in the ATP-dependent degradation of ubiquitinated proteins. This complex plays a key role in the maintenance of protein homeostasis by removing misfolded or damaged proteins, which could impair cellular functions, and by removing proteins whose functions are no longer required. Therefore, the proteasome participates in num…	sp|O35226|PSMD4_MOUSE	sp|O35226|PSMD4_MOUSE 26S proteasome non-ATPase regulatory subunit 4 OS=Mus musculus OX=10090 GN=Psmd4 PE=1 SV=1	1	13	13	13	38.3	40.703	2263600	2640500	3035000	2.64637e+06	2440600	2567500	2381400	2.46317e+06	1.07438	0.469194
O35239	Tyrosine-protein phosphatase non-receptor type 9	Ptpn9	FUNCTION: Protein-tyrosine phosphatase that could participate in the transfer of hydrophobic ligands or in functions of the Golgi apparatus. {ECO:0000250}.	sp|O35239|PTN9_MOUSE	sp|O35239|PTN9_MOUSE Tyrosine-protein phosphatase non-receptor type 9 OS=Mus musculus OX=10090 GN=Ptpn9 PE=1 SV=2	1	14	14	14	30.4	67.969	714030	467370	693600	625000	573810	690800	786570	683727	0.914108	0.589134
O35242	Protein FAN	Nsmaf	FUNCTION: Couples the p55 TNF-receptor (TNF-R55 / TNFR1) to neutral sphingomyelinase (N-SMASE). Specifically binds to the N-smase activation domain of TNF-R55. May regulate ceramide production by N-SMASE.	sp|O35242|FAN_MOUSE	sp|O35242|FAN_MOUSE Protein FAN OS=Mus musculus OX=10090 GN=Nsmaf PE=1 SV=2	1	1	1	1	1.4	104.54	3186.6		3183.8	3185.2	6781.1	9475.4	14282	10179.5	0.312903	0.0900941
O35245	Polycystin-2	Pkd2	FUNCTION: Component of a heteromeric calcium-permeable ion channel formed by PKD1 and PKD2 that is activated by interaction between PKD1 and a Wnt family member, such as WNT3A and WNT9B. Can also form a functional, homotetrameric ion channel (PubMed:27214281). Functions as a cation channel involved in fluid-flow mechanosensation by the primary cilium in renal epithelium (PubMed:12514735, PubMed:1…	sp|O35245|PKD2_MOUSE	sp|O35245|PKD2_MOUSE Polycystin-2 OS=Mus musculus OX=10090 GN=Pkd2 PE=1 SV=2	1	5	5	5	8.7	108.98	67361	141770	88797	99309.3	101350	70341	174220	115304	0.861285	0.694761
O35250	Exocyst complex component 7	Exoc7	FUNCTION: Component of the exocyst complex involved in the docking of exocytic vesicles with fusion sites on the plasma membrane. In adipocytes, plays a crucial role in targeting SLC2A4 vesicle to the plasma membrane in response to insulin, perhaps directing the vesicle to the precise site of fusion. {ECO:0000269|PubMed:12687004}.	sp|O35250|EXOC7_MOUSE	sp|O35250|EXOC7_MOUSE Exocyst complex component 7 OS=Mus musculus OX=10090 GN=Exoc7 PE=1 SV=2	1	10	10	10	19.9	79.959	311020	472570	309870	364487	298070	282840	275240	285383	1.27718	0.219996
O35286	Pre-mRNA-splicing factor ATP-dependent RNA helicase DHX15	Dhx15	FUNCTION: Pre-mRNA processing factor involved in disassembly of spliceosomes after the release of mature mRNA. In cooperation with TFIP11 seem to be involved in the transition of the U2, U5 and U6 snRNP-containing IL complex to the snRNP-free IS complex leading to efficient debranching and turnover of excised introns (By similarity). {ECO:0000250}.	sp|O35286|DHX15_MOUSE	sp|O35286|DHX15_MOUSE Pre-mRNA-splicing factor ATP-dependent RNA helicase DHX15 OS=Mus musculus OX=10090 GN=Dhx15 PE=1 SV=2	1	30	30	29	48.1	91.006	7474400	5646300	6838400	6.65303e+06	7019400	7083900	6269800	6.79103e+06	0.979679	0.828288
O35295	Transcriptional activator protein Pur-beta	Purb	FUNCTION: Has capacity to bind repeated elements in single-stranded DNA such as the purine-rich single strand of the PUR element located upstream of the MYC gene. Participates in transcriptional and translational regulation of alpha-MHC expression in cardiac myocytes by binding to the purine-rich negative regulatory (PNR) element. Modulates constitutive liver galectin-3 gene transcription by bind…	sp|O35295|PURB_MOUSE	sp|O35295|PURB_MOUSE Transcriptional activator protein Pur-beta OS=Mus musculus OX=10090 GN=Purb PE=1 SV=3	1	8	8	8	46.3	33.901	1372600	1575200	2041900	1.66323e+06	1845600	2072500	2121400	2.01317e+06	0.826178	0.179908
O35326	Serine/arginine-rich splicing factor 5	Srsf5	FUNCTION: May be required for progression through G1 and entry into S phase of cell growth. May play a regulatory role in pre-mRNA splicing. Autoregulates its own expression. Plays a role in constitutive splicing and can modulate the selection of alternative splice sites (By similarity). {ECO:0000250}.	sp|O35326|SRSF5_MOUSE	sp|O35326|SRSF5_MOUSE Serine/arginine-rich splicing factor 5 OS=Mus musculus OX=10090 GN=Srsf5 PE=1 SV=2	1	9	8	8	30.9	30.891	1633900	1164300	1571500	1.45657e+06	1228300	1060000	1159300	1149200	1.26746	0.118619
O35343	Importin subunit alpha-3	Kpna4	FUNCTION: Functions in nuclear protein import as an adapter protein for nuclear receptor KPNB1. Binds specifically and directly to substrates containing either a simple or bipartite NLS motif. Docking of the importin/substrate complex to the nuclear pore complex (NPC) is mediated by KPNB1 through binding to nucleoporin FxFG repeats and the complex is subsequently translocated through the pore by …	sp|O35343|IMA3_MOUSE	sp|O35343|IMA3_MOUSE Importin subunit alpha-3 OS=Mus musculus OX=10090 GN=Kpna4 PE=1 SV=1	1	11	7	7	38.8	57.922	696450	737360	488910	640907	667130	580200	538590	595307	1.0766	0.622952
O35344	Importin subunit alpha-4	Kpna3	FUNCTION: Functions in nuclear protein import as an adapter protein for nuclear receptor KPNB1. Binds specifically and directly to substrates containing either a simple or bipartite NLS motif. Docking of the importin/substrate complex to the nuclear pore complex (NPC) is mediated by KPNB1 through binding to nucleoporin FxFG repeats and the complex is subsequently translocated through the pore by …	sp|O35344|IMA4_MOUSE	sp|O35344|IMA4_MOUSE Importin subunit alpha-4 OS=Mus musculus OX=10090 GN=Kpna3 PE=1 SV=1	1	12	12	8	38.2	57.772	607430	522000	725360	618263	781870	833050	754390	789770	0.78284	0.053568
O35345	Importin subunit alpha-7	Kpna6	FUNCTION: Functions in nuclear protein import as an adapter protein for nuclear receptor KPNB1. Binds specifically and directly to substrates containing either a simple or bipartite NLS motif. Docking of the importin/substrate complex to the nuclear pore complex (NPC) is mediated by KPNB1 through binding to nucleoporin FxFG repeats and the complex is subsequently translocated through the pore by …	sp|O35345|IMA7_MOUSE	sp|O35345|IMA7_MOUSE Importin subunit alpha-7 OS=Mus musculus OX=10090 GN=Kpna6 PE=1 SV=2	1	7	7	4	18.3	59.964	547570	916350	774120	746013	514110	636650	732940	627900	1.18811	0.397047
O35350	Calpain-1 catalytic subunit	Capn1	FUNCTION: Calcium-regulated non-lysosomal thiol-protease which catalyzes limited proteolysis of substrates involved in cytoskeletal remodeling and signal transduction. {ECO:0000250|UniProtKB:P07384}.	sp|O35350|CAN1_MOUSE	sp|O35350|CAN1_MOUSE Calpain-1 catalytic subunit OS=Mus musculus OX=10090 GN=Capn1 PE=1 SV=1	1	18	18	18	34.6	82.105	825750	1242200	780550	949500	907360	1021000	892760	940373	1.00971	0.955124
O35367	Keratocan	Kera	FUNCTION: May be important in developing and maintaining corneal transparency and for the structure of the stromal matrix.	sp|O35367|KERA_MOUSE	sp|O35367|KERA_MOUSE Keratocan OS=Mus musculus OX=10090 GN=Kera PE=2 SV=1	1	3	3	3	12.8	40.403	195720	405260	57774	219585	113700	50315		82007.5	2.67762	0.37557
Q504N7	Pyrin and HIN domain-containing protein 1-like			sp|Q504N7|IFIXL_MOUSE;sp|O35368|IFI3_MOUSE;sp|Q8BV49|IFIX_MOUSE;sp|P0DOV2|IFI4_MOUSE	sp|Q504N7|IFIXL_MOUSE Pyrin and HIN domain-containing protein 1-like OS=Mus musculus OX=10090 PE=2 SV=1;sp|O35368|IFI3_MOUSE Interferon-activable protein 203 OS=Mus musculus OX=10090 GN=Ifi203 PE=1 SV=1;sp|Q8BV49|IFIX_MOUSE Pyrin and HIN domain-containing	4	1	1	1	3.6	43.825	36369		34487	35428	24060	8257.5	41484	24600.5	1.44013	0.447075
O35375	Neuropilin-2	Nrp2	FUNCTION: High affinity receptor for semaphorins 3C, 3F, VEGF-165 and VEGF-145 isoforms of VEGF, and the PLGF-2 isoform of PGF.	sp|O35375|NRP2_MOUSE	sp|O35375|NRP2_MOUSE Neuropilin-2 OS=Mus musculus OX=10090 GN=Nrp2 PE=1 SV=2	1	10	10	10	16.5	104.63	750080	1083900	987660	940547	731010	925400	1002000	886137	1.0614	0.69232
O35381	Acidic leucine-rich nuclear phosphoprotein 32 family member A	Anp32a	FUNCTION: Implicated in a number of cellular processes, including proliferation, differentiation, caspase-dependent and caspase-independent apoptosis, suppression of transformation (tumor suppressor), inhibition of protein phosphatase 2A, regulation of mRNA trafficking and stability in association with ELAVL1, and inhibition of acetyltransferases as part of the INHAT (inhibitor of histone acetylt…	sp|O35381|AN32A_MOUSE;sp|Q64G17|AN32C_MOUSE	sp|O35381|AN32A_MOUSE Acidic leucine-rich nuclear phosphoprotein 32 family member A OS=Mus musculus OX=10090 GN=Anp32a PE=1 SV=1	2	14	14	11	48.2	28.537	2838600	1816800	3122900	2.59277e+06	2043400	1842100	2300800	2062100	1.25734	0.273276
O35382	Exocyst complex component 4	Exoc4	FUNCTION: Component of the exocyst complex involved in the docking of exocytic vesicles with fusion sites on the plasma membrane.	sp|O35382|EXOC4_MOUSE	sp|O35382|EXOC4_MOUSE Exocyst complex component 4 OS=Mus musculus OX=10090 GN=Exoc4 PE=1 SV=2	1	18	18	18	26.9	110.54	672060	897260	724390	764570	552810	646860	758480	652717	1.17137	0.283421
O35386	Phytanoyl-CoA dioxygenase, peroxisomal	Phyh	FUNCTION: Catalyzes the 2-hydroxylation of not only racemic phytanoyl-CoA and the isomers of 3-methylhexadecanoyl-CoA, but also a variety of other mono-branched 3-methylacyl-CoA esters (with a chain length of at least seven carbon atoms) and straight-chain acyl-CoA esters (with a chain length longer than four carbon atoms) (By similarity). Does not hydroxylate long and very long straight chain ac…	sp|O35386|PAHX_MOUSE	sp|O35386|PAHX_MOUSE Phytanoyl-CoA dioxygenase, peroxisomal OS=Mus musculus OX=10090 GN=Phyh PE=1 SV=1	1	6	6	6	26.3	38.607	146060	297220	102750	182010	74152	109630	94147	92643	1.96464	0.209583
O35387	HCLS1-associated protein X-1	Hax1	FUNCTION: Recruits the Arp2/3 complex to the cell cortex and regulates reorganization of the cortical actin cytoskeleton via its interaction with KCNC3 and the Arp2/3 complex. Slows down the rate of inactivation of KCNC3 channels. Promotes GNA13-mediated cell migration. Involved in the clathrin-mediated endocytosis pathway. May be involved in internalization of ABC transporters such as ABCB11. Ma…	sp|O35387|HAX1_MOUSE	sp|O35387|HAX1_MOUSE HCLS1-associated protein X-1 OS=Mus musculus OX=10090 GN=Hax1 PE=1 SV=1	1	3	3	3	15.4	31.654	59767	94602	35878	63415.7	26863	55984	54409	45752	1.38607	0.416177
O35393	Ephrin-B3	Efnb3	FUNCTION: Cell surface transmembrane ligand for Eph receptors, a family of receptor tyrosine kinases which are crucial for migration, repulsion and adhesion during neuronal, vascular and epithelial development. Binds promiscuously Eph receptors residing on adjacent cells, leading to contact-dependent bidirectional signaling into neighboring cells. The signaling pathway downstream of the receptor …	sp|O35393|EFNB3_MOUSE	sp|O35393|EFNB3_MOUSE Ephrin-B3 OS=Mus musculus OX=10090 GN=Efnb3 PE=1 SV=1	1	3	3	3	10.3	35.884	78557	53327	46781	59555	54714	53470	56665	54949.7	1.08381	0.660716
O35435	Dihydroorotate dehydrogenase (quinone), mitochondrial	Dhodh	FUNCTION: Catalyzes the conversion of dihydroorotate to orotate with quinone as electron acceptor.	sp|O35435|PYRD_MOUSE	sp|O35435|PYRD_MOUSE Dihydroorotate dehydrogenase (quinone), mitochondrial OS=Mus musculus OX=10090 GN=Dhodh PE=1 SV=2	1	6	6	6	22	42.699	162490	315910	129040	202480	151910	172910	187620	170813	1.18539	0.616782
O35448	Lysosomal thioesterase PPT2	Ppt2	FUNCTION: Removes thioester-linked fatty acyl groups from various substrates including S-palmitoyl-CoA. Has the highest S-thioesterase activity for the acyl groups palmitic and myristic acid followed by other short- and long-chain acyl substrates. However, because of structural constraints, is unable to remove palmitate from peptides or proteins (By similarity). {ECO:0000250}.	sp|O35448|PPT2_MOUSE	sp|O35448|PPT2_MOUSE Lysosomal thioesterase PPT2 OS=Mus musculus OX=10090 GN=Ppt2 PE=1 SV=1	1	2	2	2	10.6	34.366	166450	190490	73816	143585	81307	47991	69249	66182.3	2.16954	0.103779
O35451	Cyclic AMP-dependent transcription factor ATF-6 beta	Atf6b	FUNCTION: Transcriptional factor that acts in the unfolded protein response (UPR) pathway by activating UPR target genes induced during ER stress. Binds DNA on the 5'-CCAC[GA]-3' half of the ER stress response element (ERSE) (5'-CCAATN(9)CCAC[GA]-3') when NF-Y is bound to ERSE (By similarity). {ECO:0000250}.	sp|O35451|ATF6B_MOUSE	sp|O35451|ATF6B_MOUSE Cyclic AMP-dependent transcription factor ATF-6 beta OS=Mus musculus OX=10090 GN=Atf6b PE=1 SV=1	1	2	2	2	4.3	76.007	3824.8	12510	7241.7	7858.83		7489.9	7930.3	7710.1	1.01929	0.966532
O35454	Chloride transport protein 6	Clcn6	FUNCTION: Chloride transport protein, initially identified as voltage-gated chloride channel. The presence of the conserved gating glutamate residues suggests that is functions as antiporter. {ECO:0000269|PubMed:16950870}.	sp|O35454|CLCN6_MOUSE	sp|O35454|CLCN6_MOUSE Chloride transport protein 6 OS=Mus musculus OX=10090 GN=Clcn6 PE=1 SV=1	1	2	2	2	3.3	96.979	45761	45786	39265	43604	26231	39432	35542	33735	1.29254	0.0922117
O35459	Delta(3,5)-Delta(2,4)-dienoyl-CoA isomerase, mitochondrial	Ech1	FUNCTION: Isomerization of 3-trans,5-cis-dienoyl-CoA to 2-trans,4-trans-dienoyl-CoA. {ECO:0000250|UniProtKB:Q62651}.	sp|O35459|ECH1_MOUSE	sp|O35459|ECH1_MOUSE Delta(3,5)-Delta(2,4)-dienoyl-CoA isomerase, mitochondrial OS=Mus musculus OX=10090 GN=Ech1 PE=1 SV=1	1	12	12	12	50.2	36.118	904420	1954500	1075000	1.31131e+06	948020	1297600	1062300	1102640	1.18924	0.573911
O35465	Peptidyl-prolyl cis-trans isomerase FKBP8	Fkbp8	FUNCTION: Constitutively inactive PPiase, which becomes active when bound to calmodulin and calcium. Seems to act as a chaperone for BCL2, targets it to the mitochondria and modulates its phosphorylation state. The BCL2/FKBP8/calmodulin/calcium complex probably interferes with the binding of BCL2 to its targets. The active form of FKBP8 may therefore play a role in the regulation of apoptosis (By…	sp|O35465|FKBP8_MOUSE	sp|O35465|FKBP8_MOUSE Peptidyl-prolyl cis-trans isomerase FKBP8 OS=Mus musculus OX=10090 GN=Fkbp8 PE=1 SV=2	1	8	8	8	27.9	43.528	673940	565600	585180	608240	644870	602500	571040	606137	1.00347	0.960193
O35492	Dual specificity protein kinase CLK3	Clk3	FUNCTION: Dual specificity kinase acting on both serine/threonine and tyrosine-containing substrates. Phosphorylates serine- and arginine-rich (SR) proteins of the spliceosomal complex. May be a constituent of a network of regulatory mechanisms that enable SR proteins to control RNA splicing and can cause redistribution of SR proteins from speckles to a diffuse nucleoplasmic distribution. Phospho…	sp|O35492|CLK3_MOUSE	sp|O35492|CLK3_MOUSE Dual specificity protein kinase CLK3 OS=Mus musculus OX=10090 GN=Clk3 PE=1 SV=2	1	3	3	3	6.6	73.797	28087	85101	27086	46758		31918	56295	44106.5	1.06012	0.926244
O35516	Neurogenic locus notch homolog protein 2	Notch2	FUNCTION: Functions as a receptor for membrane-bound ligands Jagged-1 (JAG1), Jagged-2 (JAG2) and Delta-1 (DLL1) to regulate cell-fate determination (PubMed:10393120). Upon ligand activation through the released notch intracellular domain (NICD) it forms a transcriptional activator complex with RBPJ/RBPSUH and activates genes of the enhancer of split locus (PubMed:10393120, PubMed:18710934). Affe…	sp|O35516|NOTC2_MOUSE	sp|O35516|NOTC2_MOUSE Neurogenic locus notch homolog protein 2 OS=Mus musculus OX=10090 GN=Notch2 PE=1 SV=2	1	11	11	11	5.7	265.63	429470	473130	449150	450583	390870	428530	470070	429823	1.0483	0.471302
O35551	Rab GTPase-binding effector protein 1	Rabep1	FUNCTION: Rab effector protein acting as linker between gamma-adaptin, RAB4A and RAB5A. Involved in endocytic membrane fusion and membrane trafficking of recycling endosomes. Involved in KCNH1 channels trafficking to and from the cell membrane. Stimulates RABGEF1 mediated nucleotide exchange on RAB5A. Mediates the traffic of PKD1:PKD2 complex from the endoplasmic reticulum through the Golgi to th…	sp|O35551|RABE1_MOUSE	sp|O35551|RABE1_MOUSE Rab GTPase-binding effector protein 1 OS=Mus musculus OX=10090 GN=Rabep1 PE=1 SV=2	1	11	11	11	15.9	99.523	377020	396160	182080	318420	183390	156660	266430	202160	1.57509	0.200629
O35566	CD151 antigen	Cd151	FUNCTION: Essential for the proper assembly of the glomerular and tubular basement membranes in kidney. {ECO:0000250|UniProtKB:P48509}.	sp|O35566|CD151_MOUSE	sp|O35566|CD151_MOUSE CD151 antigen OS=Mus musculus OX=10090 GN=Cd151 PE=1 SV=2	1	3	3	3	13	28.246	421850	685330	469590	525590	410550	536120	551080	499250	1.05276	0.789947
O35593	26S proteasome non-ATPase regulatory subunit 14	Psmd14	FUNCTION: Component of the 26S proteasome, a multiprotein complex involved in the ATP-dependent degradation of ubiquitinated proteins. This complex plays a key role in the maintenance of protein homeostasis by removing misfolded or damaged proteins, which could impair cellular functions, and by removing proteins whose functions are no longer required. Therefore, the proteasome participates in num…	sp|O35593|PSDE_MOUSE	sp|O35593|PSDE_MOUSE 26S proteasome non-ATPase regulatory subunit 14 OS=Mus musculus OX=10090 GN=Psmd14 PE=1 SV=2	1	11	11	11	60.6	34.577	1845200	2938600	2463800	2.41587e+06	2502700	2917000	2143100	2.52093e+06	0.958322	0.799726
O35598	Disintegrin and metalloproteinase domain-containing protein 10	Adam10	FUNCTION: Cleaves the membrane-bound precursor of TNF-alpha to its mature soluble form. Responsible for the proteolytical release of soluble JAM3 from endothelial cells surface (By similarity). Responsible for the proteolytic release of several other cell-surface proteins, including heparin-binding epidermal growth-like factor, ephrin-A2, CD44, CDH2 and for constitutive and regulated alpha-secret…	sp|O35598|ADA10_MOUSE	sp|O35598|ADA10_MOUSE Disintegrin and metalloproteinase domain-containing protein 10 OS=Mus musculus OX=10090 GN=Adam10 PE=1 SV=2	1	13	13	13	31	83.967	623720	918260	776070	772683	573420	611960	759190	648190	1.19206	0.289941
O35604	NPC intracellular cholesterol transporter 1	Npc1	FUNCTION: Intracellular cholesterol transporter which acts in concert with NPC2 and plays an important role in the egress of cholesterol from the endosomal/lysosomal compartment (PubMed:21896731, PubMed:22048958, PubMed:27551080). Unesterified cholesterol that has been released from LDLs in the lumen of the late endosomes/lysosomes is transferred by NPC2 to the cholesterol-binding pocket in the N…	sp|O35604|NPC1_MOUSE	sp|O35604|NPC1_MOUSE NPC intracellular cholesterol transporter 1 OS=Mus musculus OX=10090 GN=Npc1 PE=1 SV=2	1	4	4	4	3.6	142.88	169690	191080	199780	186850	144050	162280	242550	182960	1.02126	0.907817
O35609	Secretory carrier-associated membrane protein 3	Scamp3	FUNCTION: Functions in post-Golgi recycling pathways. Acts as a recycling carrier to the cell surface.	sp|O35609|SCAM3_MOUSE	sp|O35609|SCAM3_MOUSE Secretory carrier-associated membrane protein 3 OS=Mus musculus OX=10090 GN=Scamp3 PE=1 SV=3	1	5	5	5	25.8	38.458	1096200	64883	849960	670348	1288200	981500	755600	1.00843e+06	0.664742	0.385269
O35613	Death domain-associated protein 6	Daxx	FUNCTION: Transcription corepressor known to repress transcriptional potential of several sumoylated transcription factors. Down-regulates basal and activated transcription. Its transcription repressor activity is modulated by recruiting it to subnuclear compartments like the nucleolus or PML/POD/ND10 nuclear bodies through interactions with MCSR1 and PML, respectively. Seems to regulate transcri…	sp|O35613|DAXX_MOUSE	sp|O35613|DAXX_MOUSE Death domain-associated protein 6 OS=Mus musculus OX=10090 GN=Daxx PE=1 SV=1	1	3	3	3	5.4	81.488	100900	109750	56915	89188.3	62558	85502	56492	68184	1.30805	0.32131
O35623	BET1 homolog	Bet1	FUNCTION: Required for vesicular transport from the ER to the Golgi complex. Functions as a SNARE involved in the docking process of ER-derived vesicles with the cis-Golgi membrane (By similarity). {ECO:0000250}.	sp|O35623|BET1_MOUSE	sp|O35623|BET1_MOUSE BET1 homolog OS=Mus musculus OX=10090 GN=Bet1 PE=1 SV=1	1	2	2	2	24.6	13.274	227500	182080	185700	198427	67081	147060	171230	128457	1.54469	0.113826
O35638	Cohesin subunit SA-2	Stag2	FUNCTION: Component of cohesin complex, a complex required for the cohesion of sister chromatids after DNA replication. The cohesin complex apparently forms a large proteinaceous ring within which sister chromatids can be trapped. At anaphase, the complex is cleaved and dissociates from chromatin, allowing sister chromatids to segregate. The cohesin complex may also play a role in spindle pole as…	sp|O35638|STAG2_MOUSE	sp|O35638|STAG2_MOUSE Cohesin subunit SA-2 OS=Mus musculus OX=10090 GN=Stag2 PE=1 SV=3	1	24	24	21	26.5	141.28	1295300	2568100	1738900	1.86743e+06	1694300	1934000	1960200	1.86283e+06	1.00247	0.99098
O35639	Annexin A3	Anxa3	FUNCTION: Inhibitor of phospholipase A2, also possesses anti-coagulant properties.	sp|O35639|ANXA3_MOUSE	sp|O35639|ANXA3_MOUSE Annexin A3 OS=Mus musculus OX=10090 GN=Anxa3 PE=1 SV=4	1	15	15	15	58.5	36.384	1480100	1503700	1319000	1.43427e+06	1365700	1276000	1349900	1.33053e+06	1.07796	0.181891
O35640	Annexin A8	Anxa8	FUNCTION: This protein is an anticoagulant protein that acts as an indirect inhibitor of the thromboplastin-specific complex, which is involved in the blood coagulation cascade. {ECO:0000250}.	sp|O35640|ANXA8_MOUSE	sp|O35640|ANXA8_MOUSE Annexin A8 OS=Mus musculus OX=10090 GN=Anxa8 PE=1 SV=2	1	6	6	6	22	36.724	641160	391720	129040	387307	930470	314020	441220	561903	0.689276	0.505721
O35643	AP-1 complex subunit beta-1	Ap1b1	FUNCTION: Subunit of clathrin-associated adaptor protein complex 1 that plays a role in protein sorting in the late-Golgi/trans-Golgi network (TGN) and/or endosomes. The AP complexes mediate both the recruitment of clathrin to membranes and the recognition of sorting signals within the cytosolic tails of transmembrane cargo molecules.	sp|O35643|AP1B1_MOUSE	sp|O35643|AP1B1_MOUSE AP-1 complex subunit beta-1 OS=Mus musculus OX=10090 GN=Ap1b1 PE=1 SV=2	1	32	18	18	45.1	103.93	2225400	2996700	1562200	2.26143e+06	1589500	1526400	1852400	1656100	1.36552	0.228681
O35646	Calpain-6	Capn6	FUNCTION: Microtubule-stabilizing protein that may be involved in the regulation of microtubule dynamics and cytoskeletal organization. May act as a regulator of RAC1 activity through interaction with ARHGEF2 to control lamellipodial formation and cell mobility. Does not seem to have protease activity as it has lost the active site residues. {ECO:0000269|PubMed:17210638, ECO:0000269|PubMed:214065…	sp|O35646|CAN6_MOUSE	sp|O35646|CAN6_MOUSE Calpain-6 OS=Mus musculus OX=10090 GN=Capn6 PE=1 SV=2	1	16	16	16	36.8	74.542	855890	1458000	992990	1.10229e+06	773930	972630	771700	839420	1.31316	0.246877
O35648	Centrin-3	Cetn3	FUNCTION: Plays a fundamental role in microtubule-organizing center structure and function.; FUNCTION: As a component of the TREX-2 complex, involved in the export of mRNAs to the cytoplasm through the nuclear pores. {ECO:0000250|UniProtKB:O15182}.	sp|O35648|CETN3_MOUSE	sp|O35648|CETN3_MOUSE Centrin-3 OS=Mus musculus OX=10090 GN=Cetn3 PE=1 SV=1	1	2	2	2	17.4	19.519		27673	26327	27000	24810	25386	23660	24618.7	1.09673	0.0631966
O35654	DNA polymerase delta subunit 2	Pold2	FUNCTION: Accessory component of both the DNA polymerase delta complex and the DNA polymerase zeta complex. As a component of the trimeric and tetrameric DNA polymerase delta complexes (Pol-delta3 and Pol-delta4, respectively), plays a role in high fidelity genome replication, including in lagging strand synthesis, and repair. Pol-delta3 and Pol-delta4 are characterized by the absence or the pres…	sp|O35654|DPOD2_MOUSE	sp|O35654|DPOD2_MOUSE DNA polymerase delta subunit 2 OS=Mus musculus OX=10090 GN=Pold2 PE=1 SV=2	1	13	13	13	44.8	51.354	333010	613400	384830	443747	404750	328070	345800	359540	1.23421	0.398608
O35678	Monoglyceride lipase	Mgll	FUNCTION: Converts monoacylglycerides to free fatty acids and glycerol (PubMed:9341166, PubMed:17700715, PubMed:18096503, PubMed:19029917, PubMed:20554061, PubMed:20729846, PubMed:21454566). Hydrolyzes the endocannabinoid 2-arachidonoylglycerol, and thereby contributes to the regulation of endocannabinoid signaling, nociperception and perception of pain (PubMed:9341166, PubMed:17700715, PubMed:18…	sp|O35678|MGLL_MOUSE	sp|O35678|MGLL_MOUSE Monoglyceride lipase OS=Mus musculus OX=10090 GN=Mgll PE=1 SV=1	1	7	7	7	38.3	33.387	583170	1196600	680770	820180	787570	887430	332520	669173	1.22566	0.586564
O35682	Myeloid-associated differentiation marker	Myadm		sp|O35682|MYADM_MOUSE	sp|O35682|MYADM_MOUSE Myeloid-associated differentiation marker OS=Mus musculus OX=10090 GN=Myadm PE=1 SV=2	1	3	3	3	10.9	35.284	987840	1943900	824780	1.25217e+06	975180	1010900	819590	935223	1.3389	0.421164
O35685	Nuclear migration protein nudC	Nudc	FUNCTION: Plays a role in neurogenesis and neuronal migration. Necessary for correct formation of mitotic spindles and chromosome separation during mitosis (By similarity). {ECO:0000250, ECO:0000269|PubMed:11734602}.	sp|O35685|NUDC_MOUSE	sp|O35685|NUDC_MOUSE Nuclear migration protein nudC OS=Mus musculus OX=10090 GN=Nudc PE=1 SV=1	1	15	15	15	53	38.358	2058900	2355900	1863200	2.09267e+06	1630100	1720600	2305600	1.88543e+06	1.10991	0.462981
O35691	Pinin	Pnn	FUNCTION: Transcriptional activator binding to the E-box 1 core sequence of the E-cadherin promoter gene; the core-binding sequence is 5'CAGGTG-3'. Capable of reversing CTBP1-mediated transcription repression. Auxiliary component of the splicing-dependent multiprotein exon junction complex (EJC) deposited at splice junction on mRNAs. The EJC is a dynamic structure consisting of core proteins and …	sp|O35691|PININ_MOUSE	sp|O35691|PININ_MOUSE Pinin OS=Mus musculus OX=10090 GN=Pnn PE=1 SV=4	1	11	11	11	16.6	82.435	845740	1245400	793080	961407	918000	958780	779050	885277	1.086	0.64451
O35701	Matrilin-3	Matn3	FUNCTION: Major component of the extracellular matrix of cartilage and may play a role in the formation of extracellular filamentous networks. {ECO:0000269|PubMed:10660556}.	sp|O35701|MATN3_MOUSE	sp|O35701|MATN3_MOUSE Matrilin-3 OS=Mus musculus OX=10090 GN=Matn3 PE=1 SV=2	1	23	23	23	72.8	51.845	31940000	35079000	29894000	3.23043e+07	30925000	32948000	32803000	3.22253e+07	1.00245	0.963946
O35704	Serine palmitoyltransferase 1	Sptlc1	FUNCTION: Serine palmitoyltransferase (SPT) (PubMed:28100772). The heterodimer formed with SPTLC2 or SPTLC3 constitutes the catalytic core. The composition of the serine palmitoyltransferase (SPT) complex determines the substrate preference. The SPTLC1-SPTLC2-SPTSSA complex shows a strong preference for C16-CoA substrate, while the SPTLC1-SPTLC3-SPTSSA isozyme uses both C14-CoA and C16-CoA as sub…	sp|O35704|SPTC1_MOUSE	sp|O35704|SPTC1_MOUSE Serine palmitoyltransferase 1 OS=Mus musculus OX=10090 GN=Sptlc1 PE=1 SV=2	1	8	8	8	21.6	52.534	230700	470990	445880	382523	447980	561190	423540	477570	0.800979	0.33724
O35711	Liprin-beta-2	Ppfibp2	FUNCTION: May regulate the disassembly of focal adhesions. Did not bind receptor-like tyrosine phosphatases type 2A (By similarity). {ECO:0000250|UniProtKB:Q8ND30}.	sp|O35711|LIPB2_MOUSE	sp|O35711|LIPB2_MOUSE Liprin-beta-2 OS=Mus musculus OX=10090 GN=Ppfibp2 PE=1 SV=3	1	7	5	5	10.3	98.752	111020	281230	104950	165733	115790	168730	134040	139520	1.18788	0.683888
O35730	E3 ubiquitin-protein ligase RING1	Ring1	FUNCTION: Constitutes one of the E3 ubiquitin-protein ligases that mediate monoubiquitination of 'Lys-119' of histone H2A, thereby playing a central role in histone code and gene regulation. H2A 'Lys-119' ubiquitination gives a specific tag for epigenetic transcriptional repression and participates in X chromosome inactivation of female mammals. Essential component of a Polycomb group (PcG) multi…	sp|O35730|RING1_MOUSE	sp|O35730|RING1_MOUSE E3 ubiquitin-protein ligase RING1 OS=Mus musculus OX=10090 GN=Ring1 PE=1 SV=2	1	5	3	3	21.2	42.63	24600		11036	17818		31756	43252	37504	0.475096	0.157215
O35737	Heterogeneous nuclear ribonucleoprotein H	Hnrnph1	FUNCTION: This protein is a component of the heterogeneous nuclear ribonucleoprotein (hnRNP) complexes which provide the substrate for the processing events that pre-mRNAs undergo before becoming functional, translatable mRNAs in the cytoplasm. Mediates pre-mRNA alternative splicing regulation. Inhibits, together with CUGBP1, insulin receptor (IR) pre-mRNA exon 11 inclusion in myoblast. Binds to …	sp|O35737|HNRH1_MOUSE	sp|O35737|HNRH1_MOUSE Heterogeneous nuclear ribonucleoprotein H OS=Mus musculus OX=10090 GN=Hnrnph1 PE=1 SV=3	1	20	20	11	59.5	49.199	15466000	18445000	22696000	18869000	20698000	22273000	22817000	2.19293e+07	0.860446	0.235166
O35738	Krueppel-like factor 12	Klf12	FUNCTION: Confers strong transcriptional repression to the AP-2-alpha gene. Binds to a regulatory element (A32) in the AP-2-alpha gene promoter.	sp|O35738|KLF12_MOUSE;sp|Q60980|KLF3_MOUSE	sp|O35738|KLF12_MOUSE Krueppel-like factor 12 OS=Mus musculus OX=10090 GN=Klf12 PE=1 SV=2;sp|Q60980|KLF3_MOUSE Krueppel-like factor 3 OS=Mus musculus OX=10090 GN=Klf3 PE=1 SV=1	2	3	2	2	7.2	44.104	42432	149180	97560	96390.7	43294	52984		48139	2.00234	0.313688
O35841	Apoptosis inhibitor 5	Api5	FUNCTION: Antiapoptotic factor that may have a role in protein assembly. Negatively regulates ACIN1. By binding to ACIN1, it suppresses ACIN1 cleavage from CASP3 and ACIN1-mediated DNA fragmentation. Also known to efficiently suppress E2F1-induced apoptosis (By similarity). {ECO:0000250}.	sp|O35841|API5_MOUSE	sp|O35841|API5_MOUSE Apoptosis inhibitor 5 OS=Mus musculus OX=10090 GN=Api5 PE=1 SV=2	1	15	15	15	36.5	56.784	3126000	3835900	2821100	3261000	3425900	3145100	2328700	2.96657e+06	1.09925	0.544984
O35855	Branched-chain-amino-acid aminotransferase, mitochondrial	Bcat2	FUNCTION: Catalyzes the first reaction in the catabolism of the essential branched chain amino acids leucine, isoleucine, and valine. May also function as a transporter of branched chain alpha-keto acids.	sp|O35855|BCAT2_MOUSE	sp|O35855|BCAT2_MOUSE Branched-chain-amino-acid aminotransferase, mitochondrial OS=Mus musculus OX=10090 GN=Bcat2 PE=1 SV=2	1	10	10	10	37.2	44.127	1760300	2327200	1716500	1.93467e+06	1561500	1670400	1776900	1669600	1.15876	0.268137
O35857	Mitochondrial import inner membrane translocase subunit TIM44	Timm44	FUNCTION: Essential component of the PAM complex, a complex required for the translocation of transit peptide-containing proteins from the inner membrane into the mitochondrial matrix in an ATP-dependent manner. Recruits mitochondrial HSP70 to drive protein translocation into the matrix using ATP as an energy source. {ECO:0000250|UniProtKB:Q01852}.	sp|O35857|TIM44_MOUSE	sp|O35857|TIM44_MOUSE Mitochondrial import inner membrane translocase subunit TIM44 OS=Mus musculus OX=10090 GN=Timm44 PE=1 SV=2	1	11	11	11	29	51.091	1178600	1419200	1337600	1311800	909570	960710	1214400	1.02823e+06	1.27579	0.0737516
O35864	COP9 signalosome complex subunit 5	Cops5	FUNCTION: Probable protease subunit of the COP9 signalosome complex (CSN), a complex involved in various cellular and developmental processes. The CSN complex is an essential regulator of the ubiquitin (Ubl) conjugation pathway by mediating the deneddylation of the cullin subunits of the SCF-type E3 ligase complexes, leading to decrease the Ubl ligase activity of SCF-type complexes such as SCF, C…	sp|O35864|CSN5_MOUSE	sp|O35864|CSN5_MOUSE COP9 signalosome complex subunit 5 OS=Mus musculus OX=10090 GN=Cops5 PE=1 SV=3	1	13	13	13	47	37.548	1889300	2198500	1523900	1.87057e+06	1852900	1707400	1624700	1.72833e+06	1.0823	0.527997
O35874	Neutral amino acid transporter A	Slc1a4	FUNCTION: Transporter for alanine, serine, cysteine, and threonine. Exhibits sodium dependence (By similarity). {ECO:0000250}.	sp|O35874|SATT_MOUSE	sp|O35874|SATT_MOUSE Neutral amino acid transporter A OS=Mus musculus OX=10090 GN=Slc1a4 PE=1 SV=1	1	6	6	6	19.9	56.061	111770	118870	185120	138587	125920	126890	249880	167563	0.82707	0.573439
O35887	Calumenin	Calu	FUNCTION: Involved in regulation of vitamin K-dependent carboxylation of multiple N-terminal glutamate residues. Seems to inhibit gamma-carboxylase GGCX. Binds 7 calcium ions with a low affinity (By similarity). {ECO:0000250}.	sp|O35887|CALU_MOUSE	sp|O35887|CALU_MOUSE Calumenin OS=Mus musculus OX=10090 GN=Calu PE=1 SV=1	1	22	22	22	72.1	37.063	30257000	24165000	25185000	2.65357e+07	26341000	28160000	24712000	2.64043e+07	1.00497	0.953811
O35900	U6 snRNA-associated Sm-like protein LSm2	Lsm2	FUNCTION: Plays role in pre-mRNA splicing as component of the U4/U6-U5 tri-snRNP complex that is involved in spliceosome assembly, and as component of the precatalytic spliceosome (spliceosome B complex). The heptameric LSM2-8 complex binds specifically to the 3'-terminal U-tract of U6 snRNA. {ECO:0000250|UniProtKB:Q9Y333}.	sp|O35900|LSM2_MOUSE	sp|O35900|LSM2_MOUSE U6 snRNA-associated Sm-like protein LSm2 OS=Mus musculus OX=10090 GN=Lsm2 PE=1 SV=1	1	4	4	4	60	10.834	337660	382490	253190	324447	566440	826620	304580	565880	0.573349	0.195225
O35927	Catenin delta-2	Ctnnd2	FUNCTION: Has a critical role in neuronal development, particularly in the formation and/or maintenance of dendritic spines and synapses (PubMed:17993462) (PubMed:25807484). Involved in the regulation of canonical Wnt signaling (By similarity). It probably acts on beta-catenin turnover, facilitating beta-catenin interaction with GSK3B, phosphorylation, ubiquitination and degradation (PubMed:20623…	sp|O35927|CTND2_MOUSE	sp|O35927|CTND2_MOUSE Catenin delta-2 OS=Mus musculus OX=10090 GN=Ctnnd2 PE=1 SV=1	1	2	2	1	1.9	135	36769	52750	31816	40445	16128	20679	35978	24261.7	1.66703	0.136864
O35943	Frataxin, mitochondrial	Fxn	FUNCTION: Promotes the biosynthesis of heme and assembly and repair of iron-sulfur clusters by delivering Fe(2+) to proteins involved in these pathways. May play a role in the protection against iron-catalyzed oxidative stress through its ability to catalyze the oxidation of Fe(2+) to Fe(3+); the oligomeric form but not the monomeric form has in vitro ferroxidase activity. May be able to store la…	sp|O35943|FRDA_MOUSE	sp|O35943|FRDA_MOUSE Frataxin, mitochondrial OS=Mus musculus OX=10090 GN=Fxn PE=1 SV=1	1	3	3	3	22.7	22.924	231510	408270	304300	314693	130210	232690	209520	190807	1.64928	0.107635
O35945	Aldehyde dehydrogenase, cytosolic 1	Aldh1a7	FUNCTION: Can oxidize benzaldehyde, propionaldehyde and acetaldehyde (By similarity). No detectable activity with retinal. {ECO:0000250, ECO:0000269|PubMed:10191271}.	sp|O35945|AL1A7_MOUSE	sp|O35945|AL1A7_MOUSE Aldehyde dehydrogenase, cytosolic 1 OS=Mus musculus OX=10090 GN=Aldh1a7 PE=1 SV=1	1	10	4	4	28.1	54.587	182050	374570	177300	244640	201810	265410	259370	242197	1.01009	0.973085
O35963	Ras-related protein Rab-33B	Rab33b	FUNCTION: Protein transport. Acts, in coordination with RAB6A, to regulate intra-Golgi retrograde trafficking (By similarity). It is involved in autophagy, acting as a modulator of autophagosome formation. {ECO:0000250, ECO:0000269|PubMed:18448665}.	sp|O35963|RB33B_MOUSE	sp|O35963|RB33B_MOUSE Ras-related protein Rab-33B OS=Mus musculus OX=10090 GN=Rab33b PE=1 SV=1	1	2	2	2	14.4	25.766	318770	304880	204580	276077	170650	261590	236900	223047	1.23775	0.304575
O35969	Guanidinoacetate N-methyltransferase	Gamt	FUNCTION: Converts guanidinoacetate to creatine, using S-adenosylmethionine as the methyl donor. Important in nervous system development. {ECO:0000250|UniProtKB:Q14353}.	sp|O35969|GAMT_MOUSE	sp|O35969|GAMT_MOUSE Guanidinoacetate N-methyltransferase OS=Mus musculus OX=10090 GN=Gamt PE=1 SV=1	1	8	8	8	50.4	26.336	777080	1332800	729800	946560	780160	852480	949790	860810	1.09962	0.689815
O35972	39S ribosomal protein L23, mitochondrial	Mrpl23		sp|O35972|RM23_MOUSE	sp|O35972|RM23_MOUSE 39S ribosomal protein L23, mitochondrial OS=Mus musculus OX=10090 GN=Mrpl23 PE=1 SV=1	1	2	2	2	19.2	17.121	315920	20837	36245	124334	8827.7	26418	41975	25740.2	4.83034	0.364122
O35988	Syndecan-4	Sdc4	FUNCTION: Cell surface proteoglycan that bears heparan sulfate. Regulates exosome biogenesis in concert with SDCBP and PDCD6IP. {ECO:0000250|UniProtKB:P31431}.	sp|O35988|SDC4_MOUSE	sp|O35988|SDC4_MOUSE Syndecan-4 OS=Mus musculus OX=10090 GN=Sdc4 PE=1 SV=1	1	2	2	2	13.6	21.482	107740	69074	76976	84596.7	68556	42017	90704	67092.3	1.2609	0.394435
O54692	Centromere/kinetochore protein zw10 homolog	Zw10	FUNCTION: Essential component of the mitotic checkpoint, which prevents cells from prematurely exiting mitosis. Required for the assembly of the dynein-dynactin and MAD1-MAD2 complexes onto kinetochores. Its function related to the spindle assembly machinery is proposed to depend on its association in the mitotic RZZ complex. Involved in regulation of membrane traffic between the Golgi and the en…	sp|O54692|ZW10_MOUSE	sp|O54692|ZW10_MOUSE Centromere/kinetochore protein zw10 homolog OS=Mus musculus OX=10090 GN=Zw10 PE=1 SV=3	1	17	17	17	26.1	88.062	733800	1246300	820780	933627	707650	917440	816990	814027	1.14692	0.519435
O54734	Dolichyl-diphosphooligosaccharide--protein glycosyltransferase 48 kDa subunit	Ddost	FUNCTION: Subunit of the oligosaccharyl transferase (OST) complex that catalyzes the initial transfer of a defined glycan (Glc(3)Man(9)GlcNAc(2) in eukaryotes) from the lipid carrier dolichol-pyrophosphate to an asparagine residue within an Asn-X-Ser/Thr consensus motif in nascent polypeptide chains, the first step in protein N-glycosylation. N-glycosylation occurs cotranslationally and the compl…	sp|O54734|OST48_MOUSE	sp|O54734|OST48_MOUSE Dolichyl-diphosphooligosaccharide--protein glycosyltransferase 48 kDa subunit OS=Mus musculus OX=10090 GN=Ddost PE=1 SV=2	1	17	17	17	60.3	49.027	8271300	10700000	10519000	9830100	7246300	8870100	9462600	8.52633e+06	1.15291	0.272002
O54774	AP-3 complex subunit delta-1	Ap3d1	FUNCTION: Part of the AP-3 complex, an adaptor-related complex which is not clathrin-associated. The complex is associated with the Golgi region as well as more peripheral structures. It facilitates the budding of vesicles from the Golgi membrane and may be directly involved in trafficking to lysosomes (By similarity). Involved in process of CD8+ T-cell and NK cell degranulation (By similarity). …	sp|O54774|AP3D1_MOUSE	sp|O54774|AP3D1_MOUSE AP-3 complex subunit delta-1 OS=Mus musculus OX=10090 GN=Ap3d1 PE=1 SV=1	1	31	31	31	36.1	135.08	1469100	1905400	1636200	1.67023e+06	1587100	1844400	1509900	1.64713e+06	1.01402	0.893775
O54782	Epididymis-specific alpha-mannosidase	Man2b2	FUNCTION: Plays an important role in the early step of spermatogenesis.	sp|O54782|MA2B2_MOUSE	sp|O54782|MA2B2_MOUSE Epididymis-specific alpha-mannosidase OS=Mus musculus OX=10090 GN=Man2b2 PE=1 SV=2	1	9	9	9	13.8	115.61	516170	860910	617740	664940	531060	632430	570260	577917	1.15058	0.45954
O54784	Death-associated protein kinase 3	Dapk3	FUNCTION: Serine/threonine kinase which is involved in the regulation of apoptosis, autophagy, transcription, translation and actin cytoskeleton reorganization. Regulates both type I (caspase-dependent) apoptotic and type II (caspase-independent) autophagic cell deaths signal, depending on the cellular setting. Involved in formation of promyelocytic leukemia protein nuclear body (PML-NB). Involve…	sp|O54784|DAPK3_MOUSE;sp|Q8VDF3|DAPK2_MOUSE	sp|O54784|DAPK3_MOUSE Death-associated protein kinase 3 OS=Mus musculus OX=10090 GN=Dapk3 PE=1 SV=1	2	4	4	4	11.6	51.421	81925	221850	81104	128293	66297	82128	98740	82388.3	1.55717	0.390434
O54785	LIM domain kinase 2	Limk2	FUNCTION: Serine/threonine-protein kinase that plays an essential role in the regulation of actin filament dynamics. Acts downstream of several Rho family GTPase signal transduction pathways. Involved in astral microtubule organization and mitotic spindle orientation during early stage of mitosis by mediating phosphorylation of TPPP. Displays serine/threonine-specific phosphorylation of myelin ba…	sp|O54785|LIMK2_MOUSE	sp|O54785|LIMK2_MOUSE LIM domain kinase 2 OS=Mus musculus OX=10090 GN=Limk2 PE=1 SV=2	1	2	2	2	5	72.201	74762	103940	62849	80517	57419	60371	62232	60007.3	1.34179	0.170375
O54818	Tumor protein D53	Tpd52l1		sp|O54818|TPD53_MOUSE	sp|O54818|TPD53_MOUSE Tumor protein D53 OS=Mus musculus OX=10090 GN=Tpd52l1 PE=1 SV=1	1	5	5	5	31.4	22.515	331680	665740	388460	461960	248860	282640	280410	270637	1.70694	0.13901
O54824	Pro-interleukin-16	Il16	FUNCTION: Interleukin-16 stimulates a migratory response in CD4+ lymphocytes, monocytes, and eosinophils. Primes CD4+ T-cells for IL-2 and IL-15 responsiveness. Also induces T-lymphocyte expression of interleukin 2 receptor. Ligand for CD4.; FUNCTION: Isoform 1 may act as a scaffolding protein that anchors ion channels in the membrane.; FUNCTION: Isoform 2 is involved in cell cycle progression in…	sp|O54824|IL16_MOUSE	sp|O54824|IL16_MOUSE Pro-interleukin-16 OS=Mus musculus OX=10090 GN=Il16 PE=1 SV=3	1	1	1	1	1.1	141.43	17176	21721	25090	21329		26662	19925	23293.5	0.915663	0.647629
O54825	Bystin	Bysl	FUNCTION: Required for processing of 20S pre-rRNA precursor and biogenesis of 40S ribosomal subunits. {ECO:0000269|PubMed:17055491, ECO:0000269|PubMed:17242206}.	sp|O54825|BYST_MOUSE	sp|O54825|BYST_MOUSE Bystin OS=Mus musculus OX=10090 GN=Bysl PE=1 SV=3	1	3	3	3	8	49.783	299880	124760	117860	180833	172490	112370	95143	126668	1.42762	0.445059
O54833	Casein kinase II subunit alpha	Csnk2a2	FUNCTION: Catalytic subunit of a constitutively active serine/threonine-protein kinase complex that phosphorylates a large number of substrates containing acidic residues C-terminal to the phosphorylated serine or threonine. Regulates numerous cellular processes, such as cell cycle progression, apoptosis and transcription, as well as viral infection. May act as a regulatory node which integrates …	sp|O54833|CSK22_MOUSE	sp|O54833|CSK22_MOUSE Casein kinase II subunit alpha OS=Mus musculus OX=10090 GN=Csnk2a2 PE=1 SV=1	1	16	16	16	62.3	41.215	1577400	2092200	993420	1554340	1104300	1226100	1445600	1.25867e+06	1.23491	0.424424
O54865	Guanylate cyclase soluble subunit beta-1	Gucy1b1	FUNCTION: Mediates responses to nitric oxide (NO) by catalyzing the biosynthesis of the signaling molecule cGMP. {ECO:0000250|UniProtKB:P16068}.	sp|O54865|GCYB1_MOUSE	sp|O54865|GCYB1_MOUSE Guanylate cyclase soluble subunit beta-1 OS=Mus musculus OX=10090 GN=Gucy1b1 PE=1 SV=1	1	2	2	2	4.5	70.597	43570	104090	44639	64099.7	21647	8552.6	51057	27085.5	2.36656	0.192148
O54879	High mobility group protein B3	Hmgb3	FUNCTION: Multifunctional protein with various roles in different cellular compartments. May act in a redox sensitive manner. Associates with chromatin and binds DNA with a preference to non-canonical DNA structures such as single-stranded DNA. Can bent DNA and enhance DNA flexibility by looping thus providing a mechanism to promote activities on various gene promoters (By similarity). Proposed t…	sp|O54879|HMGB3_MOUSE	sp|O54879|HMGB3_MOUSE High mobility group protein B3 OS=Mus musculus OX=10090 GN=Hmgb3 PE=1 SV=3	1	6	6	6	19	23.01	1097800	1579800	1133300	1270300	1087600	1060400	1001600	1.04987e+06	1.20996	0.23336
O54890	Integrin beta-3	Itgb3	FUNCTION: Integrin alpha-V/beta-3 (ITGAV:ITGB3) is a receptor for cytotactin, fibronectin, laminin, matrix metalloproteinase-2, osteopontin, osteomodulin, prothrombin, thrombospondin, vitronectin and von Willebrand factor. Integrin alpha-IIB/beta-3 (ITGA2B:ITGB3) is a receptor for fibronectin, fibrinogen, plasminogen, prothrombin, thrombospondin and vitronectin. Integrins alpha-IIB/beta-3 and alp…	sp|O54890|ITB3_MOUSE	sp|O54890|ITB3_MOUSE Integrin beta-3 OS=Mus musculus OX=10090 GN=Itgb3 PE=1 SV=2	1	10	10	10	17	86.738	504400	426280	478180	469620	553840	826970	1228400	869737	0.539957	0.112394
O54901	OX-2 membrane glycoprotein	Cd200	FUNCTION: Costimulates T-cell proliferation. May regulate myeloid cell activity in a variety of tissues (By similarity). {ECO:0000250}.	sp|O54901|OX2G_MOUSE	sp|O54901|OX2G_MOUSE OX-2 membrane glycoprotein OS=Mus musculus OX=10090 GN=Cd200 PE=1 SV=1	1	5	5	5	20.1	31.256	833170	517110	921250	757177	709680	658540	1009200	792473	0.95546	0.840467
O54916	RalBP1-associated Eps domain-containing protein 1	Reps1	FUNCTION: May coordinate the cellular actions of activated EGF receptors and Ral-GTPases.	sp|O54916|REPS1_MOUSE	sp|O54916|REPS1_MOUSE RalBP1-associated Eps domain-containing protein 1 OS=Mus musculus OX=10090 GN=Reps1 PE=1 SV=2	1	6	6	6	12.2	86.518	92199	67240	79813	79750.7	68287	70876	93348	77503.7	1.02899	0.844425
O54931	A-kinase anchor protein 2	Akap2	FUNCTION: Binds to regulatory subunit (RII) of protein kinase A. May be involved in establishing polarity in signaling systems or in integrating PKA-RII isoforms with downstream effectors to capture, amplify and focus diffuse, trans-cellular signals carried by cAMP.	sp|O54931|AKAP2_MOUSE	sp|O54931|AKAP2_MOUSE A-kinase anchor protein 2 OS=Mus musculus OX=10090 GN=Akap2 PE=1 SV=3	1	9	9	9	17.9	98.577	130930	532740	264740	309470	385510	296450	205150	295703	1.04656	0.920209
O54941	SWI/SNF-related matrix-associated actin-dependent regulator of chromatin subfamily E member 1	Smarce1	FUNCTION: Involved in transcriptional activation and repression of select genes by chromatin remodeling (alteration of DNA-nucleosome topology). Component of SWI/SNF chromatin remodeling complexes that carry out key enzymatic activities, changing chromatin structure by altering DNA-histone contacts within a nucleosome in an ATP-dependent manner (PubMed:12110891). Belongs to the neural progenitors…	sp|O54941|SMCE1_MOUSE	sp|O54941|SMCE1_MOUSE SWI/SNF-related matrix-associated actin-dependent regulator of chromatin subfamily E member 1 OS=Mus musculus OX=10090 GN=Smarce1 PE=1 SV=1	1	11	11	11	28	46.638	814850	1039700	844910	899820	1032500	980380	937350	983410	0.915	0.331196
O54942	Claudin-5	Cldn5	FUNCTION: Plays a major role in tight junction-specific obliteration of the intercellular space, through calcium-independent cell-adhesion activity. {ECO:0000250}.	sp|O54942|CLD5_MOUSE	sp|O54942|CLD5_MOUSE Claudin-5 OS=Mus musculus OX=10090 GN=Cldn5 PE=1 SV=2	1	1	1	1	7.3	23.054	69526	55826	26540	50630.7	18144	45145	33128	32139	1.57537	0.282137
O54946	DnaJ homolog subfamily B member 6	Dnajb6	FUNCTION: Plays an indispensable role in the organization of KRT8/KRT18 filaments. Acts as an endogenous molecular chaperone for neuronal proteins including huntingtin. Suppresses aggregation and toxicity of polyglutamine-containing, aggregation-prone proteins (By similarity). Has a stimulatory effect on the ATPase activity of HSP70 in a dose-dependent and time-dependent manner and hence acts as …	sp|O54946|DNJB6_MOUSE;sp|Q9QYI8|DNJB7_MOUSE	sp|O54946|DNJB6_MOUSE DnaJ homolog subfamily B member 6 OS=Mus musculus OX=10090 GN=Dnajb6 PE=1 SV=4	2	5	5	5	18.9	39.807	148340	209850	182420	180203	127210	180340	134720	147423	1.22235	0.249191
O54950	5-AMP-activated protein kinase subunit gamma-1	Prkag1	FUNCTION: AMP/ATP-binding subunit of AMP-activated protein kinase (AMPK), an energy sensor protein kinase that plays a key role in regulating cellular energy metabolism. In response to reduction of intracellular ATP levels, AMPK activates energy-producing pathways and inhibits energy-consuming processes: inhibits protein, carbohydrate and lipid biosynthesis, as well as cell growth and proliferati…	sp|O54950|AAKG1_MOUSE	sp|O54950|AAKG1_MOUSE 5-AMP-activated protein kinase subunit gamma-1 OS=Mus musculus OX=10090 GN=Prkag1 PE=1 SV=2	1	11	11	10	39.7	37.52	931760	1012600	807980	917447	1204100	1047700	761970	1004590	0.913255	0.573793
O54962	Barrier-to-autointegration factor	Banf1	FUNCTION: Plays fundamental roles in nuclear assembly, chromatin organization, gene expression and gonad development. May potently compress chromatin structure and be involved in membrane recruitment and chromatin decondensation during nuclear assembly. Contains 2 non-specific dsDNA-binding sites which may promote DNA cross-bridging. {ECO:0000250|UniProtKB:O75531}.	sp|O54962|BAF_MOUSE	sp|O54962|BAF_MOUSE Barrier-to-autointegration factor OS=Mus musculus OX=10090 GN=Banf1 PE=1 SV=1	1	5	5	5	44.9	10.102	1674400	1732100	395400	1267300	681450	1148200	329140	719597	1.76113	0.331948
O54983	Ketimine reductase mu-crystallin	Crym	FUNCTION: Specifically catalyzes the reduction of imine bonds in brain substrates that may include cystathionine ketimine (CysK) and lanthionine ketimine (LK). Binds thyroid hormone which is a strong reversible inhibitor. Presumably involved in the regulation of the free intracellular concentration of triiodothyronine and access to its nuclear receptors (By similarity). {ECO:0000250}.	sp|O54983|CRYM_MOUSE	sp|O54983|CRYM_MOUSE Ketimine reductase mu-crystallin OS=Mus musculus OX=10090 GN=Crym PE=1 SV=1	1	15	15	15	74.8	33.523	7863100	7820500	7814800	7832800	7689000	7719800	9788100	8.39897e+06	0.932591	0.460879
O54984	ATPase GET3	Get3	FUNCTION: ATPase required for the post-translational delivery of tail-anchored (TA) proteins to the endoplasmic reticulum. Recognizes and selectively binds the transmembrane domain of TA proteins in the cytosol. This complex then targets to the endoplasmic reticulum by membrane-bound receptors, where the tail-anchored protein is released for insertion. This process is regulated by ATP binding and…	sp|O54984|GET3_MOUSE	sp|O54984|GET3_MOUSE ATPase GET3 OS=Mus musculus OX=10090 GN=Get3 PE=1 SV=2	1	10	10	10	45.7	38.822	1271200	1418400	1093100	1260900	1166800	1402300	1022400	1.19717e+06	1.05324	0.683511
O54988	STE20-like serine/threonine-protein kinase	Slk	FUNCTION: Mediates apoptosis and actin stress fiber dissolution. {ECO:0000269|PubMed:10611247}.	sp|O54988|SLK_MOUSE	sp|O54988|SLK_MOUSE STE20-like serine/threonine-protein kinase OS=Mus musculus OX=10090 GN=Slk PE=1 SV=2	1	17	17	16	16.7	141.46	822330	1277200	871230	990253	806660	706710	855410	789593	1.25413	0.253733
O54990	Prominin-1	Prom1	FUNCTION: May play a role in cell differentiation, proliferation and apoptosis. Binds cholesterol in cholesterol-containing plasma membrane microdomains and may play a role in the organization of the apical plasma membrane in epithelial cells. During early retinal development acts as a key regulator of disk morphogenesis (PubMed:19228982). Involved in regulation of MAPK and Akt signaling pathways…	sp|O54990|PROM1_MOUSE	sp|O54990|PROM1_MOUSE Prominin-1 OS=Mus musculus OX=10090 GN=Prom1 PE=1 SV=1	1	5	5	5	8.8	97.112	46715	28925	28319	34653	71234	84470	26647	60783.7	0.570104	0.230721
O54998	Peptidyl-prolyl cis-trans isomerase FKBP7	Fkbp7	FUNCTION: PPIases accelerate the folding of proteins during protein synthesis.	sp|O54998|FKBP7_MOUSE	sp|O54998|FKBP7_MOUSE Peptidyl-prolyl cis-trans isomerase FKBP7 OS=Mus musculus OX=10090 GN=Fkbp7 PE=1 SV=1	1	6	6	6	26.6	24.913	959620	1898100	1199400	1.35237e+06	911290	1112800	1098100	1040730	1.29945	0.34139
O55013	Trafficking protein particle complex subunit 3	Trappc3	FUNCTION: May play a role in vesicular transport from endoplasmic reticulum to Golgi.	sp|O55013|TPPC3_MOUSE	sp|O55013|TPPC3_MOUSE Trafficking protein particle complex subunit 3 OS=Mus musculus OX=10090 GN=Trappc3 PE=1 SV=1	1	5	5	5	27.8	20.302	429850	501070	329980	420300	344620	391640	363910	366723	1.1461	0.356619
O55022	Membrane-associated progesterone receptor component 1	Pgrmc1	FUNCTION: Component of a progesterone-binding protein complex. Binds progesterone. Has many reported cellular functions (heme homeostasis, interaction with CYPs). Required for the maintenance of uterine histoarchitecture and normal female reproductive lifespan (PubMed:28005395). Intracellular heme chaperone. Regulates heme synthesis via interactions with FECH and acts as a heme donor for at least…	sp|O55022|PGRC1_MOUSE	sp|O55022|PGRC1_MOUSE Membrane-associated progesterone receptor component 1 OS=Mus musculus OX=10090 GN=Pgrmc1 PE=1 SV=4	1	8	7	7	57.4	21.694	2963700	3472300	1788100	2.74137e+06	2916900	2178300	1895600	2.33027e+06	1.17642	0.520507
O55023	Inositol monophosphatase 1	Impa1	FUNCTION: Responsible for the provision of inositol required for synthesis of phosphatidylinositol and polyphosphoinositides and has been implicated as the pharmacological target for lithium action in brain. Has broad substrate specificity and can use myo-inositol monophosphates, myo-inositol 1,3-diphosphate, myo-inositol 1,4-diphosphate, scyllo-inositol-phosphate, D-galactose 1-phosphate, glucos…	sp|O55023|IMPA1_MOUSE	sp|O55023|IMPA1_MOUSE Inositol monophosphatase 1 OS=Mus musculus OX=10090 GN=Impa1 PE=1 SV=1	1	10	10	10	38.3	30.436	1228900	1201000	1422200	1.28403e+06	1362700	1514700	1524600	1.46733e+06	0.87508	0.103069
O55026	Ectonucleoside triphosphate diphosphohydrolase 2	Entpd2	FUNCTION: In the nervous system, could hydrolyze ATP and other nucleotides to regulate purinergic neurotransmission. Hydrolyzes ADP only to a marginal extent (By similarity). {ECO:0000250}.	sp|O55026|ENTP2_MOUSE	sp|O55026|ENTP2_MOUSE Ectonucleoside triphosphate diphosphohydrolase 2 OS=Mus musculus OX=10090 GN=Entpd2 PE=1 SV=2	1	2	2	2	5.9	54.319	44941	128940	15903	63261.3	138570	129270	14706	94182	0.671692	0.586149
O55028	[3-methyl-2-oxobutanoate dehydrogenase [lipoamide]] kinase, mitochondrial	Bckdk	FUNCTION: Catalyzes the phosphorylation and inactivation of the branched-chain alpha-ketoacid dehydrogenase complex, the key regulatory enzyme of the valine, leucine and isoleucine catabolic pathways. Key enzyme that regulate the activity state of the BCKD complex. {ECO:0000250|UniProtKB:O14874}.	sp|O55028|BCKD_MOUSE	sp|O55028|BCKD_MOUSE [3-methyl-2-oxobutanoate dehydrogenase [lipoamide]] kinase, mitochondrial OS=Mus musculus OX=10090 GN=Bckdk PE=1 SV=1	1	3	3	3	14.8	46.587	65634	171690	65491	100938	63685	44493	83303	63827	1.58144	0.373858
O55029	Coatomer subunit beta	Copb2	FUNCTION: The coatomer is a cytosolic protein complex that binds to dilysine motifs and reversibly associates with Golgi non-clathrin-coated vesicles, which further mediate biosynthetic protein transport from the ER, via the Golgi up to the trans Golgi network. Coatomer complex is required for budding from Golgi membranes, and is essential for the retrograde Golgi-to-ER transport of dilysine-tagg…	sp|O55029|COPB2_MOUSE	sp|O55029|COPB2_MOUSE Coatomer subunit beta OS=Mus musculus OX=10090 GN=Copb2 PE=1 SV=2	1	44	44	44	73.1	102.45	15368000	21613000	15406000	1.74623e+07	15757000	17415000	16961000	16711000	1.04496	0.742489
O55033	Cytoplasmic protein NCK2	Nck2	FUNCTION: Adapter protein which associates with tyrosine-phosphorylated growth factor receptors or their cellular substrates. Maintains low levels of EIF2S1 phosphorylation by promoting its dephosphorylation by PP1. Plays a role in ELK1-dependent transcriptional activation in response to activated Ras signaling (By similarity). {ECO:0000250}.	sp|O55033|NCK2_MOUSE	sp|O55033|NCK2_MOUSE Cytoplasmic protein NCK2 OS=Mus musculus OX=10090 GN=Nck2 PE=1 SV=1	1	11	9	9	40.3	42.879	331930	113390	207090	217470	262600	306660	299190	289483	0.751235	0.328381
O55042	Alpha-synuclein	Snca	FUNCTION: Neuronal protein that plays several roles in synaptic activity such as regulation of synaptic vesicle trafficking and subsequent neurotransmitter release. Participates as a monomer in synaptic vesicle exocytosis by enhancing vesicle priming, fusion and dilation of exocytotic fusion pores. Mechanistically, acts by increasing local Ca(2+) release from microdomains which is essential for t…	sp|O55042|SYUA_MOUSE	sp|O55042|SYUA_MOUSE Alpha-synuclein OS=Mus musculus OX=10090 GN=Snca PE=1 SV=2	1	2	2	2	23.6	14.485	180040	368090	319850	289327	289940	299890	289460	293097	0.987137	0.949995
O55047	Serine/threonine-protein kinase tousled-like 2	Tlk2	FUNCTION: Serine/threonine-protein kinase involved in the process of chromatin assembly and probably also DNA replication, transcription, repair, and chromosome segregation. Phosphorylates the chromatin assembly factors ASF1A AND ASF1B. Phosphorylation of ASF1A prevents its proteasome-mediated degradation, thereby enhancing chromatin assembly (By similarity). Negative regulator of amino acid star…	sp|O55047|TLK2_MOUSE	sp|O55047|TLK2_MOUSE Serine/threonine-protein kinase tousled-like 2 OS=Mus musculus OX=10090 GN=Tlk2 PE=1 SV=2	1	4	2	2	8.4	82.26	80476		20537	50506.5	78600	88745		83672.5	0.603621	0.389135
O55057	Retinal rod rhodopsin-sensitive cGMP 3,5-cyclic phosphodiesterase subunit delta	Pde6d	FUNCTION: Promotes the release of prenylated target proteins from cellular membranes (PubMed:22179043). Modulates the activity of prenylated or palmitoylated Ras family members by regulating their subcellular location (PubMed:22179043). Required for normal ciliary targeting of farnesylated target proteins, such as INPP5E (By similarity). Modulates the subcellular location of target proteins by ac…	sp|O55057|PDE6D_MOUSE	sp|O55057|PDE6D_MOUSE Retinal rod rhodopsin-sensitive cGMP 3,5-cyclic phosphodiesterase subunit delta OS=Mus musculus OX=10090 GN=Pde6d PE=1 SV=1	1	3	3	3	25.3	17.348	249290	183370	291940	241533	186890	81663	292510	187021	1.29148	0.471135
O55060	Thiopurine S-methyltransferase	Tpmt	FUNCTION: Catalyzes the S-methylation of thiopurine drugs such as 6-mercaptopurine (also called mercaptopurine, 6-MP or its brand name Purinethol) using S-adenosyl-L-methionine as the methyl donor (PubMed:18484748). TPMT activity modulates the cytotoxic effects of thiopurine prodrugs. A natural substrate for this enzyme has yet to be identified. {ECO:0000269|PubMed:18484748, ECO:0000305}.	sp|O55060|TPMT_MOUSE	sp|O55060|TPMT_MOUSE Thiopurine S-methyltransferase OS=Mus musculus OX=10090 GN=Tpmt PE=1 SV=1	1	11	11	11	57.1	27.585	257640	541120	498990	432583	250030	326910	467440	348127	1.2426	0.481169
O55091	Protein IMPACT	Impact	FUNCTION: Translational regulator that ensures constant high levels of translation upon a variety of stress conditions, such as amino acid starvation, UV-C irradiation, proteasome inhibitor treatment and glucose deprivation. Plays a role as a negative regulator of the EIF2AK4/GCN2 kinase activity; impairs GCN1-mediated EIF2AK4/GCN2 activation, and hence EIF2AK4/GCN2-mediated eIF-2-alpha phosphory…	sp|O55091|IMPCT_MOUSE	sp|O55091|IMPCT_MOUSE Protein IMPACT OS=Mus musculus OX=10090 GN=Impact PE=1 SV=2	1	5	5	5	24.2	36.276	163450	461100	248180	290910	254640	217990	240520	237717	1.22377	0.582983
O55098	Serine/threonine-protein kinase 10	Stk10	FUNCTION: Serine/threonine-protein kinase involved in regulation of lymphocyte migration. Phosphorylates MSN, and possibly PLK1. Involved in regulation of lymphocyte migration by mediating phosphorylation of ERM proteins such as MSN. Acts as a negative regulator of MAP3K1/MEKK1. May also act as a cell cycle regulator by acting as a polo kinase kinase: mediates phosphorylation of PLK1 in vitro; ho…	sp|O55098|STK10_MOUSE	sp|O55098|STK10_MOUSE Serine/threonine-protein kinase 10 OS=Mus musculus OX=10090 GN=Stk10 PE=1 SV=2	1	7	6	6	9.7	111.9	170390	46025	88300	101572	26023	84398	53500	54640.3	1.85891	0.308029
O55101	Synaptogyrin-2	Syngr2	FUNCTION: May play a role in regulated exocytosis. In neuronal cells, modulates the localization of synaptophysin/SYP into synaptic-like microvesicles and may therefore play a role in the formation and/or the maturation of this vesicles. May also play a role in GLUT4 storage and transport to the plasma membrane. {ECO:0000250|UniProtKB:O54980}.	sp|O55101|SNG2_MOUSE	sp|O55101|SNG2_MOUSE Synaptogyrin-2 OS=Mus musculus OX=10090 GN=Syngr2 PE=2 SV=1	1	1	1	1	8	24.778	198740	391550	259010	283100	215960	267950	286360	256757	1.1026	0.686791
O55103	Periaxin	Prx	FUNCTION: Scaffolding protein that functions as part of a dystroglycan complex in Schwann cells, and as part of EZR and AHNAK-containing complexes in eye lens fiber cells (PubMed:11430802, PubMed:21745462, PubMed:22764250). Required for the maintenance of the peripheral myelin sheath that is essential for normal transmission of nerve impulses and normal perception of sensory stimuli (PubMed:10839…	sp|O55103|PRAX_MOUSE	sp|O55103|PRAX_MOUSE Periaxin OS=Mus musculus OX=10090 GN=Prx PE=1 SV=1	1	8	8	8	10.2	147.69	738010	883480	222050	614513	973080	1183800	314740	823873	0.745883	0.56006
O55106	Striatin	Strn	FUNCTION: Binds calmodulin in a calcium dependent manner. May function as scaffolding or signaling protein.	sp|O55106|STRN_MOUSE	sp|O55106|STRN_MOUSE Striatin OS=Mus musculus OX=10090 GN=Strn PE=1 SV=2	1	15	15	15	27.2	85.965	8021000	4664900	6899500	6.52847e+06	6599700	8038400	9041200	7893100	0.827111	0.324055
O55126	Protein NipSnap homolog 2	Nipsnap2	FUNCTION: May act as a positive regulator of L-type calcium channels. {ECO:0000269|PubMed:22627147}.	sp|O55126|NIPS2_MOUSE	sp|O55126|NIPS2_MOUSE Protein NipSnap homolog 2 OS=Mus musculus OX=10090 GN=Nipsnap2 PE=1 SV=1	1	13	13	13	53.4	32.932	2462800	2580400	2332200	2.45847e+06	2716100	2818500	2219800	2584800	0.951125	0.558687
O55128	Histone deacetylase complex subunit SAP18	Sap18	FUNCTION: Component of the SIN3-repressing complex. Enhances the ability of SIN3-HDAC1-mediated transcriptional repression. When tethered to the promoter, it can direct the formation of a repressive complex to core histone proteins. Auxiliary component of the splicing-dependent multiprotein exon junction complex (EJC) deposited at splice junction on mRNAs. The EJC is a dynamic structure consistin…	sp|O55128|SAP18_MOUSE	sp|O55128|SAP18_MOUSE Histone deacetylase complex subunit SAP18 OS=Mus musculus OX=10090 GN=Sap18 PE=1 SV=1	1	8	8	8	51.6	17.595	721420	893050	1437400	1017290	1135000	949930	629040	904657	1.1245	0.688952
O55131	Septin-7	Septin7	FUNCTION: Filament-forming cytoskeletal GTPase. Required for normal organization of the actin cytoskeleton. Required for normal progress through mitosis. Involved in cytokinesis. Required for normal association of CENPE with the kinetochore. Plays a role in ciliogenesis and collective cell movements. Forms a filamentous structure with SEPTIN12, SEPTIN6, SEPTIN2 and probably SEPTIN4 at the sperm a…	sp|O55131|SEPT7_MOUSE;sp|Q9DA97|SEP14_MOUSE	sp|O55131|SEPT7_MOUSE Septin-7 OS=Mus musculus OX=10090 GN=Septin7 PE=1 SV=1	2	26	26	23	61.9	50.549	12016000	9278800	8705800	10000200	10597000	9213700	9398700	9.73647e+06	1.02709	0.823804
O55135	Eukaryotic translation initiation factor 6	Eif6	FUNCTION: Binds to the 60S ribosomal subunit and prevents its association with the 40S ribosomal subunit to form the 80S initiation complex in the cytoplasm. Behaves as a stimulatory translation initiation factor downstream insulin/growth factors. Is also involved in ribosome biogenesis. Associates with pre-60S subunits in the nucleus and is involved in its nuclear export. Cytoplasmic release of …	sp|O55135|IF6_MOUSE	sp|O55135|IF6_MOUSE Eukaryotic translation initiation factor 6 OS=Mus musculus OX=10090 GN=Eif6 PE=1 SV=2	1	6	6	6	46.1	26.511	1336600	1569200	1300000	1.40193e+06	849610	1022500	1306600	1059570	1.32312	0.0956292
O55137	Acyl-coenzyme A thioesterase 1	Acot1	FUNCTION: Acyl-CoA thioesterases are a group of enzymes that catalyze the hydrolysis of acyl-CoAs into free fatty acids and coenzyme A (CoASH), regulating intracellular levels of acyl-CoAs, free fatty acids and CoASH. More active towards saturated and unsaturated long chain fatty acyl-CoAs (C12-C20). {ECO:0000269|PubMed:11694534}.	sp|O55137|ACOT1_MOUSE;sp|Q32Q92|ACOT6_MOUSE;sp|Q6Q2Z6|ACOT5_MOUSE;sp|Q9QYR7|ACOT3_MOUSE	sp|O55137|ACOT1_MOUSE Acyl-coenzyme A thioesterase 1 OS=Mus musculus OX=10090 GN=Acot1 PE=1 SV=1	4	15	15	5	44.2	46.135	2416300	4169300	3162600	3249400	3863600	4007200	3661300	3.84403e+06	0.84531	0.31475
O55142	60S ribosomal protein L35a	Rpl35a	FUNCTION: Required for the proliferation and viability of hematopoietic cells. Plays a role in 60S ribosomal subunit formation. The protein was found to bind to both initiator and elongator tRNAs and consequently was assigned to the P site or P and A site. {ECO:0000250}.	sp|O55142|RL35A_MOUSE	sp|O55142|RL35A_MOUSE 60S ribosomal protein L35a OS=Mus musculus OX=10090 GN=Rpl35a PE=1 SV=2	1	7	7	7	47.3	12.554	4866100	3966900	6384800	5072600	5812300	6542600	6022100	6.12567e+06	0.828089	0.226883
O55143	Sarcoplasmic/endoplasmic reticulum calcium ATPase 2	Atp2a2	FUNCTION: This magnesium-dependent enzyme catalyzes the hydrolysis of ATP coupled with the translocation of calcium from the cytosol to the sarcoplasmic reticulum lumen. Isoform SERCA2A is involved in the regulation of the contraction/relaxation cycle. Acts as a regulator of TNFSF11-mediated Ca(2+) signaling pathways via its interaction with TMEM64 which is critical for the TNFSF11-induced CREB1 …	sp|O55143|AT2A2_MOUSE	sp|O55143|AT2A2_MOUSE Sarcoplasmic/endoplasmic reticulum calcium ATPase 2 OS=Mus musculus OX=10090 GN=Atp2a2 PE=1 SV=2	1	34	34	23	41.7	114.86	7434900	7539000	7422300	7465400	7270400	6453500	7473000	7.06563e+06	1.05658	0.271656
O55176	E3 ubiquitin-protein ligase Praja-1	Pja1	FUNCTION: Has E2-dependent E3 ubiquitin-protein ligase activity. Ubiquitinates MAGED1 antigen leading to its subsequent degradation by proteasome. May be involved in protein sorting. {ECO:0000269|PubMed:10500182, ECO:0000269|PubMed:12036302}.	sp|O55176|PJA1_MOUSE	sp|O55176|PJA1_MOUSE E3 ubiquitin-protein ligase Praja-1 OS=Mus musculus OX=10090 GN=Pja1 PE=1 SV=3	1	2	1	1	7.4	63.905		55355	20434	37894.5	15141	15667	19972	16926.7	2.23875	0.209432
O55186	CD59A glycoprotein	Cd59a	FUNCTION: Potent inhibitor of the complement membrane attack complex (MAC) action. Acts by binding to the C8 and/or C9 complements of the assembling MAC, thereby preventing incorporation of the multiple copies of C9 required for complete formation of the osmolytic pore (By similarity). {ECO:0000250}.	sp|O55186|CD59A_MOUSE	sp|O55186|CD59A_MOUSE CD59A glycoprotein OS=Mus musculus OX=10090 GN=Cd59a PE=2 SV=1	1	1	1	1	13.8	13.648	47987	39086	24412	37161.7	52015	59780	27497	46430.7	0.800369	0.479942
[truncated: 5,541 more rows]

## Sheet: E14.5
												KitlgΔ/+(E14.5)				WT(E14.5)
[truncated: 6,237 more rows]

[truncated: 5 more sheets:  WT (P2 vs E14.5), Kitlg (P2 vs E14.5), Kitlg-NH vs WT (4 Week), Kitlg-HI vs WT (4 Week), Kitlg-HI vs Kitlg-NH (4 Week)]
