# Supplementary material for: Kitlg dysfunction is associated with hearing and pigmentation abnormalities
Source: Genes Dis. 2025 Oct 22;13(3):101890. doi: 10.1016/j.gendis.2025.101890 (PMC12824913; doi:10.1016/j.gendis.2025.101890)
Supplement: Multimedia component 3 [file mmc3.xlsx]

## Sheet: P2
																					KitlgΔ/+(P2)				WT(P2)
Protein	Protein Name	Gene Name	Function	Mol weight [kDa]	Sequence length	Proteins	Positions within Proteins	Fasta headers	Leading proteins	Positions within Leading proteins	Position	Amino acid	Sequence window	Score	Score for localization	Phospho (STY) Probabilities	Phospho (STY) Score diffs	Position in peptide	Charge	Mass error [ppm]	KitlgΔ/+__1	KitlgΔ/+__2	KitlgΔ/+__3	Average	WT__1	WT__2	WT__3	Average	KitlgΔ/+/WT	t test p value
Q9ET80	Junctophilin-1	Jph1	FUNCTION: Junctophilins contribute to the formation of junctional membrane complexes (JMCs) which link the plasma membrane with the endoplasmic or sarcoplasmic reticulum in excitable cells. Provides a structural foundation for functional cross-talk between the cell surface and intracellular calcium release channels. JPH1 contributes to the construction of the skeletal muscle triad by linking the …	71.904	660	sp|Q9ET80|JPH1_MOUSE	448	sp|Q9ET80|JPH1_MOUSE Junctophilin-1 OS=Mus musculus OX=10090 GN=Jph1 PE=1 SV=1	sp|Q9ET80|JPH1_MOUSE	448	448	S	DIKENPEEKVLEKPPSPKESPHFYRKGTTPP	106	81.799	VLEKPPS(1)PK	VLEKPPS(82)PK	7	2	-0.477	441396	606370	605475	551080	44837.1	51901	229677	108805	5.06484	0.00562571
A2ASS6	Titin	Ttn	FUNCTION: Key component in the assembly and functioning of vertebrate striated muscles. By providing connections at the level of individual microfilaments, it contributes to the fine balance of forces between the two halves of the sarcomere. The size and extensibility of the cross-links are the main determinants of sarcomere extensibility properties of muscle. In non-muscle cells, seems to play a…	3906.4	35213	sp|A2ASS6|TITIN_MOUSE	34476	sp|A2ASS6|TITIN_MOUSE Titin OS=Mus musculus OX=10090 GN=Ttn PE=1 SV=1	sp|A2ASS6|TITIN_MOUSE	34476	34476	S	RVKSPETVKSPKRVKSPEPVTSHPKAVSPTE	119.94	119.94	S(1)PEPVTSHPK	S(83)PEPVT(-83)S(-91)HPK	1	2	-0.12272	277343	274154	253791	268429	91556.3	70398.4	58337.5	73430.7	3.65554	8.93845e-05
Q80U49	Centrosomal protein of 170 kDa protein B	Cep170b	FUNCTION: Plays a role in microtubule organization. {ECO:0000250|UniProtKB:Q5SW79}.	170.82	1574	sp|Q80U49|C170B_MOUSE	534	sp|Q80U49|C170B_MOUSE Centrosomal protein of 170 kDa protein B OS=Mus musculus OX=10090 GN=Cep170b PE=1 SV=2	sp|Q80U49|C170B_MOUSE	534	534	S	KTPPVLPAPLTPRGASPVTPSTTPPPPTDPQ	82.99	52.662	GAS(0.975)PVT(0.021)PS(0.001)T(0.001)T(0.001)PPPPT(0.001)DPQLTK	GAS(17)PVT(-17)PS(-29)T(-32)T(-32)PPPPT(-31)DPQLT(-42)K	3	2	0.048182		189338	262185	225762	107640	66457.3	40976.6	71691.4	3.14908	0.025118
Q9DBR1	5'-3' exoribonuclease 2	Xrn2	FUNCTION: Possesses 5'->3' exoribonuclease activity. May promote the termination of transcription by RNA polymerase II. During transcription termination, cleavage at the polyadenylation site liberates a 5' fragment which is subsequently processed to form the mature mRNA and a 3' fragment which remains attached to the elongating polymerase. The processive degradation of this 3' fragment by this pr…	108.69	951	sp|Q9DBR1|XRN2_MOUSE	501	sp|Q9DBR1|XRN2_MOUSE 5'-3' exoribonuclease 2 OS=Mus musculus OX=10090 GN=Xrn2 PE=1 SV=1	sp|Q9DBR1|XRN2_MOUSE	501	501	S	PSPLGGIKRKAEDSDSEPEPEDNVRLWEAGW	84.1	27.357	RKAEDS(1)DS(1)EPEPEDNVR	RKAEDS(27)DS(27)EPEPEDNVR	8	3	1.6598	893506		800541	847024	237743		306333	272038	3.11363	0.00994253
A2ASS6	Titin	Ttn	FUNCTION: Key component in the assembly and functioning of vertebrate striated muscles. By providing connections at the level of individual microfilaments, it contributes to the fine balance of forces between the two halves of the sarcomere. The size and extensibility of the cross-links are the main determinants of sarcomere extensibility properties of muscle. In non-muscle cells, seems to play a…	3906.4	35213	sp|A2ASS6|TITIN_MOUSE	34464	sp|A2ASS6|TITIN_MOUSE Titin OS=Mus musculus OX=10090 GN=Ttn PE=1 SV=1	sp|A2ASS6|TITIN_MOUSE	34464	34464	S	VTSPPRVKSPEPRVKSPETVKSPKRVKSPEP	159.83	155.38	VKS(1)PETVKS(1)PK	VKS(55)PET(-50)VKS(50)PK	3	2	-0.87257	3.32978e+06	3.41958e+06	2.97698e+06	3.24212e+06	1.21877e+06	1.05611e+06	1.02593e+06	1.10027e+06	2.94666	0.000131695
A2ASS6	Titin	Ttn	FUNCTION: Key component in the assembly and functioning of vertebrate striated muscles. By providing connections at the level of individual microfilaments, it contributes to the fine balance of forces between the two halves of the sarcomere. The size and extensibility of the cross-links are the main determinants of sarcomere extensibility properties of muscle. In non-muscle cells, seems to play a…	3906.4	35213	sp|A2ASS6|TITIN_MOUSE	34470	sp|A2ASS6|TITIN_MOUSE Titin OS=Mus musculus OX=10090 GN=Ttn PE=1 SV=1	sp|A2ASS6|TITIN_MOUSE	34470	34470	S	VKSPEPRVKSPETVKSPKRVKSPEPVTSHPK	159.83	159.83	VKS(0.999)PET(0.001)VKS(1)PK	VKS(29)PET(-29)VKS(71)PK	9	2	-0.11906	3.53547e+06	3.42439e+06	3.14501e+06	3.36829e+06	1.29073e+06	1.05611e+06	1.10268e+06	1.14984e+06	2.92936	8.38975e-05
Q61233	Plastin-2	Lcp1	FUNCTION: Actin-binding protein. Plays a role in the activation of T-cells in response to costimulation through TCR/CD3 and CD2 or CD28. Modulates the cell surface expression of IL2RA/CD25 and CD69. {ECO:0000250|UniProtKB:P13796}.	70.148	627	sp|Q61233|PLSL_MOUSE	5	sp|Q61233|PLSL_MOUSE Plastin-2 OS=Mus musculus OX=10090 GN=Lcp1 PE=1 SV=4	sp|Q61233|PLSL_MOUSE	5	5	S	___________MARGSVSDEEMMELREAFAK	115.05	115.05	GS(0.998)VS(0.002)DEEMMELR	GS(27)VS(-27)DEEMMELR	2	2	0.33275	93428.1	133253	146682	124454	47936.1	54885.4	29812.6	44211.4	2.81498	0.0104477
Q80XU3	Nuclear ubiquitous casein and cyclin-dependent kinase substrate 1	Nucks1		26.313	234	sp|Q80XU3|NUCKS_MOUSE	19	sp|Q80XU3|NUCKS_MOUSE Nuclear ubiquitous casein and cyclin-dependent kinase substrate 1 OS=Mus musculus OX=10090 GN=Nucks1 PE=1 SV=1	sp|Q80XU3|NUCKS_MOUSE	19	19	S	PVRNRKVVDYSQFQESDDADEDYGRDSGPPA	273.74	273.74	VVDYSQFQES(1)DDADEDYGR	VVDY(-170)S(-140)QFQES(140)DDADEDY(-160)GR	10	2	0.79878		696977	878536	787757	266181	312656	283477	287438	2.74061	0.00561438
Q6ZQ58	La-related protein 1	Larp1	FUNCTION: RNA-binding protein that regulates the translation of specific target mRNA species downstream of the mTORC1 complex, in function of growth signals and nutrient availability. Interacts on the one hand with the 3' poly-A tails that are present in all mRNA molecules, and on the other hand with the 7-methylguanosine cap structure of mRNAs containing a 5' terminal oligopyrimidine (5'TOP) mot…	121.12	1072	sp|Q6ZQ58|LARP1_MOUSE	751	sp|Q6ZQ58|LARP1_MOUSE La-related protein 1 OS=Mus musculus OX=10090 GN=Larp1 PE=1 SV=3	sp|Q6ZQ58|LARP1_MOUSE	751	751	S	EPSTIARSLPTTVPESPNYRNARTPRTPRTP	153.18	153.18	SLPTTVPES(1)PNYR	S(-120)LPT(-85)T(-73)VPES(56)PNY(-56)R	9	2	-0.64296	457167	571966	636557	555230	230835	122575	275229	209546	2.64968	0.00756565
P70670	Nascent polypeptide-associated complex subunit alpha, muscle-specific form	Naca	FUNCTION: Cardiac- and muscle-specific transcription factor. May act to regulate the expression of genes involved in the development of myotubes. Plays a critical role in ventricular cardiomyocyte expansion and regulates postnatal skeletal muscle growth and regeneration. Involved in the organized assembly of thick and thin filaments of myofibril sarcomeres. {ECO:0000269|PubMed:21071677, ECO:00002…	220.5	2187	sp|P70670|NACAM_MOUSE	565	sp|P70670|NACAM_MOUSE Nascent polypeptide-associated complex subunit alpha, muscle-specific form OS=Mus musculus OX=10090 GN=Naca PE=1 SV=2	sp|P70670|NACAM_MOUSE	565	565	S	PAIAGVATTTSLRADSPPAVIRADSCVSPNT	126.29	72.922	ADS(1)PPAVIR	ADS(73)PPAVIR	3	2	-0.58127	683175	774094	797308	751526	307241	371589	209805	296212	2.53712	0.00147134
Q8BZ47	Zinc finger protein 609	Znf609	FUNCTION: Transcription factor, which activates RAG1, and possibly RAG2, transcription. Through the regulation of RAG1/2 expression, may regulate thymocyte maturation (PubMed:28344082). Along with NIPBL and the multiprotein complex Integrator, promotes cortical neuron migration during brain development by regulating the transcription of crucial genes in this process. Preferentially binds promoter…	151.12	1413	sp|Q8BZ47|ZN609_MOUSE	575	sp|Q8BZ47|ZN609_MOUSE Zinc finger protein 609 OS=Mus musculus OX=10090 GN=Znf609 PE=1 SV=2	sp|Q8BZ47|ZN609_MOUSE	575	575	S	PARSATPKVRLVEPHSPSPSSKFSTKGLCKK	148.57	148.57	LVEPHS(1)PS(0.999)PS(0.001)SK	LVEPHS(77)PS(32)PS(-32)S(-46)K	6	2	-0.15072	302832	320875	272256	298654	136521		108955	122738	2.43327	0.0035689
Q9CQS8	Protein transport protein Sec61 subunit beta	Sec61b	FUNCTION: Component of SEC61 channel-forming translocon complex that mediates transport of signal peptide-containing precursor polypeptides across endoplasmic reticulum (ER) (By similarity). Required for PKD1/Polycystin-1 biogenesis (PubMed:28375157). {ECO:0000250|UniProtKB:P60467, ECO:0000269|PubMed:28375157}.	9.9583	96	sp|Q9CQS8|SC61B_MOUSE	17	sp|Q9CQS8|SC61B_MOUSE Protein transport protein Sec61 subunit beta OS=Mus musculus OX=10090 GN=Sec61b PE=1 SV=3	sp|Q9CQS8|SC61B_MOUSE	17	17	S	PGPTPSGTNVGSSGRSPSKAVAARAAGSTVR	283.52	158.13	PGPTPSGTNVGSSGRS(0.995)PS(0.005)K	PGPT(-130)PS(-110)GT(-83)NVGS(-47)S(-39)GRS(23)PS(-23)K	16	2	-0.4348	4.38073e+06	4.73459e+06	4.53334e+06	4.54955e+06	1.89917e+06	1.92546e+06		1.91232e+06	2.37908	0.000278107
Q9CSN1	SNW domain-containing protein 1	Snw1	FUNCTION: Involved in pre-mRNA splicing as component of the spliceosome. Is required in the specific splicing of CDKN1A pre-mRNA; the function probably involves the recruitment of U2AF2 to the mRNA. Is proposed to recruit PPIL1 to the spliceosome. May be involved in cyclin-D1/CCND1 mRNA stability through the SNARP complex which associates with both the 3'end of the CCND1 gene and its mRNA. Involv…	61.475	536	sp|Q9CSN1|SNW1_MOUSE	232	sp|Q9CSN1|SNW1_MOUSE SNW domain-containing protein 1 OS=Mus musculus OX=10090 GN=Snw1 PE=1 SV=3	sp|Q9CSN1|SNW1_MOUSE	232	232	S	KIPRGPPSPPAPVMHSPSRKMTVKEQQEWKI	147.08	133.29	GPPS(1)PPAPVMHS(0.998)PS(0.002)R	GPPS(100)PPAPVMHS(26)PS(-26)R	12	2	-0.13796	1.64493e+06	2.28937e+06	2.23722e+06	2.05717e+06	1.15729e+06	1.04484e+06	636068	946063	2.17446	0.0129764
Q9CSN1	SNW domain-containing protein 1	Snw1	FUNCTION: Involved in pre-mRNA splicing as component of the spliceosome. Is required in the specific splicing of CDKN1A pre-mRNA; the function probably involves the recruitment of U2AF2 to the mRNA. Is proposed to recruit PPIL1 to the spliceosome. May be involved in cyclin-D1/CCND1 mRNA stability through the SNARP complex which associates with both the 3'end of the CCND1 gene and its mRNA. Involv…	61.475	536	sp|Q9CSN1|SNW1_MOUSE	224	sp|Q9CSN1|SNW1_MOUSE SNW domain-containing protein 1 OS=Mus musculus OX=10090 GN=Snw1 PE=1 SV=3	sp|Q9CSN1|SNW1_MOUSE	224	224	S	PPRFKINKKIPRGPPSPPAPVMHSPSRKMTV	147.08	125.25	GPPS(1)PPAPVMHS(0.997)PS(0.003)R	GPPS(120)PPAPVMHS(25)PS(-25)R	4	3	1.112	1.64493e+06	2.30957e+06	2.23722e+06	2.06391e+06	1.15729e+06	1.07281e+06	650462	960185	2.14949	0.0136423
A2ASS6	Titin	Ttn	FUNCTION: Key component in the assembly and functioning of vertebrate striated muscles. By providing connections at the level of individual microfilaments, it contributes to the fine balance of forces between the two halves of the sarcomere. The size and extensibility of the cross-links are the main determinants of sarcomere extensibility properties of muscle. In non-muscle cells, seems to play a…	3906.4	35213	sp|A2ASS6|TITIN_MOUSE	10281	sp|A2ASS6|TITIN_MOUSE Titin OS=Mus musculus OX=10090 GN=Ttn PE=1 SV=1	sp|A2ASS6|TITIN_MOUSE	10281	10281	S	VVTEEKIAIITQREESPPPAVPEIPKKKVPE	177.41	35.182	EES(1)PPPAVPEIPKK	EES(35)PPPAVPEIPKK	3	2	-0.84153	925911	1.27198e+06	1.13969e+06	1.11253e+06	500498	556639	495687	517608	2.14937	0.00441494
Q02780	Nuclear factor 1 A-type	Nfia	FUNCTION: Recognizes and binds the palindromic sequence 5'-TTGGCNNNNNGCCAA-3' present in viral and cellular promoters and in the origin of replication of adenovirus type 2. These proteins are individually capable of activating transcription and replication.	58.552	532	sp|Q02780|NFIA_MOUSE	310	sp|Q02780|NFIA_MOUSE Nuclear factor 1 A-type OS=Mus musculus OX=10090 GN=Nfia PE=1 SV=1	sp|Q02780|NFIA_MOUSE	310	310	S	TSSTKRLKSVEDEMDSPGEEPFYTGQGRSPG	94.838	91.457	SVEDEMDS(1)PGEEPFYTGQGR	S(-52)VEDEMDS(52)PGEEPFY(-53)T(-61)GQGR	8	2	-0.088968	137249	174707	180114	164023	96837.1	73493.1	59197.3	76509.2	2.14384	0.00730264
A2ASS6	Titin	Ttn	FUNCTION: Key component in the assembly and functioning of vertebrate striated muscles. By providing connections at the level of individual microfilaments, it contributes to the fine balance of forces between the two halves of the sarcomere. The size and extensibility of the cross-links are the main determinants of sarcomere extensibility properties of muscle. In non-muscle cells, seems to play a…	3906.4	35213	sp|A2ASS6|TITIN_MOUSE	814	sp|A2ASS6|TITIN_MOUSE Titin OS=Mus musculus OX=10090 GN=Ttn PE=1 SV=1	sp|A2ASS6|TITIN_MOUSE	814	814	S	STERLVHVDKRPRTASPHFTVSKISVPKTEH	124.06	124.06	T(0.005)AS(0.993)PHFT(0.001)VSK	T(-23)AS(23)PHFT(-29)VS(-87)K	3	2	-0.14447	582761	670019		626390	306340	321983	281070	303131	2.0664	0.00290948
Q91YE8	Synaptopodin-2	Synpo2	FUNCTION: Has an actin-binding and actin-bundling activity (PubMed:11673475). Can induce the formation of F-actin networks. At the sarcomeric Z lines is proposed to act as adapter protein that links nascent myofibers to the sarcolemma via ZYX and may play a role in early assembly and stabilization of the Z lines. Involved in autophagosome formation. May play a role in chaperone-assisted selective…	116.53	1087	sp|Q91YE8|SYNP2_MOUSE	895	sp|Q91YE8|SYNP2_MOUSE Synaptopodin-2 OS=Mus musculus OX=10090 GN=Synpo2 PE=1 SV=2	sp|Q91YE8|SYNP2_MOUSE	895	895	S	VVDSDTVQAHTVRAQSPTPSLPASWKYSSNV	213.29	209.84	AQS(1)PTPSLPASWK	AQS(61)PT(-61)PS(-100)LPAS(-170)WK	3	2	-0.63234	847556	924599	894368	888841	507065	447129	342630	432274	2.0562	0.000999294
Q61703	Inter-alpha-trypsin inhibitor heavy chain H2	Itih2	FUNCTION: May act as a carrier of hyaluronan in serum or as a binding protein between hyaluronan and other matrix protein, including those on cell surfaces in tissues to regulate the localization, synthesis and degradation of hyaluronan which are essential to cells undergoing biological processes. {ECO:0000250}.	105.93	946	sp|Q61703|ITIH2_MOUSE	60	sp|Q61703|ITIH2_MOUSE Inter-alpha-trypsin inhibitor heavy chain H2 OS=Mus musculus OX=10090 GN=Itih2 PE=1 SV=1	sp|Q61703|ITIH2_MOUSE	60	60	S	FVQENGRHQRSLPEESGEETDTVDPVTLYSY	142.07	142.07	SLPEES(1)GEETDTVDPVTLYSYK	S(-38)LPEES(38)GEET(-61)DT(-88)VDPVT(-130)LY(-140)S(-140)Y(-140)K	6	2	-0.64707		1.70681e+06	1.60517e+06	1.65599e+06	885149	793344	782006	820166	2.01909	0.000676374
P27546	Microtubule-associated protein 4	Map4	FUNCTION: Non-neuronal microtubule-associated protein. Promotes microtubule assembly.	117.43	1125	sp|P27546|MAP4_MOUSE	847	sp|P27546|MAP4_MOUSE Microtubule-associated protein 4 OS=Mus musculus OX=10090 GN=Map4 PE=1 SV=3	sp|P27546|MAP4_MOUSE	847	847	T	SRSKTTSASSVKRNTTPTGAAPPAGMTSTRV	186.89	186.89	NT(0.001)T(0.999)PTGAAPPAGMTSTR	NT(-30)T(30)PT(-46)GAAPPAGMT(-180)S(-180)T(-180)R	3	2	-0.53402	368936	424314	437735	410328	214315	259912	136976	203734	2.01404	0.00767372
P70670	Nascent polypeptide-associated complex subunit alpha, muscle-specific form	Naca	FUNCTION: Cardiac- and muscle-specific transcription factor. May act to regulate the expression of genes involved in the development of myotubes. Plays a critical role in ventricular cardiomyocyte expansion and regulates postnatal skeletal muscle growth and regeneration. Involved in the organized assembly of thick and thin filaments of myofibril sarcomeres. {ECO:0000269|PubMed:21071677, ECO:00002…	220.5	2187	sp|P70670|NACAM_MOUSE	1489	sp|P70670|NACAM_MOUSE Nascent polypeptide-associated complex subunit alpha, muscle-specific form OS=Mus musculus OX=10090 GN=Naca PE=1 SV=2	sp|P70670|NACAM_MOUSE	1489	1489	S	PLTPSPKDAPTTLAESPSSPKKAPKTAAPPS	75.474	66.66	DAPT(0.001)T(0.001)LAES(0.956)PS(0.03)S(0.013)PK	DAPT(-32)T(-29)LAES(15)PS(-15)S(-19)PK	9	2	-0.072904	61209	73914	70386.4	68503.1	34869.6	34104	34415.3	34463	1.98773	0.000853171
B9EJ80	PDZ domain-containing protein 8	Pdzd8	FUNCTION: Molecular tethering protein that connects endoplasmic reticulum and mitochondria membranes (PubMed:29097544). PDZD8-dependent endoplasmic reticulum-mitochondria membrane tethering is essential for endoplasmic reticulum-mitochondria Ca(2+) transfer (PubMed:29097544). In neurons, involved in the regulation of dendritic Ca(2+) dynamics by regulating mitochondrial Ca(2+) uptake in neurons (…	127.74	1147	sp|B9EJ80|PDZD8_MOUSE	532	sp|B9EJ80|PDZD8_MOUSE PDZ domain-containing protein 8 OS=Mus musculus OX=10090 GN=Pdzd8 PE=1 SV=1	sp|B9EJ80|PDZD8_MOUSE	532	532	S	KRTPTTLSIKPLGAISPVLNRKLISGIHPPP	95.656	44.82	PLGAIS(1)PVLNR	PLGAIS(45)PVLNR	6	2	0.16322		30207	25302.3	27754.6	12012	17196.9	13441.4	14216.8	1.95224	0.0153769
P48678	Prelamin-A/C	Lmna	FUNCTION: Lamins are components of the nuclear lamina, a fibrous layer on the nucleoplasmic side of the inner nuclear membrane, which is thought to provide a framework for the nuclear envelope and may also interact with chromatin. Lamin A and C are present in equal amounts in the lamina of mammals. Plays an important role in nuclear assembly, chromatin organization, nuclear membrane and telomere …	74.237	665	sp|P48678|LMNA_MOUSE	637	sp|P48678|LMNA_MOUSE Prelamin-A/C OS=Mus musculus OX=10090 GN=Lmna PE=1 SV=2	sp|P48678|LMNA_MOUSE	637	637	S	TVTRSFRSVGGSGGGSFGDNLVTRSYLLGNS	80.389	80.389	SVGGSGGGS(0.999)FGDNLVTR	S(-66)VGGS(-33)GGGS(33)FGDNLVT(-44)R	9	2	0.29258		97068.9	99012.3	98040.6	55776.8		47643.7	51710.2	1.89596	0.00804597
Q6PFR5	Transformer-2 protein homolog alpha	Tra2a	FUNCTION: Sequence-specific RNA-binding protein which participates in the control of pre-mRNA splicing. {ECO:0000250}.	32.316	281	sp|Q6PFR5|TRA2A_MOUSE	200	sp|Q6PFR5|TRA2A_MOUSE Transformer-2 protein homolog alpha OS=Mus musculus OX=10090 GN=Tra2a PE=1 SV=1	sp|Q6PFR5|TRA2A_MOUSE	200	200	T	GRRIRVDYSITKRAHTPTPGIYMGRPTHSGG	154.94	154.94	AHT(1)PTPGIYMGR	AHT(59)PT(-59)PGIY(-140)MGR	3	2	-0.48529		330954	341636	336295	186051	171796		178923	1.87955	0.00318794
Q69ZZ6	Transmembrane and coiled-coil domains protein 1	Tmcc1	FUNCTION: Endoplasmic reticulum membrane protein that promotes endoplasmic reticulum-associated endosome fission. Localizes to contact sites between the endoplasmic reticulum and endosomes and acts by promoting recruitment of the endoplasmic reticulum to endosome tubules for fission. Endosome membrane fission of early and late endosomes is essential to separate regions destined for lysosomal degr…	71.642	649	sp|Q69ZZ6|TMCC1_MOUSE	410	sp|Q69ZZ6|TMCC1_MOUSE Transmembrane and coiled-coil domains protein 1 OS=Mus musculus OX=10090 GN=Tmcc1 PE=1 SV=2	sp|Q69ZZ6|TMCC1_MOUSE	410	410	S	DDGGKALGVISNFQSSPKYGSEEDCSSATSG	176.58	163.09	ALGVISNFQS(0.002)S(0.998)PK	ALGVIS(-79)NFQS(-28)S(28)PK	11	2	-0.215	130186	145611	152406	142734	81487.9	85988.6	60868.1	76114.9	1.87525	0.00278743
P20152	Vimentin	Vim	FUNCTION: Vimentins are class-III intermediate filaments found in various non-epithelial cells, especially mesenchymal cells. Vimentin is attached to the nucleus, endoplasmic reticulum, and mitochondria, either laterally or terminally.; FUNCTION: Involved with LARP6 in the stabilization of type I collagen mRNAs for CO1A1 and CO1A2. {ECO:0000250}.	53.687	466	sp|P20152|VIME_MOUSE	56	sp|P20152|VIME_MOUSE Vimentin OS=Mus musculus OX=10090 GN=Vim PE=1 SV=3	sp|P20152|VIME_MOUSE	56	56	S	GSALRPSTSRSLYSSSPGGAYVTRSSAVRLR	189.47	148.62	SLYS(0.003)S(0.007)S(0.991)PGGAYVTR	S(-74)LY(-90)S(-26)S(-22)S(22)PGGAY(-87)VT(-62)R	6	2	0.38152	481041	645022	671516	599193		368946	277064	323005	1.85506	0.0463972
Q9Z0L3	Otoconin-90	Oc90	FUNCTION: Major protein of the otoconia, a calcium carbonate structure in the saccule and utricle of the ear (PubMed:17300776). Together with OTOL1, acts as a scaffold for otoconia biomineralization: sequesters calcium and forms interconnecting fibrils between otoconia that are incorporated into the calcium crystal structure (PubMed:21655225, PubMed:24748133). Together with OTOL1, modulates calci…	52.444	485	sp|Q9Z0L3|OC90_MOUSE	242	sp|Q9Z0L3|OC90_MOUSE Otoconin-90 OS=Mus musculus OX=10090 GN=Oc90 PE=1 SV=2	sp|Q9Z0L3|OC90_MOUSE	242	242	S	GEVRADTLTTLSRTKSVQDLQDTQASRTTSS	203.52	135.89	S(1)VQDLQDTQASR	S(120)VQDLQDT(-120)QAS(-130)R	1	2	-1.5271		114027	100654	107341	43899	73623.3	60001	59174.5	1.81397	0.0287271
Q569Z6	Thyroid hormone receptor-associated protein 3	Thrap3	FUNCTION: Involved in pre-mRNA splicing. Remains associated with spliced mRNA after splicing which probably involves interactions with the exon junction complex (EJC). Can trigger mRNA decay which seems to be independent of nonsense-mediated decay involving premature stop codons (PTC) recognition. May be involved in nuclear mRNA decay. Involved in regulation of signal-induced alternative splicing…	108.18	951	sp|Q569Z6|TR150_MOUSE	860	sp|Q569Z6|TR150_MOUSE Thyroid hormone receptor-associated protein 3 OS=Mus musculus OX=10090 GN=Thrap3 PE=1 SV=1	sp|Q569Z6|TR150_MOUSE	860	860	S	SGNNNNNSNNDFQKRSREEEWDPEYTPKSKK	207	207	S(1)REEEWDPEYTPK	S(140)REEEWDPEY(-160)T(-140)PK	1	2	0.64326	359843	468258	511602	446568	267524		225290	246407	1.81232	0.0451717
P14873	Microtubule-associated protein 1B	Map1b	FUNCTION: Phosphorylated MAP1B may play a role in the cytoskeletal changes that accompany neurite extension. Possibly MAP1B binds to at least two tubulin subunits in the polymer, and this bridging of subunits might be involved in nucleating microtubule polymerization and in stabilizing microtubules. Acts as a positive cofactor in DAPK1-mediated autophagic vesicle formation and membrane blebbing (…	270.25	2464	sp|P14873|MAP1B_MOUSE	2030	sp|P14873|MAP1B_MOUSE Microtubule-associated protein 1B OS=Mus musculus OX=10090 GN=Map1b PE=1 SV=2	sp|P14873|MAP1B_MOUSE	2030	2030	S	ESESYSYETSTKTTRSPDTSAYCYETMEKIT	278.06	278.06	S(1)PDTSAYCYETMEK	S(87)PDT(-87)S(-130)AY(-230)CY(-260)ET(-260)MEK	1	2	-0.19452	212874	320213	306971	280019	163267	172648	140108	158674	1.76474	0.0259931
Q9JIX8	Apoptotic chromatin condensation inducer in the nucleus	Acin1	FUNCTION: Auxiliary component of the splicing-dependent multiprotein exon junction complex (EJC) deposited at splice junction on mRNAs. The EJC is a dynamic structure consisting of core proteins and several peripheral nuclear and cytoplasmic associated factors that join the complex only transiently either during EJC assembly or during subsequent mRNA metabolism. Component of the ASAP complexes wh…	150.72	1338	sp|Q9JIX8|ACINU_MOUSE	838	sp|Q9JIX8|ACINU_MOUSE Apoptotic chromatin condensation inducer in the nucleus OS=Mus musculus OX=10090 GN=Acin1 PE=1 SV=3	sp|Q9JIX8|ACINU_MOUSE	838	838	S	KISVVSATKGVQAGNSDTEGGQPGRKRRWGA	159.44	149.62	GVQAGNS(0.981)DT(0.019)EGGQPGR	GVQAGNS(17)DT(-17)EGGQPGR	7	2	-0.99084	51259.3	53170.6	61695.6	55375.2	34965.1	31163.5	30898.5	32342.4	1.71216	0.00266356
Q9WUH1	Transmembrane protein 115	Tmem115	FUNCTION: May play a role in retrograde transport of proteins from the Golgi to the endoplasmic reticulum. May indirectly play a role in protein glycosylation in the Golgi. {ECO:0000250|UniProtKB:Q12893}.	38.098	350	sp|Q9WUH1|TM115_MOUSE	329	sp|Q9WUH1|TM115_MOUSE Transmembrane protein 115 OS=Mus musculus OX=10090 GN=Tmem115 PE=1 SV=1	sp|Q9WUH1|TM115_MOUSE	329	329	T	AGAKTDSPLPLEEASTPPGKVTVPESSLITL	166.46	140.78	TDSPLPLEEAS(0.02)T(0.98)PPGK	T(-120)DS(-100)PLPLEEAS(-17)T(17)PPGK	12	2	-0.18199	224745	269716	261152	251871	162179	189100	91239.1	147506	1.70753	0.0318799
P30987	Thromboxane A2 receptor	Tbxa2r	FUNCTION: Receptor for thromboxane A2 (TXA2), a potent stimulator of platelet aggregation. The activity of this receptor is mediated by a G-protein that activates a phosphatidylinositol-calcium second messenger system. In the kidney, the binding of TXA2 to glomerular TP receptors causes intense vasoconstriction. Activates phospholipase C and adenylyl cyclase.	37.098	341	sp|P30987|TA2R_MOUSE	328	sp|P30987|TA2R_MOUSE Thromboxane A2 receptor OS=Mus musculus OX=10090 GN=Tbxa2r PE=1 SV=1	sp|P30987|TA2R_MOUSE	328	328	S	LRRLHPRFSSQLQAVSLRRPPAQAMLSGP__	89.359	89.359	FSSQLQAVS(1)LR	FS(-73)S(-70)QLQAVS(70)LR	9	2	-0.058048	19939.4	24054.4	24595.1	22863	9783.76	16995.8	13524.1	13434.6	1.7018	0.0208572
P42208	Septin-2	Septin2	FUNCTION: Filament-forming cytoskeletal GTPase. Forms a filamentous structure with SEPTIN12, SEPTIN6, SEPTIN2 and probably SEPTIN4 at the sperm annulus which is required for the structural integrity and motility of the sperm tail during postmeiotic differentiation (By similarity). Required for normal organization of the actin cytoskeleton. Plays a role in the biogenesis of polarized columnar-shap…	41.525	361	sp|P42208|SEPT2_MOUSE	218	sp|P42208|SEPT2_MOUSE Septin-2 OS=Mus musculus OX=10090 GN=Septin2 PE=1 SV=2	sp|P42208|SEPT2_MOUSE	218	218	S	IEEHSIKIYHLPDAESDEDEDFKEQTRLLKA	224.63	170.19	IYHLPDAES(1)DEDEDFKEQTR	IY(-110)HLPDAES(110)DEDEDFKEQT(-110)R	9	3	0.64121	1.03743e+06	1.57574e+06	1.50093e+06	1.37137e+06	734310	963057	720167	805845	1.70178	0.038293
Q02248	Catenin beta-1	Ctnnb1	FUNCTION: Key downstream component of the canonical Wnt signaling pathway (PubMed:15132997). In the absence of Wnt, forms a complex with AXIN1, AXIN2, APC, CSNK1A1 and GSK3B that promotes phosphorylation on N-terminal Ser and Thr residues and ubiquitination of CTNNB1 via BTRC and its subsequent degradation by the proteasome. In the presence of Wnt ligand, CTNNB1 is not ubiquitinated and accumulat…	85.47	781	sp|Q02248|CTNB1_MOUSE	551	sp|Q02248|CTNB1_MOUSE Catenin beta-1 OS=Mus musculus OX=10090 GN=Ctnnb1 PE=1 SV=1	sp|Q02248|CTNB1_MOUSE	551	551	T	LVQLLVRAHQDTQRRTSMGGTQQQFVEGVRM	221.46	93.777	T(0.721)S(0.278)MGGTQQQFVEGVR	T(4.1)S(-4.1)MGGT(-32)QQQFVEGVR	1	2	-0.20994	739470	1.01715e+06	1.1595e+06	972041	643861	579243	499341	574148	1.69302	0.0378246
P63024	Vesicle-associated membrane protein 3	Vamp3	FUNCTION: SNARE involved in vesicular transport from the late endosomes to the trans-Golgi network. {ECO:0000250}.	11.48	103	sp|P63024|VAMP3_MOUSE	15	sp|P63024|VAMP3_MOUSE Vesicle-associated membrane protein 3 OS=Mus musculus OX=10090 GN=Vamp3 PE=1 SV=1	sp|P63024|VAMP3_MOUSE	15	15	S	_MSTGVPSGSSAATGSNRRLQQTQNQVDEVV	41.317	31.801	S(0.001)T(0.001)GVPS(0.003)GS(0.016)S(0.016)AAT(0.053)GS(0.91)NRR	S(-31)T(-31)GVPS(-24)GS(-18)S(-18)AAT(-12)GS(12)NRR	14	2	-0.25664		242756	250819	246787		152915	140313	146614	1.68325	0.00553027
Q6NS46	Protein RRP5 homolog	Pdcd11	FUNCTION: Essential for the generation of mature 18S rRNA, specifically necessary for cleavages at sites A0, 1 and 2 of the 47S precursor. Directly interacts with U3 snoRNA (By similarity). {ECO:0000250}.	207.78	1862	sp|Q6NS46|RRP5_MOUSE	1490	sp|Q6NS46|RRP5_MOUSE Protein RRP5 homolog OS=Mus musculus OX=10090 GN=Pdcd11 PE=1 SV=2	sp|Q6NS46|RRP5_MOUSE	1490	1490	S	VNKRPKKSGAAEEDDSGVEVYYREGEDEVGE	182.23	182.23	SGAAEEDDS(1)GVEVYYR	S(-110)GAAEEDDS(110)GVEVY(-110)Y(-120)R	9	2	0.73766	108904	144463	148748	134038	82114.4	94186.7	63958	80086.4	1.67367	0.0247331
Q9Z2D6	Methyl-CpG-binding protein 2	Mecp2	FUNCTION: Chromosomal protein that binds to methylated DNA. It can bind specifically to a single methyl-CpG pair. It is not influenced by sequences flanking the methyl-CpGs. Mediates transcriptional repression through interaction with histone deacetylase and the corepressor SIN3. Binds both 5-methylcytosine (5mC) and 5-hydroxymethylcytosine (5hmC)-containing DNA, with a preference for 5-methylcyt…	52.307	484	sp|Q9Z2D6|MECP2_MOUSE	229	sp|Q9Z2D6|MECP2_MOUSE Methyl-CpG-binding protein 2 OS=Mus musculus OX=10090 GN=Mecp2 PE=1 SV=1	sp|Q9Z2D6|MECP2_MOUSE	229	229	S	EKSPGKLVVKMPFQASPGGKGEGGGATTSAQ	97.175	88.734	MPFQAS(1)PGGK	MPFQAS(89)PGGK	6	2	-0.13028	93368	103618	111163	102716	64728.7	77074.5	44672.2	62158.5	1.65249	0.0196047
Q91W39	Nuclear receptor coactivator 5	Ncoa5	FUNCTION: Nuclear receptor coregulator that can have both coactivator and corepressor functions. Interacts with nuclear receptors for steroids (ESR1 and ESR2) independently of the steroid binding domain (AF-2) of the ESR receptors, and with the orphan nuclear receptor NR1D2. Involved in the coactivation of nuclear steroid receptors (ER) as well as the corepression of MYC in response to 17-beta-es…	65.318	579	sp|Q91W39|NCOA5_MOUSE	9	sp|Q91W39|NCOA5_MOUSE Nuclear receptor coactivator 5 OS=Mus musculus OX=10090 GN=Ncoa5 PE=1 SV=1	sp|Q91W39|NCOA5_MOUSE	9	9	S	_______MNTAPSRPSPTRRDPYSFGDSRDT	197.17	159.75	MNTAPS(0.001)RPS(0.998)PT(0.001)R	MNT(-99)APS(-31)RPS(31)PT(-31)R	9	2	1.4202	1.4479e+06	1.60065e+06	1.60801e+06	1.55219e+06	910625		983408	947016	1.63903	0.00362302
Q8BTM8	Filamin-A	Flna	FUNCTION: Actin binding protein that promotes orthogonal branching of actin filaments and links actin filaments to membrane glycoproteins. Anchors various transmembrane proteins to the actin cytoskeleton and serves as a scaffold for a wide range of cytoplasmic signaling proteins (By similarity). Interaction with FLNB may allow neuroblast migration from the ventricular zone into the cortical plate…	281.22	2647	sp|Q8BTM8|FLNA_MOUSE	1459	sp|Q8BTM8|FLNA_MOUSE Filamin-A OS=Mus musculus OX=10090 GN=Flna PE=1 SV=5	sp|Q8BTM8|FLNA_MOUSE	1459	1459	S	DVTDASKVKCSGPGLSPGMVRANLPQSFQVD	98.865	92.747	CSGPGLS(1)PGMVR	CS(-86)GPGLS(86)PGMVR	7	2	-0.2085	362306	494878	480842	446009	283124	304121	238555	275267	1.62028	0.0210278
P14733	Lamin-B1	Lmnb1	FUNCTION: Lamins are components of the nuclear lamina, a fibrous layer on the nucleoplasmic side of the inner nuclear membrane, which is thought to provide a framework for the nuclear envelope and may also interact with chromatin.	66.785	588	sp|P14733|LMNB1_MOUSE;sp|P21619|LMNB2_MOUSE	394;385	sp|P14733|LMNB1_MOUSE Lamin-B1 OS=Mus musculus OX=10090 GN=Lmnb1 PE=1 SV=3;sp|P21619|LMNB2_MOUSE Lamin-B2 OS=Mus musculus OX=10090 GN=Lmnb2 PE=1 SV=2	sp|P14733|LMNB1_MOUSE;sp|P21619|LMNB2_MOUSE	394;385	394	S	RKLLEGEEERLKLSPSPSSRITISRATSSSS;RKLLEGEEERLKLSPSPSSRVTVSRASSSRS	126.21	89.359	LKLS(1)PS(0.997)PS(0.002)S(0.001)R	LKLS(62)PS(28)PS(-28)S(-29)R	6	2	-0.51532	2.98622e+06	1.98651e+06	2.29765e+06	2.42346e+06	1.44142e+06	1.64835e+06	1.40521e+06	1.49833e+06	1.61744	0.0386286
Q69ZX8	Actin-binding LIM protein 3	Ablim3	FUNCTION: May act as scaffold protein. May stimulate ABRA activity and ABRA-dependent SRF transcriptional activity.	77.63	682	sp|Q69ZX8|ABLM3_MOUSE	373	sp|Q69ZX8|ABLM3_MOUSE Actin-binding LIM protein 3 OS=Mus musculus OX=10090 GN=Ablim3 PE=1 SV=2	sp|Q69ZX8|ABLM3_MOUSE	373	373	S	QDIYENLDLRQRRASSPGYIDSPTYSRQGMS	87.251	67.927	AS(0.037)S(0.963)PGYIDSPTYSR	AS(-14)S(14)PGY(-48)IDS(-57)PT(-62)Y(-66)S(-64)R	3	2	0.73078	49002.7	63836.8	62617.9	58485.8	36031.3	45160.7	27607	36266.3	1.61267	0.0329885
Q91ZX7	Prolow-density lipoprotein receptor-related protein 1	Lrp1	FUNCTION: Endocytic receptor involved in endocytosis and in phagocytosis of apoptotic cells. Required for early embryonic development (PubMed:1423604). Involved in cellular lipid homeostasis. Involved in the plasma clearance of chylomicron remnants and activated LRPAP1 (alpha 2-macroglobulin), as well as the local metabolism of complexes between plasminogen activators and their endogenous inhibit…	504.74	4545	sp|Q91ZX7|LRP1_MOUSE	4521	sp|Q91ZX7|LRP1_MOUSE Prolow-density lipoprotein receptor-related protein 1 OS=Mus musculus OX=10090 GN=Lrp1 PE=1 SV=1	sp|Q91ZX7|LRP1_MOUSE	4521	4521	S	PVYATLYMGGHGSRHSLASTDEKRELLGRGP	119.52	119.52	HS(1)LAS(0.993)T(0.007)DEKR	HS(93)LAS(21)T(-21)DEKR	2	2	0.030505	905875	1.11449e+06	994397	1.00492e+06	569081	524379	783361	625607	1.60631	0.0193502
P20357	Microtubule-associated protein 2	Map2	FUNCTION: The exact function of MAP2 is unknown but MAPs may stabilize the microtubules against depolymerization. They also seem to have a stiffening effect on microtubules.	199.13	1828	sp|P20357|MTAP2_MOUSE	1609	sp|P20357|MTAP2_MOUSE Microtubule-associated protein 2 OS=Mus musculus OX=10090 GN=Map2 PE=1 SV=2	sp|P20357|MTAP2_MOUSE	1609	1609	T	TSTPTTPGSTAITPGTPPSYSSRTPGTPGTP	109.42	92.178	SGTSTPTTPGSTAIT(0.058)PGT(0.94)PPS(0.001)YSSR	S(-62)GT(-62)S(-55)T(-59)PT(-56)T(-51)PGS(-39)T(-34)AIT(-12)PGT(12)PPS(-30)Y(-35)S(-37)S(-41)R	18	2	-0.16114	1.43039e+06	1.7808e+06	1.90642e+06	1.70587e+06	1.08941e+06	1.05579e+06		1.0726e+06	1.59041	0.0413571
P24788	Cyclin-dependent kinase 11B	Cdk11b	FUNCTION: Plays multiple roles in cell cycle progression, cytokinesis and apoptosis. Involved in pre-mRNA splicing in a kinase activity-dependent manner. May act as a negative regulator of normal cell cycle progression. {ECO:0000250|UniProtKB:P21127}.	91.512	784	sp|P24788|CD11B_MOUSE	234	sp|P24788|CD11B_MOUSE Cyclin-dependent kinase 11B OS=Mus musculus OX=10090 GN=Cdk11b PE=1 SV=2	sp|P24788|CD11B_MOUSE	234	234	S	REEYSDKGKVGHWSRSPLRPPRERFEMGDNR	93.467	67.507	S(1)PLRPPR	S(68)PLRPPR	1	2	-0.7236	476734	471275	478785	475598	331275	276286		303780	1.5656	0.00366212
Q6NZC7	SEC23-interacting protein	Sec23ip	FUNCTION: Plays a role in the organization of endoplasmic reticulum exit sites. Specifically binds to phosphatidylinositol 3-phosphate (PI(3)P), phosphatidylinositol 4-phosphate (PI(4)P) and phosphatidylinositol 5-phosphate (PI(5)P). {ECO:0000250}.	110.78	998	sp|Q6NZC7|S23IP_MOUSE	748	sp|Q6NZC7|S23IP_MOUSE SEC23-interacting protein OS=Mus musculus OX=10090 GN=Sec23ip PE=1 SV=2	sp|Q6NZC7|S23IP_MOUSE	748	748	S	MASPSSESNESKRKLSVGAYVSSVRVDYESF	171.14	171.14	KLS(1)VGAYVSSVR	KLS(130)VGAY(-140)VS(-130)S(-140)VR	3	2	-0.58905	533325	584282	626355	581321	395329	407156	312454	371647	1.56418	0.00641016
P50136	2-oxoisovalerate dehydrogenase subunit alpha, mitochondrial	Bckdha	FUNCTION: The branched-chain alpha-keto dehydrogenase complex catalyzes the overall conversion of alpha-keto acids to acyl-CoA and CO(2). It contains multiple copies of three enzymatic components: branched-chain alpha-keto acid decarboxylase (E1), lipoamide acyltransferase (E2) and lipoamide dehydrogenase (E3).	50.37	442	sp|P50136|ODBA_MOUSE	334	sp|P50136|ODBA_MOUSE 2-oxoisovalerate dehydrogenase subunit alpha, mitochondrial OS=Mus musculus OX=10090 GN=Bckdha PE=1 SV=1	sp|P50136|ODBA_MOUSE	334	334	S	QPFLIEAMTYRIGHHSTSDDSSAYRSVDEVN	298.17	180.49	IGHHS(1)TSDDSSAYR	IGHHS(41)T(-41)S(-55)DDS(-110)S(-120)AY(-160)R	5	2	-0.34493	1.67437e+06	1.88956e+06	1.73841e+06	1.76745e+06	1.31926e+06	953308		1.13628e+06	1.55546	0.028723
Q9Z0R4	Intersectin-1	Itsn1	FUNCTION: Adapter protein that provides a link between the endocytic membrane traffic and the actin assembly machinery (PubMed:10064583). Acts as guanine nucleotide exchange factor (GEF) for CDC42, and thereby stimulates actin nucleation mediated by WASL and the ARP2/3 complex (By similarity). Plays a role in the assembly and maturation of clathrin-coated vesicles (By similarity). Recruits FCHSD2…	194.29	1714	sp|Q9Z0R4|ITSN1_MOUSE	315	sp|Q9Z0R4|ITSN1_MOUSE Intersectin-1 OS=Mus musculus OX=10090 GN=Itsn1 PE=1 SV=2	sp|Q9Z0R4|ITSN1_MOUSE	315	315	S	PPEYIPPSFRRVRSGSGMSVISSSSVDQRLP	210.62	162	S(0.046)GS(0.954)GMSVISSSSVDQR	S(-13)GS(13)GMS(-42)VIS(-130)S(-140)S(-140)S(-150)VDQR	3	2	-0.42266	243640	345122	311706	300156	199691	212296	168514	193500	1.55119	0.0306585
Q9CZ44	NSFL1 cofactor p47	Nsfl1c	FUNCTION: Reduces the ATPase activity of VCP. Necessary for the fragmentation of Golgi stacks during mitosis and for VCP-mediated reassembly of Golgi stacks after mitosis. May play a role in VCP-mediated formation of transitional endoplasmic reticulum (tER). Inhibits the activity of CTSL (in vitro). Together with UBXN2B/p37, regulates the centrosomal levels of kinase AURKA/Aurora A during mitotic…	40.709	370	sp|Q9CZ44|NSF1C_MOUSE	176	sp|Q9CZ44|NSF1C_MOUSE NSFL1 cofactor p47 OS=Mus musculus OX=10090 GN=Nsfl1c PE=1 SV=1	sp|Q9CZ44|NSF1C_MOUSE	176	176	S	PEEESAYVAGERRRHSGQDVHVVLKLWKTGF	199.04	199.04	RHS(1)GQDVHVVLK	RHS(200)GQDVHVVLK	3	3	0.32149	1.66535e+06	2.05228e+06	2.07127e+06	1.92963e+06	1.25465e+06	1.36366e+06	1.18411e+06	1.26747e+06	1.52243	0.00961284
Q4QQM4	Tumor protein p53-inducible protein 11	Trp53i11		20.91	189	sp|Q4QQM4|P5I11_MOUSE	14	sp|Q4QQM4|P5I11_MOUSE Tumor protein p53-inducible protein 11 OS=Mus musculus OX=10090 GN=Trp53i11 PE=1 SV=1	sp|Q4QQM4|P5I11_MOUSE	14	14	S	__MAGKQPPPLMKKHSQTDLVSRLKTRKILG	198.33	198.33	KHS(1)QTDLVSR	KHS(50)QT(-50)DLVS(-180)R	3	3	0.46848	475812	508305	480702	488273	347470		294099	320784	1.52212	0.00589151
P62754	40S ribosomal protein S6	Rps6	FUNCTION: May play an important role in controlling cell growth and proliferation through the selective translation of particular classes of mRNA.	28.68	249	sp|P62754|RS6_MOUSE	240	sp|P62754|RS6_MOUSE 40S ribosomal protein S6 OS=Mus musculus OX=10090 GN=Rps6 PE=1 SV=1	sp|P62754|RS6_MOUSE	240	240	S	QEQIAKRRRLSSLRASTSKSESSQK______	93.026	87.251	LS(0.664)S(0.336)LRAS(0.933)T(0.052)S(0.015)K	LS(3)S(-3)LRAS(13)T(-13)S(-18)K	7	2	0.19307	5.75602e+06	5.72564e+06	5.63696e+06	5.70621e+06	3.70948e+06		3.82823e+06	3.76885e+06	1.51404	7.88616e-05
P62754	40S ribosomal protein S6	Rps6	FUNCTION: May play an important role in controlling cell growth and proliferation through the selective translation of particular classes of mRNA.	28.68	249	sp|P62754|RS6_MOUSE	236	sp|P62754|RS6_MOUSE 40S ribosomal protein S6 OS=Mus musculus OX=10090 GN=Rps6 PE=1 SV=1	sp|P62754|RS6_MOUSE	236	236	S	KEKRQEQIAKRRRLSSLRASTSKSESSQK__	93.026	93.026	LS(0.027)S(0.973)LRAS(0.904)T(0.091)S(0.005)K	LS(-16)S(16)LRAS(10)T(-10)S(-22)K	3	2	0.56482		5.72564e+06	5.63696e+06	5.6813e+06	3.70948e+06		3.82823e+06	3.76885e+06	1.50743	0.00149799
Q3UDE2	Tubulin--tyrosine ligase-like protein 12	Ttll12	FUNCTION: Negatively regulates post-translational modifications of tubulin, including detyrosination of the C-terminus and polyglutamylation of glutamate residues. Also, indirectly promotes histone H4 trimethylation at 'Lys-20' (H4K20me3). Probably by controlling tubulin and/or histone H4 post-translational modifications, plays a role in mitosis and in maintaining chromosome number stability. Dur…	74.042	639	sp|Q3UDE2|TTL12_MOUSE	11	sp|Q3UDE2|TTL12_MOUSE Tubulin--tyrosine ligase-like protein 12 OS=Mus musculus OX=10090 GN=Ttll12 PE=1 SV=1	sp|Q3UDE2|TTL12_MOUSE	11	11	S	_____MEIQSGPQPGSPGRAERLNARLLDEF	252.87	223.38	MEIQSGPQPGS(1)PGR	MEIQS(-130)GPQPGS(130)PGR	11	2	-0.5137	1.29371e+06	1.61305e+06	1.56453e+06	1.49043e+06	942365	1.04507e+06	982820	990087	1.50535	0.008506
Q8VH51	RNA-binding protein 39	Rbm39	FUNCTION: RNA-binding protein that acts as a pre-mRNA splicing factor. Acts by promoting exon inclusion via regulation of exon cassette splicing (By similarity). Also acts as a transcriptional coactivator for steroid nuclear receptors ESR1/ER-alpha and ESR2/ER-beta, and JUN/AP-1, independently of the pre-mRNA splicing factor activity (PubMed:11704680). {ECO:0000250|UniProtKB:Q14498, ECO:0000269|P…	59.406	530	sp|Q8VH51|RBM39_MOUSE	136	sp|Q8VH51|RBM39_MOUSE RNA-binding protein 39 OS=Mus musculus OX=10090 GN=Rbm39 PE=1 SV=2	sp|Q8VH51|RBM39_MOUSE	136	136	S	SRRRSRSKSPFRKDKSPVREPIDNLTPEERD	280.61	266.92	DKS(1)PVREPIDNLTPEER	DKS(190)PVREPIDNLT(-190)PEER	3	3	2.9901	2.83018e+06	3.72284e+06	3.8755e+06	3.47618e+06	5.44159e+06	5.93772e+06	4.29589e+06	5.22507e+06	0.665288	0.0404252
Q6DFV3	Rho GTPase-activating protein 21	Arhgap21	FUNCTION: Functions as a GTPase-activating protein (GAP) for RHOA and CDC42. Downstream partner of ARF1 which may control Golgi apparatus structure and function. Also required for CTNNA1 recruitment to adherens junctions (By similarity). {ECO:0000250}.	215.74	1944	sp|Q6DFV3|RHG21_MOUSE	1092	sp|Q6DFV3|RHG21_MOUSE Rho GTPase-activating protein 21 OS=Mus musculus OX=10090 GN=Arhgap21 PE=1 SV=1	sp|Q6DFV3|RHG21_MOUSE	1092	1092	S	TLLGAKSEPKTQSPHSPKEESERKLLSKDDT	88.796	51.577	TQS(0.005)PHS(0.988)PKEES(0.007)ER	T(-35)QS(-23)PHS(22)PKEES(-22)ER	6	3	1.2091	114097	114639	118963	115900	144009	172940	206035	174328	0.664838	0.0314139
O55103	Periaxin	Prx	FUNCTION: Scaffolding protein that functions as part of a dystroglycan complex in Schwann cells, and as part of EZR and AHNAK-containing complexes in eye lens fiber cells (PubMed:11430802, PubMed:21745462, PubMed:22764250). Required for the maintenance of the peripheral myelin sheath that is essential for normal transmission of nerve impulses and normal perception of sensory stimuli (PubMed:10839…	147.69	1391	sp|O55103|PRAX_MOUSE	1331	sp|O55103|PRAX_MOUSE Periaxin OS=Mus musculus OX=10090 GN=Prx PE=1 SV=1	sp|O55103|PRAX_MOUSE	1331	1331	S	PSKVSKGQEGDATSKSPVGEKSPKFRFPRVS	99.668	85.562	GQEGDAT(0.001)S(0.016)KS(0.983)PVGEK	GQEGDAT(-31)S(-18)KS(18)PVGEK	10	2	-0.49201	348843	351366	428871	376360	526899	561558	613287	567248	0.663484	0.00627905
Q80TY0	Formin-binding protein 1	Fnbp1	FUNCTION: Required to coordinate membrane tubulation with reorganization of the actin cytoskeleton during the late stage of clathrin-mediated endocytosis. Binds to lipids such as phosphatidylinositol 4,5-bisphosphate and phosphatidylserine and promotes membrane invagination and the formation of tubules. Also enhances actin polymerization via the recruitment of WASL/N-WASP, which in turn activates…	71.343	616	sp|Q80TY0|FNBP1_MOUSE	296	sp|Q80TY0|FNBP1_MOUSE Formin-binding protein 1 OS=Mus musculus OX=10090 GN=Fnbp1 PE=1 SV=2	sp|Q80TY0|FNBP1_MOUSE	296	296	S	DIEFEDYTQPMKRTVSDNSLSSSKEGKPELR	172.92	123.99	TVS(1)DNSLSSSK	T(-44)VS(44)DNS(-53)LS(-97)S(-100)S(-98)K	3	2	-0.21573	624230	693781	640838	652949	896078	976143	1.09047e+06	987563	0.661172	0.00512186
Q62318	Transcription intermediary factor 1-beta	Trim28	FUNCTION: Nuclear corepressor for KRAB domain-containing zinc finger proteins (KRAB-ZFPs). Mediates gene silencing by recruiting CHD3, a subunit of the nucleosome remodeling and deacetylation (NuRD) complex, and SETDB1 (which specifically methylates histone H3 at 'Lys-9' (H3K9me)) to the promoter regions of KRAB target genes. Enhances transcriptional repression by coordinating the increase in H3K…	88.846	834	sp|Q62318|TIF1B_MOUSE	23	sp|Q62318|TIF1B_MOUSE Transcription intermediary factor 1-beta OS=Mus musculus OX=10090 GN=Trim28 PE=1 SV=3	sp|Q62318|TIF1B_MOUSE	23	23	S	TAAASAATAASAASGSPGSGEGSAGGEKRPA	468.46	406.51	AASAAATAAASAATAASAAS(0.002)GS(0.998)PGSGEGSAGGEK	AAS(-330)AAAT(-250)AAAS(-150)AAT(-110)AAS(-62)AAS(-27)GS(27)PGS(-38)GEGS(-51)AGGEK	22	3	1.2049	2.23431e+06	3.14527e+06	3.62469e+06	3.00142e+06	3.87937e+06	4.73856e+06	5.03818e+06	4.55204e+06	0.659358	0.0443357
P10637	Microtubule-associated protein tau	Mapt	FUNCTION: Promotes microtubule assembly and stability, and might be involved in the establishment and maintenance of neuronal polarity. The C-terminus binds axonal microtubules while the N-terminus binds neural plasma membrane components, suggesting that tau functions as a linker protein between both. Axonal polarity is predetermined by tau localization (in the neuronal cell) in the domain of the…	76.243	733	sp|P10637|TAU_MOUSE	473	sp|P10637|TAU_MOUSE Microtubule-associated protein tau OS=Mus musculus OX=10090 GN=Mapt PE=1 SV=3	sp|P10637|TAU_MOUSE	473	473	T	SNATRIPAKTTPSPKTPPGSGEPPKSGERSG	81.799	81.335	T(1)PPGSGEPPK	T(40)PPGS(-40)GEPPK	1	2	-0.036476	1.30419e+06	1.32149e+06	1.32133e+06	1.31567e+06	2.09e+06	1.92627e+06	2.00794e+06	2.00807e+06	0.655193	0.000130044
P08551	Neurofilament light polypeptide	Nefl	FUNCTION: Neurofilaments usually contain three intermediate filament proteins: NEFL, NEFM, and NEFH which are involved in the maintenance of neuronal caliber. May additionally cooperate with the neuronal intermediate filament proteins PRPH and INA to form neuronal filamentous networks (PubMed:22723690). {ECO:0000269|PubMed:22723690}.	61.508	543	sp|P08551|NFL_MOUSE	532	sp|P08551|NFL_MOUSE Neurofilament light polypeptide OS=Mus musculus OX=10090 GN=Nefl PE=1 SV=5	sp|P08551|NFL_MOUSE	532	532	S	EEDTKESEEEEKKEESAGEEQVAKKKD____	92.593	44.16	KEES(1)AGEEQVAK	KEES(44)AGEEQVAK	4	2	-0.81881	161474	173300	179906	171560		256748	269404	263076	0.652131	0.00165957
Q8BGZ4	Cell division cycle protein 23 homolog	Cdc23	FUNCTION: Component of the anaphase promoting complex/cyclosome (APC/C), a cell cycle-regulated E3 ubiquitin ligase that controls progression through mitosis and the G1 phase of the cell cycle. The APC/C complex acts by mediating ubiquitination and subsequent degradation of target proteins: it mainly mediates the formation of 'Lys-11'-linked polyubiquitin chains and, to a lower extent, the format…	68.561	597	sp|Q8BGZ4|CDC23_MOUSE	588	sp|Q8BGZ4|CDC23_MOUSE Cell division cycle protein 23 homolog OS=Mus musculus OX=10090 GN=Cdc23 PE=1 SV=2	sp|Q8BGZ4|CDC23_MOUSE	588	588	S	LPASLSANNTPTRRVSPLNLSSVTP______	155.61	155.61	RVS(1)PLNLSSVT(1)P	RVS(70)PLNLS(-70)S(-54)VT(54)P	3	2	-0.084965	242300	240494	295596	259463		350870	447576	399223	0.64992	0.0473024
P70663	SPARC-like protein 1	Sparcl1		72.286	650	sp|P70663|SPRL1_MOUSE	155	sp|P70663|SPRL1_MOUSE SPARC-like protein 1 OS=Mus musculus OX=10090 GN=Sparcl1 PE=1 SV=3	sp|P70663|SPRL1_MOUSE	155	155	S	YVDPNQRANITKGKESQEQPVSDSHQQPNES	20.035	18.759	GKES(0.907)QEQPVS(0.046)DS(0.023)HQQPNES(0.012)S(0.012)K	GKES(13)QEQPVS(-13)DS(-16)HQQPNES(-19)S(-19)K	4	3	1.1316	395521	395200		395360	561593	605155	660133	608960	0.649238	0.0101824
Q52KI8	Serine/arginine repetitive matrix protein 1	Srrm1	FUNCTION: Part of pre- and post-splicing multiprotein mRNP complexes. Involved in numerous pre-mRNA processing events. Promotes constitutive and exonic splicing enhancer (ESE)-dependent splicing activation by bridging together sequence-specific (SR family proteins, SFRS4, SFRS5 and TRA2B/SFRS10) and basal snRNP (SNRP70 and SNRPA1) factors of the spliceosome. Stimulates mRNA 3'-end cleavage indepe…	106.86	946	sp|Q52KI8|SRRM1_MOUSE	635	sp|Q52KI8|SRRM1_MOUSE Serine/arginine repetitive matrix protein 1 OS=Mus musculus OX=10090 GN=Srrm1 PE=1 SV=2	sp|Q52KI8|SRRM1_MOUSE	635	635	S	QRRYSPSPPPKRRTASPPPPPKRRASPSPPP	110.9	106	T(1)AS(1)PPPPPKR	T(110)AS(110)PPPPPKR	3	2	-0.04269	783967	892448	1.29875e+06	991721	1.54387e+06	1.46159e+06	1.62637e+06	1.54394e+06	0.642329	0.0279757
Q99JF8	PC4 and SFRS1-interacting protein	Psip1	FUNCTION: Transcriptional coactivator involved in neuroepithelial stem cell differentiation and neurogenesis. Involved in particular in lens epithelial cell gene regulation and stress responses. May play an important role in lens epithelial to fiber cell terminal differentiation. May play a protective role during stress-induced apoptosis (By similarity). {ECO:0000250|UniProtKB:O75475}.	59.696	528	sp|Q99JF8|PSIP1_MOUSE	129	sp|Q99JF8|PSIP1_MOUSE PC4 and SFRS1-interacting protein OS=Mus musculus OX=10090 GN=Psip1 PE=1 SV=1	sp|Q99JF8|PSIP1_MOUSE	129	129	S	ETNVSKEDTDQEEKASNEDVTKAVDITTPKA	82.87	79.235	EDTDQEEKAS(1)NEDVTK	EDT(-47)DQEEKAS(47)NEDVT(-51)K	10	2	-0.26446		270030	178564	224297	376377	327646	346446	350157	0.640562	0.0474036
P49025	Citron Rho-interacting kinase	Cit	FUNCTION: Plays a role in cytokinesis. Required for KIF14 localization to the central spindle and midbody. Probable RHO/RAC effector that binds to the GTP-bound forms of RHO and RAC1. It probably binds p21 with a tighter specificity in vivo. Displays serine/threonine protein kinase activity. Plays an important role in the regulation of cytokinesis and the development of the central nervous system…	235.39	2055	sp|P49025|CTRO_MOUSE	439	sp|P49025|CTRO_MOUSE Citron Rho-interacting kinase OS=Mus musculus OX=10090 GN=Cit PE=1 SV=3	sp|P49025|CTRO_MOUSE	439	439	S	LGYLGRSESVVSSLDSPAKVSSMEKKLLIKS	65.12	61.23	SESVVS(0.002)S(0.017)LDS(0.981)PAK	S(-60)ES(-58)VVS(-27)S(-18)LDS(18)PAK	10	2	0.74603		12456.6	12761.5	12609	18108.6	21288		19698.3	0.640106	0.0471808
Q61711	Bone sialoprotein 2	Ibsp	FUNCTION: Binds tightly to hydroxyapatite. Appears to form an integral part of the mineralized matrix. Probably important to cell-matrix interaction. Promotes Arg-Gly-Asp-dependent cell attachment (By similarity). {ECO:0000250}.	35.734	324	sp|Q61711|SIAL_MOUSE	31	sp|Q61711|SIAL_MOUSE Bone sialoprotein 2 OS=Mus musculus OX=10090 GN=Ibsp PE=2 SV=2	sp|Q61711|SIAL_MOUSE	31	31	S	AFSMKNFHRRIKAEDSEENGVFKYRPRYFLY	237.51	57.62	IKAEDS(1)EENGVFK	IKAEDS(58)EENGVFK	6	2	1.3025	2.01422e+06	2.23986e+06	2.26838e+06	2.17416e+06	3.03066e+06	3.66076e+06	3.54711e+06	3.41284e+06	0.637052	0.004125
P10923	Osteopontin	Spp1	FUNCTION: Binds tightly to hydroxyapatite. Appears to form an integral part of the mineralized matrix. Probably important to cell-matrix interaction.; FUNCTION: Acts as a cytokine involved in enhancing production of interferon-gamma and interleukin-12 and reducing production of interleukin-10 and is essential in the pathway that leads to type I immunity.	32.459	294	sp|P10923|OSTP_MOUSE	212	sp|P10923|OSTP_MOUSE Osteopontin OS=Mus musculus OX=10090 GN=Spp1 PE=1 SV=1	sp|P10923|OSTP_MOUSE	212	212	S	SMPSDQDNNGKGSHESSQLDEPSLETHRLEH	195.46	195.46	GS(0.001)HES(0.988)S(0.01)QLDEPSLETHR	GS(-29)HES(20)S(-20)QLDEPS(-160)LET(-180)HR	5	3	1.1403	397779	567918	631092	532263	795149	877538	836592	836427	0.636353	0.014475
P20357	Microtubule-associated protein 2	Map2	FUNCTION: The exact function of MAP2 is unknown but MAPs may stabilize the microtubules against depolymerization. They also seem to have a stiffening effect on microtubules.	199.13	1828	sp|P20357|MTAP2_MOUSE	1539	sp|P20357|MTAP2_MOUSE Microtubule-associated protein 2 OS=Mus musculus OX=10090 GN=Map2 PE=1 SV=2	sp|P20357|MTAP2_MOUSE	1539	1539	S	AFKQAKDKVTDGISKSPEKRSSLPRPSSILP	144.2	105.78	VTDGISKS(1)PEKR	VT(-64)DGIS(-36)KS(36)PEKR	8	2	-0.38334		154866	159196	157031		236065	258417	247241	0.635133	0.0155532
Q9R020	Zinc finger Ran-binding domain-containing protein 2	Zranb2	FUNCTION: Splice factor required for alternative splicing of TRA2B/SFRS10 transcripts. May interfere with constitutive 5'-splice site selection (By similarity). {ECO:0000250}.	37.35	330	sp|Q9R020|ZRAB2_MOUSE	120	sp|Q9R020|ZRAB2_MOUSE Zinc finger Ran-binding domain-containing protein 2 OS=Mus musculus OX=10090 GN=Zranb2 PE=1 SV=2	sp|Q9R020|ZRAB2_MOUSE	120	120	S	GFNERENVEYIEREESDGEYDEFGRKKKKYR	190.68	190.68	EES(1)DGEYDEFGR	EES(170)DGEY(-170)DEFGR	3	2	0.36008		69821.6	66067.4	67944.5	95044	123325	102939	107103	0.634387	0.0375325
P16546	Spectrin alpha chain, non-erythrocytic 1	Sptan1	FUNCTION: Fodrin, which seems to be involved in secretion, interacts with calmodulin in a calcium-dependent manner and is thus candidate for the calcium-dependent movement of the cytoskeleton at the membrane.	284.59	2472	sp|P16546|SPTN1_MOUSE	1031	sp|P16546|SPTN1_MOUSE Spectrin alpha chain, non-erythrocytic 1 OS=Mus musculus OX=10090 GN=Sptan1 PE=1 SV=4	sp|P16546|SPTN1_MOUSE	1031	1031	S	VPAAYVKKLDPAQSASRENLLEEQGSIALRQ	103.69	72.846	LDPAQS(0.01)AS(0.99)R	LDPAQS(-20)AS(20)R	8	2	0.10638	369377	359723	356303	361801	544802		597823	571313	0.63328	0.00196721
Q8K327	Chromosome alignment-maintaining phosphoprotein 1	Champ1	FUNCTION: Required for proper alignment of chromosomes at metaphase and their accurate segregation during mitosis. Involved in the maintenance of spindle microtubules attachment to the kinetochore during sister chromatid biorientation. May recruit CENPE and CENPF to the kinetochore (By similarity). {ECO:0000250}.	87.56	802	sp|Q8K327|CHAP1_MOUSE	425	sp|Q8K327|CHAP1_MOUSE Chromosome alignment-maintaining phosphoprotein 1 OS=Mus musculus OX=10090 GN=Champ1 PE=1 SV=1	sp|Q8K327|CHAP1_MOUSE	425	425	S	RPGPPLSPEIRSPAGSPELKKPSSSPDLWKV	151.66	94.791	SPAGS(1)PELK	S(-67)PAGS(67)PELK	5	2	0.52771	226558	278502	325358	276806	385245	460434	471342	439007	0.630528	0.014561
Q8VI67	Transcription factor Sp7	Sp7	FUNCTION: Transcriptional activator essential for osteoblast differentiation (PubMed:11792318, PubMed:17510056, PubMed:30026585). Binds to SP1 and EKLF consensus sequences and to other G/C-rich sequences (PubMed:11792318, PubMed:17510056). {ECO:0000269|PubMed:11792318, ECO:0000269|PubMed:17510056, ECO:0000269|PubMed:30026585}.	44.717	428	sp|Q8VI67|SP7_MOUSE	419	sp|Q8VI67|SP7_MOUSE Transcription factor Sp7 OS=Mus musculus OX=10090 GN=Sp7 PE=1 SV=1	sp|Q8VI67|SP7_MOUSE	419	419	S	RSSTSPAPPEKAHGGSPEQSNLLEI______	173.54	155.34	AHGGS(1)PEQSNLLEI	AHGGS(63)PEQS(-63)NLLEI	5	2	0.30649	1.55075e+06	1.71944e+06	1.79083e+06	1.68701e+06	2.3151e+06	2.39538e+06	3.33078e+06	2.68042e+06	0.629381	0.0408558
P10923	Osteopontin	Spp1	FUNCTION: Binds tightly to hydroxyapatite. Appears to form an integral part of the mineralized matrix. Probably important to cell-matrix interaction.; FUNCTION: Acts as a cytokine involved in enhancing production of interferon-gamma and interleukin-12 and reducing production of interleukin-10 and is essential in the pathway that leads to type I immunity.	32.459	294	sp|P10923|OSTP_MOUSE	219	sp|P10923|OSTP_MOUSE Osteopontin OS=Mus musculus OX=10090 GN=Spp1 PE=1 SV=1	sp|P10923|OSTP_MOUSE	219	219	S	NNGKGSHESSQLDEPSLETHRLEHSKESQES	149.62	149.62	GSHESSQLDEPS(0.997)LET(0.003)HR	GS(-120)HES(-94)S(-88)QLDEPS(25)LET(-25)HR	12	3	1.463	505166	641839	632546	593184	830685	1.08487e+06	912090	942548	0.629341	0.0158898
O88809	Neuronal migration protein doublecortin	Dcx	FUNCTION: Microtubule-associated protein required for initial steps of neuronal dispersion and cortex lamination during cerebral cortex development. May act by competing with the putative neuronal protein kinase DCLK1 in binding to a target protein. May in that way participate in a signaling pathway that is crucial for neuronal interaction before and during migration, possibly as part of a calciu…	40.612	366	sp|O88809|DCX_MOUSE	306	sp|O88809|DCX_MOUSE Neuronal migration protein doublecortin OS=Mus musculus OX=10090 GN=Dcx PE=1 SV=1	sp|O88809|DCX_MOUSE	306	306	S	QKTSAKSPGPMRRSKSPADSGNDQDANGTSS	267.43	194.44	S(0.004)KS(0.995)PADS(0.001)GNDQDANGTSSSQLSTPK	S(-24)KS(24)PADS(-29)GNDQDANGT(-140)S(-160)S(-160)S(-170)QLS(-180)T(-180)PK	3	3	0.80043	159609	180871	201997	180826		311731	272114	291923	0.61943	0.0142828
P58468	Ribosome biogenesis protein SLX9 homolog	Slx9		24.814	219	sp|P58468|SLX9_MOUSE	38	sp|P58468|SLX9_MOUSE Ribosome biogenesis protein SLX9 homolog OS=Mus musculus OX=10090 GN=Slx9 PE=1 SV=1	sp|P58468|SLX9_MOUSE	38	38	S	APGPVPRAVEPALPQSPAGGAGAKDWTFVHN	97.933	48.201	AVEPALPQS(1)PAGGAGAK	AVEPALPQS(48)PAGGAGAK	9	2	-0.79371	136887	159997	166462	154449	257254	303704	196211	252389	0.611946	0.0390332
P59222	Scavenger receptor class F member 2	Scarf2	FUNCTION: Probable adhesion protein, which mediates homophilic and heterophilic interactions. In contrast to SCARF1, it poorly mediates the binding and degradation of acetylated low density lipoprotein (Ac-LDL).	87.87	833	sp|P59222|SREC2_MOUSE	483	sp|P59222|SREC2_MOUSE Scavenger receptor class F member 2 OS=Mus musculus OX=10090 GN=Scarf2 PE=1 SV=1	sp|P59222|SREC2_MOUSE	483	483	S	ELTLGRKKAPQRFCGSFSRISMKLPRIPLRR	74.269	69.716	FCGS(0.984)FS(0.016)R	FCGS(18)FS(-18)R	4	2	-0.26629		24539.7	24686.8	24613.2		43451.5	37107.7	40279.6	0.61106	0.038652
Q52KI8	Serine/arginine repetitive matrix protein 1	Srrm1	FUNCTION: Part of pre- and post-splicing multiprotein mRNP complexes. Involved in numerous pre-mRNA processing events. Promotes constitutive and exonic splicing enhancer (ESE)-dependent splicing activation by bridging together sequence-specific (SR family proteins, SFRS4, SFRS5 and TRA2B/SFRS10) and basal snRNP (SNRP70 and SNRPA1) factors of the spliceosome. Stimulates mRNA 3'-end cleavage indepe…	106.86	946	sp|Q52KI8|SRRM1_MOUSE	550	sp|Q52KI8|SRRM1_MOUSE Serine/arginine repetitive matrix protein 1 OS=Mus musculus OX=10090 GN=Srrm1 PE=1 SV=2	sp|Q52KI8|SRRM1_MOUSE	550	550	S	QKETSPRMQMGKRWQSPVTKSSRRRRSPSPP	120.33	115.86	WQS(1)PVTK	WQS(53)PVT(-53)K	3	2	-0.52316	299031	388994	422975	370334	501903	641608	687376	610296	0.60681	0.023054
Q9Z0U1	Tight junction protein ZO-2	Tjp2	FUNCTION: Plays a role in tight junctions and adherens junctions.	131.28	1167	sp|Q9Z0U1|ZO2_MOUSE	395	sp|Q9Z0U1|ZO2_MOUSE Tight junction protein ZO-2 OS=Mus musculus OX=10090 GN=Tjp2 PE=1 SV=2	sp|Q9Z0U1|ZO2_MOUSE	395	395	S	SEVEDISEIESNRSFSPEERRQQYSDQDYHS	90.761	90.761	SFS(1)PEER	S(-52)FS(52)PEER	3	2	-0.27604	47108	57548.1	60920.8	55192.3		90666.9	91838.8	91252.8	0.604828	0.00679537
Q9Z188	Dual specificity tyrosine-phosphorylation-regulated kinase 1B	Dyrk1b	FUNCTION: Dual-specificity kinase which possesses both serine/threonine and tyrosine kinase activity. Enhances the transcriptional activity of TCF1/HNF1A and FOXO1. Inhibits epithelial cell migration. Mediates colon carcinoma cell survival in mitogen-poor environments. Inhibits the SHH and WNT1 pathways, thereby enhancing adipogenesis. In addition, promotes expression of the gluconeogenic enzyme …	69.177	629	sp|Q9Z188|DYR1B_MOUSE;sp|Q61214|DYR1A_MOUSE	273;321	sp|Q9Z188|DYR1B_MOUSE Dual specificity tyrosine-phosphorylation-regulated kinase 1B OS=Mus musculus OX=10090 GN=Dyrk1b PE=1 SV=3;sp|Q61214|DYR1A_MOUSE Dual specificity tyrosine-phosphorylation-regulated kinase 1A OS=Mus musculus OX=10090 GN=Dyrk1a PE=1 SV=	sp|Q9Z188|DYR1B_MOUSE	273	273	Y	VDFGSSCQLGQRIYQYIQSRFYRSPEVLLGT	169.97	142.36	IYQY(1)IQSR	IY(-63)QY(63)IQS(-73)R	4	2	0.13754	1.64505e+06	2.06037e+06	2.09718e+06	1.9342e+06		3.31371e+06	3.08751e+06	3.20061e+06	0.604322	0.00857106
P17141	Zinc finger protein 37	Zfp37	FUNCTION: May have a role in regulating spermiogenesis.	67.226	594	sp|P17141|ZFP37_MOUSE	590	sp|P17141|ZFP37_MOUSE Zinc finger protein 37 OS=Mus musculus OX=10090 GN=Zfp37 PE=2 SV=4	sp|P17141|ZFP37_MOUSE	590	590	S	NASLTKHMKIHSEEQSEEED___________	184.43	184.43	IHSEEQS(1)EEED	IHS(-81)EEQS(81)EEED	7	2	-0.67146	501608	599928	625288	575608	854518	911261	1.09481e+06	953530	0.603659	0.00985418
Q61548	Clathrin coat assembly protein AP180	Snap91	FUNCTION: Adaptins are components of the adaptor complexes which link clathrin to receptors in coated vesicles. Clathrin-associated protein complexes are believed to interact with the cytoplasmic tails of membrane proteins, leading to their selection and concentration. Binding of AP180 to clathrin triskelia induces their assembly into 60-70 nm coats.	91.85	901	sp|Q61548|AP180_MOUSE	313	sp|Q61548|AP180_MOUSE Clathrin coat assembly protein AP180 OS=Mus musculus OX=10090 GN=Snap91 PE=1 SV=1	sp|Q61548|AP180_MOUSE	313	313	S	APSPLSKSSPATTVTSPNSTPAKTIDTSPPV	173.19	133.34	SSPATTVT(0.006)S(0.993)PNS(0.001)TPAK	S(-100)S(-100)PAT(-80)T(-60)VT(-22)S(22)PNS(-29)T(-45)PAK	9	2	0.0068203	232193	241155		236674	362748	441258	383561	395856	0.597878	0.0136789
Q69Z38	Inactive tyrosine-protein kinase PEAK1	Peak1	FUNCTION: Probable catalytically inactive kinase. Scaffolding protein that regulates the cytoskeleton to control cell spreading and migration by modulating focal adhesion dynamics. Acts as a scaffold for mediating EGFR signaling. {ECO:0000250|UniProtKB:Q9H792}.	191.09	1735	sp|Q69Z38|PEAK1_MOUSE	282	sp|Q69Z38|PEAK1_MOUSE Inactive tyrosine-protein kinase PEAK1 OS=Mus musculus OX=10090 GN=Peak1 PE=1 SV=4	sp|Q69Z38|PEAK1_MOUSE	282	282	S	MRGQPRFANFRANTLSPVRFFVSKKWNTIPL	87.895	76.85	ANTLS(1)PVR	ANT(-47)LS(47)PVR	5	2	-0.36468	110826	128107	64887.2	101273	146181	189370	173710	169753	0.596592	0.0392826
P70399	TP53-binding protein 1	Tp53bp1	FUNCTION: Double-strand break (DSB) repair protein involved in response to DNA damage, telomere dynamics and class-switch recombination (CSR) during antibody genesis (PubMed:15159415, PubMed:15077110, PubMed:20453858, PubMed:23333305, PubMed:26308889, PubMed:20362325). Plays a key role in the repair of double-strand DNA breaks (DSBs) in response to DNA damage by promoting non-homologous end joini…	212.73	1969	sp|P70399|TP53B_MOUSE	533	sp|P70399|TP53B_MOUSE TP53-binding protein 1 OS=Mus musculus OX=10090 GN=Tp53bp1 PE=1 SV=3	sp|P70399|TP53B_MOUSE	533	533	S	STSEYSQSSKMESLGSPRTEEDRENTQIDDT	170.85	121.8	MESLGS(1)PR	MES(-61)LGS(61)PR	6	2	-0.29976	420132	497660	508314	475369	605437	852916	943283	800545	0.593806	0.0360555
Q3UQN2	F-BAR domain only protein 2	Fcho2	FUNCTION: Functions in an early step of clathrin-mediated endocytosis. Has both a membrane binding/bending activity and the ability to recruit proteins essential to the formation of functional clathrin-coated pits. Has a lipid-binding activity with a preference for membranes enriched in phosphatidylserine and phosphoinositides (Pi(4,5) biphosphate) like the plasma membrane. Its membrane-bending a…	88.733	809	sp|Q3UQN2|FCHO2_MOUSE	681	sp|Q3UQN2|FCHO2_MOUSE F-BAR domain only protein 2 OS=Mus musculus OX=10090 GN=Fcho2 PE=1 SV=1	sp|Q3UQN2|FCHO2_MOUSE	681	681	S	QSTPLNLATYWKCSASTTDLRVDYKYNPEAM	81.335	81.335	CSAS(0.956)T(0.022)T(0.022)DLR	CS(-42)AS(16)T(-16)T(-16)DLR	4	2	-0.86136		43536.5	50412.2	46974.4		73875	84677.4	79276.2	0.592541	0.0371132
Q9JHI2	tRNA-specific adenosine deaminase 1	Adat1	FUNCTION: Specifically deaminates adenosine-37 to inosine in tRNA-Ala. {ECO:0000269|PubMed:10675613}.	55.354	499	sp|Q9JHI2|ADAT1_MOUSE	191	sp|Q9JHI2|ADAT1_MOUSE tRNA-specific adenosine deaminase 1 OS=Mus musculus OX=10090 GN=Adat1 PE=1 SV=1	sp|Q9JHI2|ADAT1_MOUSE	191	191	S	NLEDSKDKRNCEDPASPVAKKMRLGTPARSL	81.908	70.806	NCEDPAS(1)PVAK	NCEDPAS(71)PVAK	7	2	1.0936		70094.1	99002	84548	135729	137637	156571	143312	0.589957	0.0236454
Q52KI8	Serine/arginine repetitive matrix protein 1	Srrm1	FUNCTION: Part of pre- and post-splicing multiprotein mRNP complexes. Involved in numerous pre-mRNA processing events. Promotes constitutive and exonic splicing enhancer (ESE)-dependent splicing activation by bridging together sequence-specific (SR family proteins, SFRS4, SFRS5 and TRA2B/SFRS10) and basal snRNP (SNRP70 and SNRPA1) factors of the spliceosome. Stimulates mRNA 3'-end cleavage indepe…	106.86	946	sp|Q52KI8|SRRM1_MOUSE	448	sp|Q52KI8|SRRM1_MOUSE Serine/arginine repetitive matrix protein 1 OS=Mus musculus OX=10090 GN=Srrm1 PE=1 SV=2	sp|Q52KI8|SRRM1_MOUSE	448	448	S	TSGKVTKHKGTEKRESPSPAPKPRKVELSES	162.23	101.43	RES(1)PS(1)PAPKPR	RES(100)PS(100)PAPKPR	3	2	0.6305	926395	1.00765e+06	909026	947690	1.51806e+06	1.46719e+06	1.84494e+06	1.61006e+06	0.588604	0.00561455
A2A6A1	G patch domain-containing protein 8	Gpatch8		164.99	1505	sp|A2A6A1|GPTC8_MOUSE	451	sp|A2A6A1|GPTC8_MOUSE G patch domain-containing protein 8 OS=Mus musculus OX=10090 GN=Gpatch8 PE=1 SV=1	sp|A2A6A1|GPTC8_MOUSE	451	451	S	KSSSPKPQGCSKTAASPGAERTVSEASELQK	69.276	69.276	TAAS(1)PGAER	T(-39)AAS(39)PGAER	4	2	-0.82466	90903.8		109560	100232	153945	197118	160083	170382	0.588278	0.0332956
Q8VI24	DNA-binding protein SATB2	Satb2	FUNCTION: Binds to DNA, at nuclear matrix- or scaffold-associated regions. Thought to recognize the sugar-phosphate structure of double-stranded DNA. Transcription factor controlling nuclear gene expression, by binding to matrix attachment regions (MARs) of DNA and inducing a local chromatin-loop remodeling. Acts as a docking site for several chromatin remodeling enzymes and also by recruiting co…	82.558	733	sp|Q8VI24|SATB2_MOUSE	13	sp|Q8VI24|SATB2_MOUSE DNA-binding protein SATB2 OS=Mus musculus OX=10090 GN=Satb2 PE=1 SV=1	sp|Q8VI24|SATB2_MOUSE	13	13	S	___MERRSESPCLRDSPDRRSGSPDVKGPPP	109.47	94.63	SESPCLRDS(1)PDRR	S(-90)ES(-52)PCLRDS(52)PDRR	9	3	0.01614	316413	429544	408069	384676	513957	694452	755204	654538	0.587706	0.0283116
Q99KU0	Vacuole membrane protein 1	Vmp1	FUNCTION: Stress-induced protein that, when overexpressed, promotes formation of intracellular vacuoles followed by cell death (By similarity). May be involved in the cytoplasmic vacuolization of acinar cells during the early stage of acute pancreatitis (PubMed:17940279). Involved in cell-cell adhesion. Plays an essential role in formation of cell junctions. Plays a role in the initial stages of …	45.96	406	sp|Q99KU0|VMP1_MOUSE	23	sp|Q99KU0|VMP1_MOUSE Vacuole membrane protein 1 OS=Mus musculus OX=10090 GN=Vmp1 PE=1 SV=2	sp|Q99KU0|VMP1_MOUSE	23	23	S	CDQRRIAMSKDQHNGSLTDPSSVHEKKRRDR	55.866	53.782	DQHNGS(0.989)LT(0.011)DPSSVHEK	DQHNGS(19)LT(-19)DPS(-51)S(-52)VHEK	6	3	1.4006	84403.5	115841	116339	105528		174095	185682	179888	0.586628	0.0138293
Q8VI24	DNA-binding protein SATB2	Satb2	FUNCTION: Binds to DNA, at nuclear matrix- or scaffold-associated regions. Thought to recognize the sugar-phosphate structure of double-stranded DNA. Transcription factor controlling nuclear gene expression, by binding to matrix attachment regions (MARs) of DNA and inducing a local chromatin-loop remodeling. Acts as a docking site for several chromatin remodeling enzymes and also by recruiting co…	82.558	733	sp|Q8VI24|SATB2_MOUSE	594	sp|Q8VI24|SATB2_MOUSE DNA-binding protein SATB2 OS=Mus musculus OX=10090 GN=Satb2 PE=1 SV=1	sp|Q8VI24|SATB2_MOUSE	594	594	S	VQVLHRQQSQPTKESSPPREEAPPPPPPTED	109.61	100.41	ES(0.013)S(0.987)PPREEAPPPPPPTEDSCAK	ES(-19)S(19)PPREEAPPPPPPT(-98)EDS(-98)CAK	3	3	1.6796	444395	671701	659431	591842	962525	1.24821e+06	865205	1.02531e+06	0.577231	0.033746
P10923	Osteopontin	Spp1	FUNCTION: Binds tightly to hydroxyapatite. Appears to form an integral part of the mineralized matrix. Probably important to cell-matrix interaction.; FUNCTION: Acts as a cytokine involved in enhancing production of interferon-gamma and interleukin-12 and reducing production of interleukin-10 and is essential in the pathway that leads to type I immunity.	32.459	294	sp|P10923|OSTP_MOUSE	234	sp|P10923|OSTP_MOUSE Osteopontin OS=Mus musculus OX=10090 GN=Spp1 PE=1 SV=1	sp|P10923|OSTP_MOUSE	234	234	S	SLETHRLEHSKESQESADQSDVIDSQASSKA	235.62	235.62	ES(0.001)QES(0.999)ADQSDVIDSQASSK	ES(-31)QES(31)ADQS(-110)DVIDS(-210)QAS(-230)S(-230)K	5	2	0.062003	724477	673384	636874	678245	1.155e+06	1.3696e+06	1.01153e+06	1.17871e+06	0.575413	0.00949786
Q3UHB8	Coiled-coil domain-containing protein 177	Ccdc177		79.856	706	sp|Q3UHB8|CC177_MOUSE	90	sp|Q3UHB8|CC177_MOUSE Coiled-coil domain-containing protein 177 OS=Mus musculus OX=10090 GN=Ccdc177 PE=1 SV=1	sp|Q3UHB8|CC177_MOUSE	90	90	S	NFACPEAEGSRYVLTSPRSLEACARCAVKPV	98.009	98.009	YVLTS(1)PR	Y(-83)VLT(-35)S(35)PR	5	2	-0.47582	17362.4		24820.3	21091.3	32213.1	41061.6	39056.9	37443.9	0.563279	0.0346168
Q03147	Cyclin-dependent kinase 7	Cdk7	FUNCTION: Serine/threonine kinase involved in cell cycle control and in RNA polymerase II-mediated RNA transcription. Cyclin-dependent kinases (CDKs) are activated by the binding to a cyclin and mediate the progression through the cell cycle. Each different complex controls a specific transition between 2 subsequent phases in the cell cycle. Required for both activation and complex formation of C…	38.968	346	sp|Q03147|CDK7_MOUSE	164	sp|Q03147|CDK7_MOUSE Cyclin-dependent kinase 7 OS=Mus musculus OX=10090 GN=Cdk7 PE=1 SV=2	sp|Q03147|CDK7_MOUSE	164	164	S	GVLKLADFGLAKSFGSPNRAYTHQVVTRWYR	146.03	146.03	SFGS(1)PNR	S(-110)FGS(110)PNR	4	2	0.26533	1.14155e+06	1.13331e+06	1.32606e+06	1.20031e+06	1.79956e+06	2.12814e+06	2.54852e+06	2.15874e+06	0.556023	0.0131943
O55188	Dentin matrix acidic phosphoprotein 1	Dmp1	FUNCTION: May have a dual function during osteoblast differentiation. In the nucleus of undifferentiated osteoblasts, unphosphorylated form acts as a transcriptional component for activation of osteoblast-specific genes like osteocalcin. During the osteoblast to osteocyte transition phase it is phosphorylated and exported into the extracellular matrix, where it regulates nucleation of hydroxyapat…	53.964	503	sp|O55188|DMP1_MOUSE	269	sp|O55188|DMP1_MOUSE Dentin matrix acidic phosphoprotein 1 OS=Mus musculus OX=10090 GN=Dmp1 PE=2 SV=2	sp|O55188|DMP1_MOUSE	269	269	S	SVEFSSRKSFRRSHVSEEDYRGELTDSNSRE	54.584	51.531	S(0.005)HVS(0.994)EEDYR	S(-23)HVS(23)EEDY(-33)R	4	2	0.25987	22333.2	29611.9	29083.6	27009.5	48255.2	49796.8		49026	0.550922	0.00563283
Q8VI67	Transcription factor Sp7	Sp7	FUNCTION: Transcriptional activator essential for osteoblast differentiation (PubMed:11792318, PubMed:17510056, PubMed:30026585). Binds to SP1 and EKLF consensus sequences and to other G/C-rich sequences (PubMed:11792318, PubMed:17510056). {ECO:0000269|PubMed:11792318, ECO:0000269|PubMed:17510056, ECO:0000269|PubMed:30026585}.	44.717	428	sp|Q8VI67|SP7_MOUSE	265	sp|Q8VI67|SP7_MOUSE Transcription factor Sp7 OS=Mus musculus OX=10090 GN=Sp7 PE=1 SV=1	sp|Q8VI67|SP7_MOUSE	265	265	S	GTGGSGGYAGSGAGRSTCDCPNCQELERLGA	81.908	47.361	S(0.5)T(0.5)CDCPNCQELER	S(0)T(0)CDCPNCQELER	1	2	0.01856	13143.1		21485.4	17314.2	29544.5	35591.7	29954.9	31697	0.546242	0.0369025
Q8VI67	Transcription factor Sp7	Sp7	FUNCTION: Transcriptional activator essential for osteoblast differentiation (PubMed:11792318, PubMed:17510056, PubMed:30026585). Binds to SP1 and EKLF consensus sequences and to other G/C-rich sequences (PubMed:11792318, PubMed:17510056). {ECO:0000269|PubMed:11792318, ECO:0000269|PubMed:17510056, ECO:0000269|PubMed:30026585}.	44.717	428	sp|Q8VI67|SP7_MOUSE	266	sp|Q8VI67|SP7_MOUSE Transcription factor Sp7 OS=Mus musculus OX=10090 GN=Sp7 PE=1 SV=1	sp|Q8VI67|SP7_MOUSE	266	266	T	TGGSGGYAGSGAGRSTCDCPNCQELERLGAA	81.908	47.361	S(0.5)T(0.5)CDCPNCQELER	S(0)T(0)CDCPNCQELER	2	2	0.01856	13143.1		21485.4	17314.2	29544.5	35591.7	29954.9	31697	0.546242	0.0369025
Q8VI67	Transcription factor Sp7	Sp7	FUNCTION: Transcriptional activator essential for osteoblast differentiation (PubMed:11792318, PubMed:17510056, PubMed:30026585). Binds to SP1 and EKLF consensus sequences and to other G/C-rich sequences (PubMed:11792318, PubMed:17510056). {ECO:0000269|PubMed:11792318, ECO:0000269|PubMed:17510056, ECO:0000269|PubMed:30026585}.	44.717	428	sp|Q8VI67|SP7_MOUSE	407	sp|Q8VI67|SP7_MOUSE Transcription factor Sp7 OS=Mus musculus OX=10090 GN=Sp7 PE=1 SV=1	sp|Q8VI67|SP7_MOUSE	407	407	T	RSVGEEEANQPPRSSTSPAPPEKAHGGSPEQ	189.56	189.56	SS(0.001)T(0.998)SPAPPEK	S(-35)S(-30)T(30)S(-35)PAPPEK	3	2	0.64434	1.39352e+06	1.57005e+06	1.74469e+06	1.56942e+06	2.34795e+06	2.79426e+06	3.48009e+06	2.8741e+06	0.546055	0.019316
Q8BXA1	Golgi integral membrane protein 4	Golim4	FUNCTION: Plays a role in endosome to Golgi protein trafficking; mediates protein transport along the late endosome-bypass pathway from the early endosome to the Golgi. {ECO:0000250}.	76.784	655	sp|Q8BXA1|GOLI4_MOUSE	540	sp|Q8BXA1|GOLI4_MOUSE Golgi integral membrane protein 4 OS=Mus musculus OX=10090 GN=Golim4 PE=1 SV=1	sp|Q8BXA1|GOLI4_MOUSE	540	540	S	FEEAEQVREENLPEESEEQKQSEAKQGNVEM	155.34	46.033	EENLPEES(1)EEQK	EENLPEES(46)EEQK	8	2	-0.63357	290236	452713	434243	392397	555924	754969	846694	719196	0.545606	0.0308627
Q8K1T1	Leucine-rich repeat-containing protein 25	Lrrc25	FUNCTION: Plays a role in the inhibition of RLR-mediated type I interferon signaling pathway by targeting DDX58/RIG-I for autophagic degradation. Interacts specifically with ISG15-associated DDX58 to promote interaction between DDX58 and the autophagic cargo receptor p62/SQSTM1 to mediate DDX58 degradation via selective autophagy. Plays also a role in the inhibition of NF-kappa-B signaling pathwa…	32.673	297	sp|Q8K1T1|LRC25_MOUSE	238	sp|Q8K1T1|LRC25_MOUSE Leucine-rich repeat-containing protein 25 OS=Mus musculus OX=10090 GN=Lrrc25 PE=1 SV=1	sp|Q8K1T1|LRC25_MOUSE	238	238	S	LPRYSSRRPGPKAPDSPPSRFTMDYENVFIG	94.804	94.804	APDS(1)PPSR	APDS(53)PPS(-53)R	4	2	-0.31291	187330	183350		185340	332696	326326	381599	346874	0.534316	0.00563147
Q8K327	Chromosome alignment-maintaining phosphoprotein 1	Champ1	FUNCTION: Required for proper alignment of chromosomes at metaphase and their accurate segregation during mitosis. Involved in the maintenance of spindle microtubules attachment to the kinetochore during sister chromatid biorientation. May recruit CENPE and CENPF to the kinetochore (By similarity). {ECO:0000250}.	87.56	802	sp|Q8K327|CHAP1_MOUSE	204	sp|Q8K327|CHAP1_MOUSE Chromosome alignment-maintaining phosphoprotein 1 OS=Mus musculus OX=10090 GN=Champ1 PE=1 SV=1	sp|Q8K327|CHAP1_MOUSE	204	204	S	PPCELPELEKPERGPSPESVKSALVSSKPPK	101.82	72.365	GPS(1)PESVK	GPS(45)PES(-45)VK	3	2	0.23109	324339	346403	434581	368441	513497	715248	878476	702407	0.524541	0.0393881
P10923	Osteopontin	Spp1	FUNCTION: Binds tightly to hydroxyapatite. Appears to form an integral part of the mineralized matrix. Probably important to cell-matrix interaction.; FUNCTION: Acts as a cytokine involved in enhancing production of interferon-gamma and interleukin-12 and reducing production of interleukin-10 and is essential in the pathway that leads to type I immunity.	32.459	294	sp|P10923|OSTP_MOUSE	231	sp|P10923|OSTP_MOUSE Osteopontin OS=Mus musculus OX=10090 GN=Spp1 PE=1 SV=1	sp|P10923|OSTP_MOUSE	231	231	S	DEPSLETHRLEHSKESQESADQSDVIDSQAS	138.49	59.357	ES(0.994)QES(0.006)ADQSDVIDSQASSK	ES(22)QES(-22)ADQS(-40)DVIDS(-58)QAS(-59)S(-59)K	2	2	-0.3719	904583		1.07316e+06	988873	1.85716e+06	1.80564e+06	2.00152e+06	1.88811e+06	0.523738	0.00276641
Q80UE6	Serine/threonine-protein kinase WNK4	Wnk4	FUNCTION: Serine/threonine kinase which plays an important role in the regulation of electrolyte homeostasis, cell signaling, survival and proliferation. Acts as an activator and inhibitor of sodium-coupled chloride cotransporters and potassium-coupled chloride cotransporters respectively. Activates SCNN1A, SCNN1B, SCNN1D, SGK1, TRPV5 and TRPV6. Regulates the activity of the thiazide-sensitive Na…	132.41	1222	sp|Q80UE6|WNK4_MOUSE	783	sp|Q80UE6|WNK4_MOUSE Serine/threonine-protein kinase WNK4 OS=Mus musculus OX=10090 GN=Wnk4 PE=1 SV=1	sp|Q80UE6|WNK4_MOUSE	783	783	S	PALPGPPNAEPQRSISPEQRSWAAFSTSPSS	88.921	88.921	SIS(1)PEQR	S(-37)IS(37)PEQR	3	2	0.12371	498739	517161	565672	527191	816197	1.04301e+06	1.17207e+06	1.01043e+06	0.521751	0.0103188
Q3UQN2	F-BAR domain only protein 2	Fcho2	FUNCTION: Functions in an early step of clathrin-mediated endocytosis. Has both a membrane binding/bending activity and the ability to recruit proteins essential to the formation of functional clathrin-coated pits. Has a lipid-binding activity with a preference for membranes enriched in phosphatidylserine and phosphoinositides (Pi(4,5) biphosphate) like the plasma membrane. Its membrane-bending a…	88.733	809	sp|Q3UQN2|FCHO2_MOUSE	403	sp|Q3UQN2|FCHO2_MOUSE F-BAR domain only protein 2 OS=Mus musculus OX=10090 GN=Fcho2 PE=1 SV=1	sp|Q3UQN2|FCHO2_MOUSE	403	403	S	PAVSRHSPVQMNRNSSNEELTKSKPSSLPTE	75.474	67.548	NS(0.001)S(0.999)NEELTK	NS(-32)S(32)NEELT(-41)K	3	2	-0.70871	125081	186221		155651	311327	320584	266541	299484	0.519731	0.019461
Q8K4G5	Actin-binding LIM protein 1	Ablim1	FUNCTION: May act as scaffold protein (By similarity). May play a role in the development of the retina. Has been suggested to play a role in axon guidance. {ECO:0000250, ECO:0000269|PubMed:11163266, ECO:0000269|PubMed:12849746}.	96.804	861	sp|Q8K4G5|ABLM1_MOUSE	738	sp|Q8K4G5|ABLM1_MOUSE Actin-binding LIM protein 1 OS=Mus musculus OX=10090 GN=Ablim1 PE=1 SV=1	sp|Q8K4G5|ABLM1_MOUSE	738	738	S	SPLHSASHAPSSKTSSLPGYGKNGLHRPVST	62.271	43.168	T(0.001)S(0.009)S(0.99)LPGYGK	T(-30)S(-20)S(20)LPGY(-39)GK	3	2	-0.11409	147764	201441	204325	184510		387934	355048	371491	0.496674	0.00599172
Q8VBT6	Apolipoprotein B receptor	Apobr	FUNCTION: Macrophage receptor that binds to the apolipoprotein B48 (APOB) of dietary triglyceride (TG)-rich lipoproteins (TRL) or to a like domain of APOB in hypertriglyceridemic very low density lipoprotein (HTG-VLDL). Binds and internalizes TRL when out of the context of the macrophage. May provide essential lipids to reticuloendothelial cells. Could also be involved in foam cell formation with…	102.7	942	sp|Q8VBT6|APOBR_MOUSE	484	sp|Q8VBT6|APOBR_MOUSE Apolipoprotein B receptor OS=Mus musculus OX=10090 GN=Apobr PE=1 SV=1	sp|Q8VBT6|APOBR_MOUSE	484	484	S	EGQKGQEETSGAPDLSPERVLSLKEYPGPVG	88.203	88.203	GQEETSGAPDLS(1)PER	GQEET(-67)S(-53)GAPDLS(53)PER	12	2	0.034861		28590.2	40033.8	34312	72055.4		66126.1	69090.8	0.496622	0.0326604
Q8VDP4	Cell cycle and apoptosis regulator protein 2	Ccar2	FUNCTION: Core component of the DBIRD complex, a multiprotein complex that acts at the interface between core mRNP particles and RNA polymerase II (RNAPII) and integrates transcript elongation with the regulation of alternative splicing: the DBIRD complex affects local transcript elongation rates and alternative splicing of a large set of exons embedded in (A + T)-rich DNA regions (By similarity)…	103	922	sp|Q8VDP4|CCAR2_MOUSE	625	sp|Q8VDP4|CCAR2_MOUSE Cell cycle and apoptosis regulator protein 2 OS=Mus musculus OX=10090 GN=Ccar2 PE=1 SV=2	sp|Q8VDP4|CCAR2_MOUSE	625	625	S	SDSPLKEDGLLPKRPSSGGEEEEKARGEAAE	119.58	58.508	RPS(1)S(1)GGEEEEKAR	RPS(59)S(59)GGEEEEKAR	3	3	-0.32308	195912	271397	254348	240552	404005	569039		486522	0.494432	0.0366141
Q6NZR2	Myb/SANT-like DNA-binding domain-containing protein 2	Msantd2		61.361	559	sp|Q6NZR2|MSD2_MOUSE	271	sp|Q6NZR2|MSD2_MOUSE Myb/SANT-like DNA-binding domain-containing protein 2 OS=Mus musculus OX=10090 GN=Msantd2 PE=1 SV=1	sp|Q6NZR2|MSD2_MOUSE	271	271	S	DEMPVSKRTLKIKQESSEEAQKRDTMQNIVQ	119.52	119.52	IKQES(0.982)S(0.018)EEAQKR	IKQES(17)S(-17)EEAQKR	5	3	-0.37435	30272.7	33449.3	35737.2	33153.1	58261.6		77611.7	67936.6	0.488	0.0188617
Q9R0H2	Endomucin	Emcn	FUNCTION: Endothelial sialomucin, also called endomucin or mucin-like sialoglycoprotein, which interferes with the assembly of focal adhesion complexes and inhibits interaction between cells and the extracellular matrix. {ECO:0000250}.	27.756	261	sp|Q9R0H2|MUCEN_MOUSE	237	sp|Q9R0H2|MUCEN_MOUSE Endomucin OS=Mus musculus OX=10090 GN=Emcn PE=1 SV=1	sp|Q9R0H2|MUCEN_MOUSE	237	237	S	GTPENGNDQPQSDKESVKLLTVKTISHESGE	70.249	38.668	DPGTPENGNDQPQS(0.031)DKES(0.968)VK	DPGT(-36)PENGNDQPQS(-15)DKES(15)VK	18	2	-0.60594	100095	119391	131299	116928	175975	276094	273268	241779	0.483616	0.0216468
Q9QYC0	Alpha-adducin	Add1	FUNCTION: Membrane-cytoskeleton-associated protein that promotes the assembly of the spectrin-actin network. Binds to calmodulin.	80.646	735	sp|Q9QYC0|ADDA_MOUSE	586	sp|Q9QYC0|ADDA_MOUSE Alpha-adducin OS=Mus musculus OX=10090 GN=Add1 PE=1 SV=2	sp|Q9QYC0|ADDA_MOUSE	586	586	S	ELEEYRREVERKQKGSEENLDETREQKEKSP	137.89	137.89	QKGS(1)EENLDETR	QKGS(110)EENLDET(-110)R	4	2	-0.44492	155240	207008	209572	190607	283531	416980	519200	406570	0.468816	0.037519
Q99LS0	Augurin	Ecrg4	FUNCTION: Probable hormone that may attenuate cell proliferation and induce senescence of oligodendrocyte and neural precursor cells in the central nervous system (PubMed:20404145). ECRG4-induced senescence is characterized by G1 arrest, RB1 dephosphorylation and accelerated CCND1 and CCND3 proteasomal degradation (PubMed:20404145). {ECO:0000269|PubMed:20404145}.	16.992	148	sp|Q99LS0|AUGN_MOUSE	133	sp|Q99LS0|AUGN_MOUSE Augurin OS=Mus musculus OX=10090 GN=Ecrg4 PE=1 SV=2	sp|Q99LS0|AUGN_MOUSE	133	133	S	YYQRHYDEDAAIGPHSRESFRHGASVNYNDY	50.314	50.314	HYDEDAAIGPHS(1)R	HY(-50)DEDAAIGPHS(50)R	12	3	0.55438		11905.2	14708.1	13306.7		26639.3	30862.9	28751.1	0.462823	0.0258894
P63094	Guanine nucleotide-binding protein G(s) subunit alpha isoforms short	Gnas	FUNCTION: Guanine nucleotide-binding proteins (G proteins) function as transducers in numerous signaling pathways controlled by G protein-coupled receptors (GPCRs). Signaling involves the activation of adenylyl cyclases, resulting in increased levels of the signaling molecule cAMP. GNAS functions downstream of several GPCRs, including beta-adrenergic receptors. Stimulates the Ras signaling pathwa…	45.663	394	sp|P63094|GNAS2_MOUSE;sp|Q6R0H7|GNAS1_MOUSE	352;1091	sp|P63094|GNAS2_MOUSE Guanine nucleotide-binding protein G(s) subunit alpha isoforms short OS=Mus musculus OX=10090 GN=Gnas PE=1 SV=1;sp|Q6R0H7|GNAS1_MOUSE Guanine nucleotide-binding protein G(s) subunit alpha isoforms XLas OS=Mus musculus OX=10090 GN=Gnas	sp|P63094|GNAS2_MOUSE	352	352	S	AKYFIRDEFLRISTASGDGRHYCYPHFTCAV	81.335	81.335	IST(0.003)AS(0.997)GDGR	IS(-42)T(-25)AS(25)GDGR	5	2	-1.4037	731583	894372	1.06239e+06	896116	1.33605e+06	2.00511e+06	2.47427e+06	1.93848e+06	0.462278	0.0387061
Q9WTQ5	A-kinase anchor protein 12	Akap12	FUNCTION: Anchoring protein that mediates the subcellular compartmentation of protein kinase A (PKA) and protein kinase C (PKC). {ECO:0000250}.	180.69	1684	sp|Q9WTQ5|AKA12_MOUSE	613	sp|Q9WTQ5|AKA12_MOUSE A-kinase anchor protein 12 OS=Mus musculus OX=10090 GN=Akap12 PE=1 SV=1	sp|Q9WTQ5|AKA12_MOUSE	613	613	S	SFKKMVTPKKRVRRPSESDKEEELDKVKSAT	153.56	80.049	RPS(0.994)ES(0.006)DKEEELDK	RPS(22)ES(-22)DKEEELDK	3	3	0.80739		359195	403191	381193		729584	932725	831155	0.458631	0.0494233
Q5XJE5	RNA polymerase-associated protein LEO1	Leo1	FUNCTION: Component of the PAF1 complex (PAF1C) which has multiple functions during transcription by RNA polymerase II and is implicated in regulation of development and maintenance of embryonic stem cell pluripotency. PAF1C associates with RNA polymerase II through interaction with POLR2A CTD non-phosphorylated and 'Ser-2'- and 'Ser-5'-phosphorylated forms and is involved in transcriptional elon…	75.596	667	sp|Q5XJE5|LEO1_MOUSE	631	sp|Q5XJE5|LEO1_MOUSE RNA polymerase-associated protein LEO1 OS=Mus musculus OX=10090 GN=Leo1 PE=1 SV=2	sp|Q5XJE5|LEO1_MOUSE	631	631	S	EEDKAQRLLKAKKLNSDEEGESSGKRKAEDD	267.63	220.49	KLNS(1)DEEGESSGKR	KLNS(170)DEEGES(-170)S(-180)GKR	4	3	-0.20852	49020.5	52717.4	57539.6	53092.5		110609	125254	117932	0.450197	0.00197338
P19246	Neurofilament heavy polypeptide	Nefh	FUNCTION: Neurofilaments usually contain three intermediate filament proteins: NEFL, NEFM, and NEFH which are involved in the maintenance of neuronal caliber. NEFH has an important function in mature axons that is not subserved by the two smaller NF proteins. May additionally cooperate with the neuronal intermediate filament proteins PRPH and INA to form neuronal filamentous networks (PubMed:2272…	116.99	1090	sp|P19246|NFH_MOUSE	565	sp|P19246|NFH_MOUSE Neurofilament heavy polypeptide OS=Mus musculus OX=10090 GN=Nefh PE=1 SV=3	sp|P19246|NFH_MOUSE	565	565	S	EAKSPGEAKSPAEPKSPAEPKSPAEAKSPAE	83.474	80.026	S(1)PAEPKS(1)PAEAK	S(80)PAEPKS(80)PAEAK	1	2	-0.2013	83151.6	65569.5	69020	72580.4	206032	184745	105142	165306	0.439066	0.040951
Q52KI8	Serine/arginine repetitive matrix protein 1	Srrm1	FUNCTION: Part of pre- and post-splicing multiprotein mRNP complexes. Involved in numerous pre-mRNA processing events. Promotes constitutive and exonic splicing enhancer (ESE)-dependent splicing activation by bridging together sequence-specific (SR family proteins, SFRS4, SFRS5 and TRA2B/SFRS10) and basal snRNP (SNRP70 and SNRPA1) factors of the spliceosome. Stimulates mRNA 3'-end cleavage indepe…	106.86	946	sp|Q52KI8|SRRM1_MOUSE	561	sp|Q52KI8|SRRM1_MOUSE Serine/arginine repetitive matrix protein 1 OS=Mus musculus OX=10090 GN=Srrm1 PE=1 SV=2	sp|Q52KI8|SRRM1_MOUSE	561	561	S	KRWQSPVTKSSRRRRSPSPPPARRRRSPSPA	106.11	23.836	S(1)PS(1)PPPAR	S(24)PS(24)PPPAR	1	1	-2.1693	429957	467425	618757	505380	745771	1.27857e+06	1.50481e+06	1.17639e+06	0.429603	0.0446166
P08553	Neurofilament medium polypeptide	Nefm	FUNCTION: Neurofilaments usually contain three intermediate filament proteins: NEFL, NEFM, and NEFH which are involved in the maintenance of neuronal caliber. May additionally cooperate with the neuronal intermediate filament proteins PRPH and INA to form neuronal filamentous networks (PubMed:22723690). {ECO:0000269|PubMed:22723690}.	95.915	848	sp|P08553|NFM_MOUSE	669	sp|P08553|NFM_MOUSE Neurofilament medium polypeptide OS=Mus musculus OX=10090 GN=Nefm PE=1 SV=4	sp|P08553|NFM_MOUSE	669	669	S	KEEKPKDVADKKKAESPVKEKAVEEVITISK	120.65	57.293	AES(1)PVKEK	AES(57)PVKEK	3	2	0.10382	216242		228011	222126	624426	524186	480642	543085	0.409009	0.0100924
Q673H1	Tumor suppressor candidate gene 1 protein homolog	Tusc1		22.712	205	sp|Q673H1|TUSC1_MOUSE	146	sp|Q673H1|TUSC1_MOUSE Tumor suppressor candidate gene 1 protein homolog OS=Mus musculus OX=10090 GN=Tusc1 PE=1 SV=1	sp|Q673H1|TUSC1_MOUSE	146	146	S	TNRKARGHGREEEPGSPRALRARLEKLEVMY	66.664	10.758	GHGREEEPGS(1)PR	GHGREEEPGS(11)PR	10	3	0.29571	138868	322547		230708	541116	553454	726488	607019	0.380066	0.0355969
P70399	TP53-binding protein 1	Tp53bp1	FUNCTION: Double-strand break (DSB) repair protein involved in response to DNA damage, telomere dynamics and class-switch recombination (CSR) during antibody genesis (PubMed:15159415, PubMed:15077110, PubMed:20453858, PubMed:23333305, PubMed:26308889, PubMed:20362325). Plays a key role in the repair of double-strand DNA breaks (DSBs) in response to DNA damage by promoting non-homologous end joini…	212.73	1969	sp|P70399|TP53B_MOUSE	268	sp|P70399|TP53B_MOUSE TP53-binding protein 1 OS=Mus musculus OX=10090 GN=Tp53bp1 PE=1 SV=3	sp|P70399|TP53B_MOUSE	268	268	S	EEQNLPLVRSEDRPSSPQVSVAAVETKEQVP	198.42	156.45	SEDRPS(0.025)S(0.975)PQVSVAAVETK	S(-49)EDRPS(-16)S(16)PQVS(-84)VAAVET(-140)K	7	3	1.1097	297516	528012	577281	467603		1.43393e+06	1.22285e+06	1.32839e+06	0.352007	0.00802485
Q9WV72	Ankyrin repeat and SOCS box protein 3	Asb3	FUNCTION: Probable substrate-recognition component of a SCF-like ECS (Elongin-Cullin-SOCS-box protein) E3 ubiquitin-protein ligase complex which mediates the ubiquitination and subsequent proteasomal degradation of target proteins. Recognizes TNFRSF1B (By similarity). {ECO:0000250}.	58.282	525	sp|Q9WV72|ASB3_MOUSE	35	sp|Q9WV72|ASB3_MOUSE Ankyrin repeat and SOCS box protein 3 OS=Mus musculus OX=10090 GN=Asb3 PE=1 SV=2	sp|Q9WV72|ASB3_MOUSE	35	35	S	EGNVKILRKLLKKGRSVDVADNRGWMPIHEA	81.099	40.386	S(1)VDVADNR	S(40)VDVADNR	1	2	1.1694	41716.7	25328.3		33522.5		94120.9	97550.6	95835.7	0.349791	0.0175751
P14873	Microtubule-associated protein 1B	Map1b	FUNCTION: Phosphorylated MAP1B may play a role in the cytoskeletal changes that accompany neurite extension. Possibly MAP1B binds to at least two tubulin subunits in the polymer, and this bridging of subunits might be involved in nucleating microtubule polymerization and in stabilizing microtubules. Acts as a positive cofactor in DAPK1-mediated autophagic vesicle formation and membrane blebbing (…	270.25	2464	sp|P14873|MAP1B_MOUSE	561	sp|P14873|MAP1B_MOUSE Microtubule-associated protein 1B OS=Mus musculus OX=10090 GN=Map1b PE=1 SV=2	sp|P14873|MAP1B_MOUSE	561	561	S	KPATKPVASKSVRKESKEETPEVTKTSQVEK	226.06	220.06	KES(1)KEETPEVTK	KES(98)KEET(-98)PEVT(-190)K	3	3	0.27802	229065	318945	372691	306900	551303	993469	1.19333e+06	912702	0.336255	0.035577
Q0P678	Zinc finger CCCH domain-containing protein 18	Zc3h18		105.69	948	sp|Q0P678|ZCH18_MOUSE	847	sp|Q0P678|ZCH18_MOUSE Zinc finger CCCH domain-containing protein 18 OS=Mus musculus OX=10090 GN=Zc3h18 PE=1 SV=1	sp|Q0P678|ZCH18_MOUSE	847	847	S	SDKDRQSPPAKKANLSPDRGSRDRKSGGRMG	129.69	94.66	KANLS(1)PDR	KANLS(95)PDR	5	2	0.21251		189930	282424	236177		649234	774676	711955	0.33173	0.0257936
Q5SWW4	Mediator of RNA polymerase II transcription subunit 13	Med13	FUNCTION: Component of the Mediator complex, a coactivator involved in the regulated transcription of nearly all RNA polymerase II-dependent genes. Mediator functions as a bridge to convey information from gene-specific regulatory proteins to the basal RNA polymerase II transcription machinery. Mediator is recruited to promoters by direct interactions with regulatory proteins and serves as a scaf…	238.59	2171	sp|Q5SWW4|MED13_MOUSE	889	sp|Q5SWW4|MED13_MOUSE Mediator of RNA polymerase II transcription subunit 13 OS=Mus musculus OX=10090 GN=Med13 PE=1 SV=1	sp|Q5SWW4|MED13_MOUSE	889	889	S	SVGTQFRIEVEEGFCSPKPSEIKDFSYVYKP	51.829	36.46	IEVEEGFCS(0.988)PKPS(0.012)EIK	IEVEEGFCS(19)PKPS(-19)EIK	9	3	0.075373	11246.6	12768.9	21133	15049.5	27524	57193.5	51531.2	45416.2	0.331368	0.0340736
Q9ERG0	LIM domain and actin-binding protein 1	Lima1	FUNCTION: Actin-binding protein involved in actin cytoskeleton regulation and dynamics. Increases the number and size of actin stress fibers and inhibits membrane ruffling. Inhibits actin filament depolymerization. Bundles actin filaments, delays filament nucleation and reduces formation of branched filaments (By similarity). Plays a role in cholesterol homeostasis. Influences plasma cholesterol …	84.059	753	sp|Q9ERG0|LIMA1_MOUSE	602	sp|Q9ERG0|LIMA1_MOUSE LIM domain and actin-binding protein 1 OS=Mus musculus OX=10090 GN=Lima1 PE=1 SV=3	sp|Q9ERG0|LIMA1_MOUSE	602	602	S	RPFTVAASFRTSSIKSPKASSPSLRKGWSES	72.922	72.922	TSSIKS(1)PK	T(-64)S(-61)S(-49)IKS(49)PK	6	2	-0.39335	38000.4	76039.1		57019.8	158452	181411	185241	175035	0.325763	0.00701269
P19246	Neurofilament heavy polypeptide	Nefh	FUNCTION: Neurofilaments usually contain three intermediate filament proteins: NEFL, NEFM, and NEFH which are involved in the maintenance of neuronal caliber. NEFH has an important function in mature axons that is not subserved by the two smaller NF proteins. May additionally cooperate with the neuronal intermediate filament proteins PRPH and INA to form neuronal filamentous networks (PubMed:2272…	116.99	1090	sp|P19246|NFH_MOUSE	888	sp|P19246|NFH_MOUSE Neurofilament heavy polypeptide OS=Mus musculus OX=10090 GN=Nefh PE=1 SV=3	sp|P19246|NFH_MOUSE	888	888	S	AKTSEKVAPKKEEVKSPVKEEVKAKEPPKKV	87.942	67.548	S(1)PVKEEVK	S(68)PVKEEVK	1	2	0.37414		17778.2	23660.9	20719.6	52648.7	67965.8	70515.8	63710.1	0.325216	0.0106568
G5E829	Plasma membrane calcium-transporting ATPase 1	Atp2b1	FUNCTION: Catalyzes the hydrolysis of ATP coupled with the transport of calcium from the cytoplasm to the extracellular space thereby maintaining intracellular calcium homeostasis (PubMed:22311909, PubMed:16956963, PubMed:28827723, PubMed:26392310, PubMed:29950683, PubMed:24805951, PubMed:23266958). Plays a role in blood pressure regulation through regulation of intracellular calcium concentratio…	134.75	1220	sp|G5E829|AT2B1_MOUSE	1178	sp|G5E829|AT2B1_MOUSE Plasma membrane calcium-transporting ATPase 1 OS=Mus musculus OX=10090 GN=Atp2b1 PE=1 SV=1	sp|G5E829|AT2B1_MOUSE	1178	1178	S	DDTDAEDDAPTKRNSSPPPSPNKNNNAVDSG	145.95	72.365	RNS(1)S(0.999)PPPS(0.001)PNK	RNS(47)S(30)PPPS(-30)PNK	4	2	-0.10721	1.58868e+06	220384	302202	703757	2.07907e+06	1.94185e+06	2.48953e+06	2.17015e+06	0.32429	0.0361347
Q9WUD1	E3 ubiquitin-protein ligase CHIP	Stub1	FUNCTION: E3 ubiquitin-protein ligase which targets misfolded chaperone substrates towards proteasomal degradation. Collaborates with ATXN3 in the degradation of misfolded chaperone substrates: ATXN3 restricting the length of ubiquitin chain attached to STUB1/CHIP substrates and preventing further chain extension. Ubiquitinates NOS1 in concert with Hsp70 and Hsp40. Modulates the activity of sever…	34.909	304	sp|Q9WUD1|CHIP_MOUSE	20	sp|Q9WUD1|CHIP_MOUSE E3 ubiquitin-protein ligase CHIP OS=Mus musculus OX=10090 GN=Stub1 PE=1 SV=1	sp|Q9WUD1|CHIP_MOUSE	20	20	S	EEKEGGARLGTGGGGSPDKSPSAQELKEQGN	284.14	284.14	LGTGGGGS(1)PDKSPSAQELK	LGT(-82)GGGGS(82)PDKS(-99)PS(-140)AQELK	8	3	2.3373	303883	514344	495284	437837		1.47874e+06	1.39142e+06	1.43508e+06	0.305096	0.00171558
Q6P4S8	Integrator complex subunit 1	Ints1	FUNCTION: Component of the Integrator (INT) complex, a complex involved in the small nuclear RNAs (snRNA) U1 and U2 transcription and in their 3'-box-dependent processing. The Integrator complex is associated with the C-terminal domain (CTD) of RNA polymerase II largest subunit (POLR2A) and is recruited to the U1 and U2 snRNAs genes. Mediates recruitment of cytoplasmic dynein to the nuclear envel…	245.16	2195	sp|Q6P4S8|INT1_MOUSE	1329	sp|Q6P4S8|INT1_MOUSE Integrator complex subunit 1 OS=Mus musculus OX=10090 GN=Ints1 PE=1 SV=2	sp|Q6P4S8|INT1_MOUSE	1329	1329	S	LPPRRDSTEAPKPESSPEPPPGQGRTRAGTQ	115.41	94.838	DSTEAPKPES(0.137)S(0.863)PEPPPGQGR	DS(-49)T(-40)EAPKPES(-8)S(8)PEPPPGQGR	11	3	1.239	107265		150098	128681		526701	564929	545815	0.23576	0.00470231
P13595	Neural cell adhesion molecule 1	Ncam1	FUNCTION: This protein is a cell adhesion molecule involved in neuron-neuron adhesion, neurite fasciculation, outgrowth of neurites, etc.	119.43	1115	sp|P13595|NCAM1_MOUSE	788	sp|P13595|NCAM1_MOUSE Neural cell adhesion molecule 1 OS=Mus musculus OX=10090 GN=Ncam1 PE=1 SV=3	sp|P13595|NCAM1_MOUSE	788	788	T	ESKEPIVEVRTEEERTPNHDGGKHTEPNETT	105.78	105.78	TEEERT(1)PNHDGGK	T(-73)EEERT(73)PNHDGGK	6	3	1.2167	41098.3		55997.1	48547.7	241075	467925	325683	344894	0.140761	0.0406134
A2AG58	BCLAF1 and THRAP3 family member 3	Bclaf3		90.11	752	sp|A2AG58|BCLA3_MOUSE	205	sp|A2AG58|BCLA3_MOUSE BCLAF1 and THRAP3 family member 3 OS=Mus musculus OX=10090 GN=Bclaf3 PE=1 SV=1	sp|A2AG58|BCLA3_MOUSE	205	205	S	DELRHQRVQEESYPQSPRRGSEDFGTRNPFQ	179.21	155.57	VQEESYPQS(1)PR	VQEES(-58)Y(-100)PQS(58)PR	9	2	-0.71604	344913	342327	360254	349164	314846	310356	287304	304168	1.14793	0.0115967
A2APV2	Formin-like protein 2	Fmnl2	FUNCTION: Plays a role in the regulation of cell morphology and cytoskeletal organization. Required in the cortical actin filament dynamics (By similarity). {ECO:0000250}.	123.1	1086	sp|A2APV2|FMNL2_MOUSE	171	sp|A2APV2|FMNL2_MOUSE Formin-like protein 2 OS=Mus musculus OX=10090 GN=Fmnl2 PE=1 SV=2	sp|A2APV2|FMNL2_MOUSE	171	171	S	STMESTVDKSKPWSRSIEDLHRGSNLPSPVG	88.921	65.156	S(1)IEDLHR	S(65)IEDLHR	1	2	0.013241	772914	822382	852517	815938	1.02291e+06	1.10792e+06	1.08535e+06	1.07206e+06	0.761093	0.00174248
A3KGB4	TBC1 domain family member 8B	Tbc1d8b	FUNCTION: Involved in vesicular recycling, probably as a RAB11B GTPase-activating protein. {ECO:0000250|UniProtKB:Q0IIM8}.	127.89	1114	sp|A3KGB4|TBC8B_MOUSE	952	sp|A3KGB4|TBC8B_MOUSE TBC1 domain family member 8B OS=Mus musculus OX=10090 GN=Tbc1d8b PE=1 SV=1	sp|A3KGB4|TBC8B_MOUSE	952	952	S	VSKPADEKETESGRNSPEKGKGKIDIQAYLS	56.943	39.557	PADEKET(0.013)ES(0.098)GRNS(0.889)PEK	PADEKET(-18)ES(-9.6)GRNS(9.6)PEK	13	3	1.2595	275988	280868	309100	288652	407798	447118		427458	0.675276	0.0059653
B1AY13	Ubiquitin carboxyl-terminal hydrolase 24	Usp24	FUNCTION: Protease that can remove conjugated ubiquitin from target proteins and polyubiquitin chains. Deubiquitinates DDB2, preventing its proteasomal degradation (By similarity). {ECO:0000250}.	294	2617	sp|B1AY13|UBP24_MOUSE	2044	sp|B1AY13|UBP24_MOUSE Ubiquitin carboxyl-terminal hydrolase 24 OS=Mus musculus OX=10090 GN=Usp24 PE=1 SV=1	sp|B1AY13|UBP24_MOUSE	2044	2044	S	WNAYMLFYQRVSDQNSPVLPKKSRVSVVRQE	209.7	184.65	VSDQNS(1)PVLPK	VS(-100)DQNS(100)PVLPK	6	2	0.19225	2.23015e+06	2.37724e+06	2.21439e+06	2.27393e+06	2.8088e+06	3.00667e+06	2.66896e+06	2.82814e+06	0.804037	0.00749099
B2RWS6	Histone acetyltransferase p300	Ep300	FUNCTION: Functions as histone acetyltransferase and regulates transcription via chromatin remodeling (By similarity). Acetylates all four core histones in nucleosomes (By similarity). Histone acetylation gives an epigenetic tag for transcriptional activation (By similarity). Mediates cAMP-gene regulation by binding specifically to phosphorylated CREB protein (PubMed:18486321, PubMed:24216764). M…	263.3	2412	sp|B2RWS6|EP300_MOUSE	1037	sp|B2RWS6|EP300_MOUSE Histone acetyltransferase p300 OS=Mus musculus OX=10090 GN=Ep300 PE=1 SV=2	sp|B2RWS6|EP300_MOUSE	1037	1037	S	GKEEEEQPSTSATQSSPAPGQSKKKIFKPEE	150.42	150.42	TDGKEEEEQPSTSAT(0.001)QS(0.06)S(0.939)PAPGQSK	T(-110)DGKEEEEQPS(-76)T(-69)S(-58)AT(-32)QS(-12)S(12)PAPGQS(-77)K	18	3	1.1269	74834	109715	105629	96725.8	119589	155941	148539	141356	0.684269	0.0461218
D3YXK1	Sterile alpha motif domain-containing protein 1	Samd1	FUNCTION: May play a role in atherogenesis by immobilizing LDL in the atherial wall. {ECO:0000250}.	54.532	519	sp|D3YXK1|SAMD1_MOUSE	150	sp|D3YXK1|SAMD1_MOUSE Sterile alpha motif domain-containing protein 1 OS=Mus musculus OX=10090 GN=Samd1 PE=1 SV=1	sp|D3YXK1|SAMD1_MOUSE	150	150	S	APTRAPRAAAATAPPSPGPAQPGPRAQRAAP	132.9	132.9	AAAATAPPS(1)PGPAQPGPR	AAAAT(-38)APPS(38)PGPAQPGPR	9	2	-0.40982	88091.4	94863.8	94807.4	92587.6		70664.4	54202.6	62433.5	1.48298	0.0212035
D3YXK2	Scaffold attachment factor B1	Safb	FUNCTION: Binds to scaffold/matrix attachment region (S/MAR) DNA and forms a molecular assembly point to allow the formation of a 'transcriptosomal' complex (consisting of SR proteins and RNA polymerase II) coupling transcription and RNA processing. Can function as an estrogen receptor corepressor and can also bind to the HSP27 promoter and decrease its transcription. Can inhibit cell proliferati…	105.1	937	sp|D3YXK2|SAFB1_MOUSE;sp|Q80YR5|SAFB2_MOUSE	366;387	sp|D3YXK2|SAFB1_MOUSE Scaffold attachment factor B1 OS=Mus musculus OX=10090 GN=Safb PE=1 SV=2;sp|Q80YR5|SAFB2_MOUSE Scaffold attachment factor B2 OS=Mus musculus OX=10090 GN=Safb2 PE=1 SV=2	sp|D3YXK2|SAFB1_MOUSE;sp|Q80YR5|SAFB2_MOUSE	366;387	366	S	EATSQELVRAPTAALSPEPQDSKEDVKKFAF	248.41	246.8	APTAALS(1)PEPQDSK	APT(-110)AALS(110)PEPQDS(-110)K	7	2	0.76692	3.35852e+06	3.50442e+06	3.48758e+06	3.45017e+06	4.0522e+06	4.51731e+06	4.08565e+06	4.21839e+06	0.817889	0.00803018
D3YZP9	Coiled-coil domain-containing protein 6	Ccdc6		52.938	469	sp|D3YZP9|CCDC6_MOUSE	412	sp|D3YZP9|CCDC6_MOUSE Coiled-coil domain-containing protein 6 OS=Mus musculus OX=10090 GN=Ccdc6 PE=1 SV=1	sp|D3YZP9|CCDC6_MOUSE	412	412	S	GASHGITRPSPRRSSSPDKFKRPTPPPSPNT	133.76	118.91	SSS(1)PDKFK	S(-64)S(-47)S(47)PDKFK	3	2	0.10442	1.86753e+06		2.00926e+06	1.93839e+06	2.49093e+06	2.56627e+06		2.5286e+06	0.766588	0.0179923
E2JF22	Piezo-type mechanosensitive ion channel component 1	Piezo1	FUNCTION: Pore-forming subunit of a mechanosensitive non-specific cation channel. Generates currents characterized by a linear current-voltage relationship that are sensitive to ruthenium red and gadolinium. Plays a key role in epithelial cell adhesion by maintaining integrin activation through R-Ras recruitment to the ER, most probably in its activated state, and subsequent stimulation of calpai…	292	2547	sp|E2JF22|PIEZ1_MOUSE	1385	sp|E2JF22|PIEZ1_MOUSE Piezo-type mechanosensitive ion channel component 1 OS=Mus musculus OX=10090 GN=Piezo1 PE=1 SV=1	sp|E2JF22|PIEZ1_MOUSE	1385	1385	S	QSKDPQDPSQEPGPDSPGGSSPPRRQWWRPW	76.23	46.823	DPQDPS(0.002)QEPGPDS(0.983)PGGS(0.012)S(0.003)PPR	DPQDPS(-27)QEPGPDS(19)PGGS(-19)S(-26)PPR	13	2	-0.39351	246454	286193	297468	276705	362612	391629	483729	412657	0.670545	0.0265712
E9Q3L2	Phosphatidylinositol 4-kinase alpha	Pi4ka	FUNCTION: Acts on phosphatidylinositol (PtdIns) in the first committed step in the production of the second messenger inositol-1,4,5,-trisphosphate. {ECO:0000250|UniProtKB:P42356}.	237.04	2105	sp|E9Q3L2|PI4KA_MOUSE	268	sp|E9Q3L2|PI4KA_MOUSE Phosphatidylinositol 4-kinase alpha OS=Mus musculus OX=10090 GN=Pi4ka PE=1 SV=2	sp|E9Q3L2|PI4KA_MOUSE	268	268	S	TLKRKTSSVSSISQVSPERGIPPPSSPGGSA	138	138	TSSVSSISQVS(1)PER	T(-120)S(-120)S(-110)VS(-78)S(-63)IS(-34)QVS(34)PER	11	2	-0.29666	99045.8	109355	116707	108369	134485	138018		136252	0.795361	0.0256626
E9Q5K9	YTH domain-containing protein 1	Ythdc1	FUNCTION: Regulator of alternative splicing that specifically recognizes and binds N6-methyladenosine (m6A)-containing RNAs (By similarity). M6A is a modification present at internal sites of mRNAs and some non-coding RNAs and plays a role in the efficiency of mRNA splicing, processing and stability (By similarity). Acts as a key regulator of exon-inclusion or exon-skipping during alternative spl…	85.648	736	sp|E9Q5K9|YTDC1_MOUSE	309	sp|E9Q5K9|YTDC1_MOUSE YTH domain-containing protein 1 OS=Mus musculus OX=10090 GN=Ythdc1 PE=1 SV=2	sp|E9Q5K9|YTDC1_MOUSE	309	309	S	GSDEKKKERKRARGISPIVFDRSGSSASESY	145.75	92.707	GIS(1)PIVFDR	GIS(93)PIVFDR	3	2	-0.90527	432390	441381	467692	447154	328606	369703	264458	320922	1.39334	0.0176068
E9Q784	Zinc finger CCCH domain-containing protein 13	Zc3h13	FUNCTION: Associated component of the WMM complex, a complex that mediates N6-methyladenosine (m6A) methylation of RNAs, a modification that plays a role in the efficiency of mRNA splicing and RNA processing (PubMed:29535189, PubMed:29547716). Acts as a key regulator of m6A methylation by promoting m6A methylation of mRNAs at the 3'-UTR (PubMed:29547716). Controls embryonic stem cells (ESCs) plur…	203.75	1729	sp|E9Q784|ZC3HD_MOUSE	77	sp|E9Q784|ZC3HD_MOUSE Zinc finger CCCH domain-containing protein 13 OS=Mus musculus OX=10090 GN=Zc3h13 PE=1 SV=1	sp|E9Q784|ZC3HD_MOUSE	77	77	S	GPSPRGKGYSSNYRRSPERPTGDLRERMKNK	130.99	110.44	S(1)PERPTGDLR	S(82)PERPT(-82)GDLR	1	2	0.44883	1.23268e+06	1.17154e+06	1.21721e+06	1.20714e+06	1.05849e+06	1.03167e+06	995716	1.02863e+06	1.17355	0.00230145
E9Q7D5	Rho guanine nucleotide exchange factor 5	Arhgef5	FUNCTION: Guanine nucleotide exchange factor which activates Rho GTPases (PubMed:19713215, PubMed:21525037). Strongly activates RHOA (PubMed:19713215, PubMed:21525037). Also strongly activates RHOB, weakly activates RHOC and RHOG and shows no effect on RHOD, RHOV, RHOQ or RAC1 (PubMed:19713215). Involved in regulation of cell shape and actin cytoskeletal organization (PubMed:21525037). Plays a ro…	176.66	1581	sp|E9Q7D5|ARHG5_MOUSE	593	sp|E9Q7D5|ARHG5_MOUSE Rho guanine nucleotide exchange factor 5 OS=Mus musculus OX=10090 GN=Arhgef5 PE=1 SV=1	sp|E9Q7D5|ARHG5_MOUSE	593	593	S	PLSSYTGVTQHLRSNSFPGSHRTEQTPDSLG	77.358	51.531	S(0.003)NS(0.997)FPGSHR	S(-25)NS(25)FPGS(-44)HR	3	2	0.67501	385512	355657	347705	362958	442720	407902	444214	431612	0.840935	0.0142152
F8VPZ9	BRD4-interacting chromatin-remodeling complex-associated protein	Bicra	FUNCTION: Component of SWI/SNF chromatin remodeling subcomplex GBAF that carries out key enzymatic activities, changing chromatin structure by altering DNA-histone contacts within a nucleosome in an ATP-dependent manner (PubMed:29374058). May play a role in BRD4-mediated gene transcription (By similarity). {ECO:0000250|UniProtKB:Q9NZM4, ECO:0000269|PubMed:29374058}.	161.35	1578	sp|F8VPZ9|BICRA_MOUSE	1427	sp|F8VPZ9|BICRA_MOUSE BRD4-interacting chromatin-remodeling complex-associated protein OS=Mus musculus OX=10090 GN=Bicra PE=1 SV=1	sp|F8VPZ9|BICRA_MOUSE	1427	1427	S	PGAAEGAQGRPRGAGSPTPLPTKVDEATSGL	169.57	130.71	GAGS(1)PTPLPTK	GAGS(45)PT(-45)PLPT(-100)K	4	2	-0.054521	297089	341653	358995	332579	390410	440014	396463	408962	0.813226	0.0341636
J3QNX5	Protein shisa-8	Shisa8	FUNCTION: May regulate trafficking and current kinetics of AMPA-type glutamate receptor (AMPAR) at synapses. {ECO:0000269|PubMed:26623514}.	42.462	399	sp|J3QNX5|SHSA8_MOUSE	172	sp|J3QNX5|SHSA8_MOUSE Protein shisa-8 OS=Mus musculus OX=10090 GN=Shisa8 PE=1 SV=1	sp|J3QNX5|SHSA8_MOUSE	172	172	T	ARLGLERAHSPRARRTVTRTLTELLKQPGPQ	32.61	22.039	T(0.972)VT(0.976)RT(0.596)LT(0.455)ELLK	T(13)VT(14)RT(1.3)LT(-1.3)ELLK	1	2	1.981	272364	273885		273124	290387	291417		290902	0.938888	0.00265922
J3QNX5	Protein shisa-8	Shisa8	FUNCTION: May regulate trafficking and current kinetics of AMPA-type glutamate receptor (AMPAR) at synapses. {ECO:0000269|PubMed:26623514}.	42.462	399	sp|J3QNX5|SHSA8_MOUSE	174	sp|J3QNX5|SHSA8_MOUSE Protein shisa-8 OS=Mus musculus OX=10090 GN=Shisa8 PE=1 SV=1	sp|J3QNX5|SHSA8_MOUSE	174	174	T	LGLERAHSPRARRTVTRTLTELLKQPGPQEP	32.61	22.039	T(0.972)VT(0.976)RT(0.596)LT(0.455)ELLK	T(13)VT(14)RT(1.3)LT(-1.3)ELLK	3	2	1.981	272364	273885		273124	290387	291417		290902	0.938888	0.00265922
J3QNX5	Protein shisa-8	Shisa8	FUNCTION: May regulate trafficking and current kinetics of AMPA-type glutamate receptor (AMPAR) at synapses. {ECO:0000269|PubMed:26623514}.	42.462	399	sp|J3QNX5|SHSA8_MOUSE	176	sp|J3QNX5|SHSA8_MOUSE Protein shisa-8 OS=Mus musculus OX=10090 GN=Shisa8 PE=1 SV=1	sp|J3QNX5|SHSA8_MOUSE	176	176	T	LERAHSPRARRTVTRTLTELLKQPGPQEPLP	32.61	29.115	T(0.921)VT(0.942)RT(0.649)LT(0.487)ELLK	T(8.1)VT(9.5)RT(1.6)LT(-1.6)ELLK	5	2	0.90336	272364	273885		273124	290387	291417		290902	0.938888	0.00265922
O08547	Vesicle-trafficking protein SEC22b	Sec22b	FUNCTION: SNARE involved in targeting and fusion of ER-derived transport vesicles with the Golgi complex as well as Golgi-derived retrograde transport vesicles with the ER.	24.74	215	sp|O08547|SC22B_MOUSE	177	sp|O08547|SC22B_MOUSE Vesicle-trafficking protein SEC22b OS=Mus musculus OX=10090 GN=Sec22b PE=1 SV=3	sp|O08547|SC22B_MOUSE	177	177	S	ALSALDSKANNLSSLSKKYRQDAKYLNMRST	77.157	51.569	ANNLS(0.007)S(0.037)LS(0.956)KK	ANNLS(-22)S(-14)LS(14)KK	8	2	-1.1799	53396.9	52236.7		52816.8	47061.9		46346.4	46704.1	1.13088	0.0122053
O08638	Myosin-11	Myh11	FUNCTION: Muscle contraction.	227.03	1972	sp|O08638|MYH11_MOUSE	1954	sp|O08638|MYH11_MOUSE Myosin-11 OS=Mus musculus OX=10090 GN=Myh11 PE=1 SV=1	sp|O08638|MYH11_MOUSE	1954	1954	S	SRRAGGRRVIENTDGSEEEMDARDSDFNGTK	143.25	137.56	VIENTDGS(1)EEEMDAR	VIENT(-57)DGS(57)EEEMDAR	8	2	0.3936	163327	209491	201094	191304	121565	143157	122174	128965	1.48337	0.01714
O08784	Treacle protein	Tcof1	FUNCTION: Nucleolar protein that acts as a regulator of RNA polymerase I by connecting RNA polymerase I with enzymes responsible for ribosomal processing and modification. Required for neural crest specification: following monoubiquitination by the BCR(KBTBD8) complex, associates with NOLC1 and acts as a platform to connect RNA polymerase I with enzymes responsible for ribosomal processing and mo…	135	1320	sp|O08784|TCOF_MOUSE	794	sp|O08784|TCOF_MOUSE Treacle protein OS=Mus musculus OX=10090 GN=Tcof1 PE=1 SV=1	sp|O08784|TCOF_MOUSE	794	794	S	GKTSQVRAASAPAKESPKKGAHPGTPGKTGS	151.08	151.08	AASAPAKES(1)PK	AAS(-100)APAKES(100)PK	9	2	-0.5388	189648	169639	190757	183348	219066	226843	257723	234544	0.781721	0.0199567
O08784	Treacle protein	Tcof1	FUNCTION: Nucleolar protein that acts as a regulator of RNA polymerase I by connecting RNA polymerase I with enzymes responsible for ribosomal processing and modification. Required for neural crest specification: following monoubiquitination by the BCR(KBTBD8) complex, associates with NOLC1 and acts as a platform to connect RNA polymerase I with enzymes responsible for ribosomal processing and mo…	135	1320	sp|O08784|TCOF_MOUSE	1216	sp|O08784|TCOF_MOUSE Treacle protein OS=Mus musculus OX=10090 GN=Tcof1 PE=1 SV=1	sp|O08784|TCOF_MOUSE	1216	1216	S	NKKKKEQPVPRASAVSPEKAPMTSKAKSKLD	97.268	75.969	AS(0.001)AVS(0.999)PEKAPMTSK	AS(-32)AVS(32)PEKAPMT(-60)S(-46)K	5	2	-0.47103	222469	246092	261802	243455	186370	183544	150704	173539	1.40288	0.0124281
O35126	Atrophin-1	Atn1	FUNCTION: Transcriptional corepressor. Corepressor of MTG8 transcriptional repression. Has some intrinsic repression activity which is independent of the number of the poly-Q repeats (By similarity). Recruits NR2E1 to repress transcription. Promotes vascular smooth cell (VSMC) migration and orientation. {ECO:0000250|UniProtKB:P54259, ECO:0000269|PubMed:16702404, ECO:0000269|PubMed:19131340}.	123.72	1175	sp|O35126|ATN1_MOUSE	617	sp|O35126|ATN1_MOUSE Atrophin-1 OS=Mus musculus OX=10090 GN=Atn1 PE=1 SV=1	sp|O35126|ATN1_MOUSE	617	617	S	VIATVASSPAGYKTASPPGPPQYSKRAPSPG	97.084	79.235	T(0.002)AS(0.998)PPGPPQYSK	T(-26)AS(26)PPGPPQY(-71)S(-69)K	3	2	-0.50112	250475	274098	275230	266601	198195	245088	194639	212641	1.25376	0.0410138
O35495	Cyclin-dependent kinase 14	Cdk14	FUNCTION: Serine/threonine-protein kinase involved in the control of the eukaryotic cell cycle, whose activity is controlled by an associated cyclin. Acts as a cell-cycle regulator of Wnt signaling pathway during G2/M phase by mediating the phosphorylation of LRP6 at 'Ser-1490', leading to the activation of the Wnt signaling pathway. Acts as a regulator of cell cycle progression and cell prolifer…	52.995	469	sp|O35495|CDK14_MOUSE	134	sp|O35495|CDK14_MOUSE Cyclin-dependent kinase 14 OS=Mus musculus OX=10090 GN=Cdk14 PE=1 SV=2	sp|O35495|CDK14_MOUSE	134	134	S	SSPSSPTSPKFGKADSYEKLEKLGEGSYATV	140.57	140.57	ADS(1)YEKLEK	ADS(84)Y(-84)EKLEK	3	2	0.22552	266203	285139	283040	278127	327655	348341	321649	332548	0.836351	0.00566286
O35551	Rab GTPase-binding effector protein 1	Rabep1	FUNCTION: Rab effector protein acting as linker between gamma-adaptin, RAB4A and RAB5A. Involved in endocytic membrane fusion and membrane trafficking of recycling endosomes. Involved in KCNH1 channels trafficking to and from the cell membrane. Stimulates RABGEF1 mediated nucleotide exchange on RAB5A. Mediates the traffic of PKD1:PKD2 complex from the endoplasmic reticulum through the Golgi to th…	99.523	862	sp|O35551|RABE1_MOUSE	407	sp|O35551|RABE1_MOUSE Rab GTPase-binding effector protein 1 OS=Mus musculus OX=10090 GN=Rabep1 PE=1 SV=2	sp|O35551|RABE1_MOUSE	407	407	S	KSDNDMFKDGLRRAQSTDSLGTSSSLQSKAL	211.06	84.309	AQS(0.997)T(0.003)DSLGTSSSLQSK	AQS(26)T(-26)DS(-45)LGT(-67)S(-74)S(-76)S(-78)LQS(-81)K	3	2	0.038237	309212	342955	314371	322179	366139	441846	382594	396860	0.811821	0.0417544
O55098	Serine/threonine-protein kinase 10	Stk10	FUNCTION: Serine/threonine-protein kinase involved in regulation of lymphocyte migration. Phosphorylates MSN, and possibly PLK1. Involved in regulation of lymphocyte migration by mediating phosphorylation of ERM proteins such as MSN. Acts as a negative regulator of MAP3K1/MEKK1. May also act as a cell cycle regulator by acting as a polo kinase kinase: mediates phosphorylation of PLK1 in vitro; ho…	111.9	966	sp|O55098|STK10_MOUSE	185	sp|O55098|STK10_MOUSE Serine/threonine-protein kinase 10 OS=Mus musculus OX=10090 GN=Stk10 PE=1 SV=2	sp|O55098|STK10_MOUSE	185	185	T	DIRLADFGVSAKNLKTLQKRDSFIGTPYWMA	109.88	109.88	NLKT(1)LQK	NLKT(110)LQK	4	2	-0.32682	392467	400877	392026	395123		356164	371175	363670	1.08649	0.018402
O55103	Periaxin	Prx	FUNCTION: Scaffolding protein that functions as part of a dystroglycan complex in Schwann cells, and as part of EZR and AHNAK-containing complexes in eye lens fiber cells (PubMed:11430802, PubMed:21745462, PubMed:22764250). Required for the maintenance of the peripheral myelin sheath that is essential for normal transmission of nerve impulses and normal perception of sensory stimuli (PubMed:10839…	147.69	1391	sp|O55103|PRAX_MOUSE	1028	sp|O55103|PRAX_MOUSE Periaxin OS=Mus musculus OX=10090 GN=Prx PE=1 SV=1	sp|O55103|PRAX_MOUSE	1028	1028	S	GLSRGKEAETQDGRVSPGEKLEAIAGQLKIP	171.26	171.26	EAETQDGRVS(1)PGEK	EAET(-95)QDGRVS(95)PGEK	10	2	-0.78974	677782	684869	709866	690839	1.03538e+06	862860	839035	912426	0.757146	0.0240467
O55103	Periaxin	Prx	FUNCTION: Scaffolding protein that functions as part of a dystroglycan complex in Schwann cells, and as part of EZR and AHNAK-containing complexes in eye lens fiber cells (PubMed:11430802, PubMed:21745462, PubMed:22764250). Required for the maintenance of the peripheral myelin sheath that is essential for normal transmission of nerve impulses and normal perception of sensory stimuli (PubMed:10839…	147.69	1391	sp|O55103|PRAX_MOUSE	7	sp|O55103|PRAX_MOUSE Periaxin OS=Mus musculus OX=10090 GN=Prx PE=1 SV=1	sp|O55103|PRAX_MOUSE	7	7	S	_________MEARSRSAEELRRAELVEIIVE	88.24	84.309	SRS(1)AEELR	S(-38)RS(38)AEELR	3	2	-0.40278	1.17935e+06	1.10858e+06	1.11397e+06	1.13397e+06	1.57564e+06	1.51212e+06	1.88223e+06	1.65666e+06	0.684488	0.0109359
O55137	Acyl-coenzyme A thioesterase 1	Acot1	FUNCTION: Acyl-CoA thioesterases are a group of enzymes that catalyze the hydrolysis of acyl-CoAs into free fatty acids and coenzyme A (CoASH), regulating intracellular levels of acyl-CoAs, free fatty acids and CoASH. More active towards saturated and unsaturated long chain fatty acyl-CoAs (C12-C20). {ECO:0000269|PubMed:11694534}.	46.135	419	sp|O55137|ACOT1_MOUSE;sp|Q32Q92|ACOT6_MOUSE;sp|Q8BWN8|ACOT4_MOUSE;sp|Q6Q2Z6|ACOT5_MOUSE;sp|Q9QYR7|ACOT3_MOUSE	56;56;56;56;67	sp|O55137|ACOT1_MOUSE Acyl-coenzyme A thioesterase 1 OS=Mus musculus OX=10090 GN=Acot1 PE=1 SV=1;sp|Q32Q92|ACOT6_MOUSE Acyl-coenzyme A thioesterase 6 OS=Mus musculus OX=10090 GN=Acot6 PE=1 SV=1;sp|Q8BWN8|ACOT4_MOUSE Peroxisomal succinyl-coenzyme A thioeste	sp|O55137|ACOT1_MOUSE	56	56	S	EKGALFRAHARYRADSHGELDLARTPALGGS	95.263	55.604	ADS(1)HGELDLAR	ADS(56)HGELDLAR	3	2	-0.22373	641241	704535	721257	689011	822513	869482	798812	830269	0.829865	0.0115813
O70145	Neutrophil cytosol factor 2	Ncf2	FUNCTION: NCF2, NCF1, and a membrane bound cytochrome b558 are required for activation of the latent NADPH oxidase (necessary for superoxide production). {ECO:0000250|UniProtKB:P19878}.	59.485	525	sp|O70145|NCF2_MOUSE	332	sp|O70145|NCF2_MOUSE Neutrophil cytosol factor 2 OS=Mus musculus OX=10090 GN=Ncf2 PE=1 SV=1	sp|O70145|NCF2_MOUSE	332	332	S	IPPPPNSSPPGRLQLSPGHKQKEPKELKLSV	124.81	76.572	LQLS(1)PGHK	LQLS(77)PGHK	4	2	-0.35141	118375	119992	120391	119586	167179	157880	147868	157643	0.758588	0.00246491
O70310	Glycylpeptide N-tetradecanoyltransferase 1	Nmt1	FUNCTION: Adds a myristoyl group to the N-terminal glycine residue of certain cellular and viral proteins. Required for normal embryogenesis. {ECO:0000269|PubMed:15753093}.	56.888	496	sp|O70310|NMT1_MOUSE	47	sp|O70310|NMT1_MOUSE Glycylpeptide N-tetradecanoyltransferase 1 OS=Mus musculus OX=10090 GN=Nmt1 PE=1 SV=1	sp|O70310|NMT1_MOUSE	47	47	S	DCENEEDNSHNRSGLSPANDTGAKKKKKKQK	157.52	150.81	SGLS(1)PANDTGAK	S(-41)GLS(41)PANDT(-55)GAK	4	2	0.091903	1.00916e+06	1.05656e+06	1.0683e+06	1.04468e+06	1.20015e+06	1.19e+06	1.23629e+06	1.20881e+06	0.864215	0.00200363
O70439	Syntaxin-7	Stx7	FUNCTION: May be involved in protein trafficking from the plasma membrane to the early endosome (EE) as well as in homotypic fusion of endocytic organelles. Mediates the endocytic trafficking from early endosomes to late endosomes and lysosomes (By similarity). {ECO:0000250}.	29.82	261	sp|O70439|STX7_MOUSE	129	sp|O70439|STX7_MOUSE Syntaxin-7 OS=Mus musculus OX=10090 GN=Stx7 PE=1 SV=3	sp|O70439|STX7_MOUSE	129	129	S	REKEFVARVRASSRVSGGFPEDSSKEKNLVS	123.92	123.92	VS(1)GGFPEDSSK	VS(76)GGFPEDS(-76)S(-86)K	2	2	0.50393	1.69367e+06	1.90095e+06	1.79463e+06	1.79642e+06	2.20969e+06	2.33615e+06	2.1217e+06	2.22252e+06	0.808281	0.00784391
O88322	Nidogen-2	Nid2	FUNCTION: Cell adhesion glycoprotein. Might be involved in osteoblast differentiation. It probably has a role in cell-extracellular matrix interactions.	153.91	1403	sp|O88322|NID2_MOUSE	386	sp|O88322|NID2_MOUSE Nidogen-2 OS=Mus musculus OX=10090 GN=Nid2 PE=1 SV=2	sp|O88322|NID2_MOUSE	386	386	S	PYPAPGNWPSYRETESASLDPQTKQGRPVGE	106.97	106.97	ETES(0.999)AS(0.001)LDPQTK	ET(-33)ES(32)AS(-32)LDPQT(-85)K	4	2	-0.28457	413047	431851	437384	427427	487218	507854	473188	489420	0.873335	0.00765354
P01942	Hemoglobin subunit alpha	Hba	FUNCTION: Involved in oxygen transport from the lung to the various peripheral tissues.	15.085	142	sp|P01942|HBA_MOUSE	9	sp|P01942|HBA_MOUSE Hemoglobin subunit alpha OS=Mus musculus OX=10090 GN=Hba PE=1 SV=2	sp|P01942|HBA_MOUSE	9	9	S	_______MVLSGEDKSNIKAAWGKIGGHGAE	107.6	107.6	VLSGEDKS(1)NIK	VLS(-81)GEDKS(81)NIK	8	2	-0.69548	275769	266567	274545	272294	317970	303591	292901	304821	0.893292	0.0141201
P06837	Neuromodulin	Gap43	FUNCTION: This protein is associated with nerve growth. It is a major component of the motile 'growth cones' that form the tips of elongating axons. Plays a role in axonal and dendritic filopodia induction. {ECO:0000250|UniProtKB:P17677}.	23.632	227	sp|P06837|NEUM_MOUSE	96	sp|P06837|NEUM_MOUSE Neuromodulin OS=Mus musculus OX=10090 GN=Gap43 PE=1 SV=1	sp|P06837|NEUM_MOUSE	96	96	S	KEGDGSATTDAAPATSPKAEEPSKAGDAPSE	323.09	286.74	EGDGSATTDAAPAT(0.023)S(0.977)PK	EGDGS(-200)AT(-160)T(-130)DAAPAT(-16)S(16)PK	15	2	0.066105	1.73442e+06	1.88113e+06	1.93397e+06	1.84984e+06	2.72618e+06	2.54582e+06	2.61959e+06	2.63053e+06	0.703218	0.000599883
P09242	Alkaline phosphatase, tissue-nonspecific isozyme	Alpl	FUNCTION: This isozyme plays a key role in skeletal mineralization by regulating levels of diphosphate (PPi). {ECO:0000269|PubMed:11004006, ECO:0000269|PubMed:12082181}.	57.514	524	sp|P09242|PPBT_MOUSE	110	sp|P09242|PPBT_MOUSE Alkaline phosphatase, tissue-nonspecific isozyme OS=Mus musculus OX=10090 GN=Alpl PE=1 SV=2	sp|P09242|PPBT_MOUSE	110	110	S	VALSKTYNTNAQVPDSAGTATAYLCGVKANE	179.92	157.28	TYNTNAQVPDS(1)AGTATAYLCGVK	T(-93)Y(-120)NT(-79)NAQVPDS(38)AGT(-38)AT(-57)AY(-73)LCGVK	11	3	0.14147	2.71024e+06	2.91551e+06	2.96171e+06	2.86248e+06	2.06572e+06	2.22977e+06	1.80097e+06	2.03215e+06	1.4086	0.0048255
P10923	Osteopontin	Spp1	FUNCTION: Binds tightly to hydroxyapatite. Appears to form an integral part of the mineralized matrix. Probably important to cell-matrix interaction.; FUNCTION: Acts as a cytokine involved in enhancing production of interferon-gamma and interleukin-12 and reducing production of interleukin-10 and is essential in the pathway that leads to type I immunity.	32.459	294	sp|P10923|OSTP_MOUSE	62	sp|P10923|OSTP_MOUSE Osteopontin OS=Mus musculus OX=10090 GN=Spp1 PE=1 SV=1	sp|P10923|OSTP_MOUSE	62	62	S	PSQKQNLLAPQNAVSSEEKDDFKQETLPSNS	69.369	62.494	QNLLAPQNAVS(0.5)S(0.5)EEK	QNLLAPQNAVS(0)S(0)EEK	12	2	-0.031807		19933.5	19294.3	19613.9	23929.2	24138.7		24033.9	0.816092	0.00574033
P11499	Heat shock protein HSP 90-beta	Hsp90ab1	FUNCTION: Molecular chaperone that promotes the maturation, structural maintenance and proper regulation of specific target proteins involved for instance in cell cycle control and signal transduction. Undergoes a functional cycle that is linked to its ATPase activity. This cycle probably induces conformational changes in the client proteins, thereby causing their activation. Interacts dynamicall…	83.28	724	sp|P11499|HS90B_MOUSE	255	sp|P11499|HS90B_MOUSE Heat shock protein HSP 90-beta OS=Mus musculus OX=10090 GN=Hsp90ab1 PE=1 SV=3	sp|P11499|HS90B_MOUSE	255	255	S	EDKEDEEKPKIEDVGSDEEDDSGKDKKKKTK	358.69	9.5991	IEDVGS(1)DEEDDS(1)GKDKK	IEDVGS(9.6)DEEDDS(9.6)GKDKK	6	3	2.0897	8.29025e+06	8.58579e+06	8.75787e+06	8.54464e+06	8.98352e+06	9.86126e+06	1.00198e+07	9.62152e+06	0.888076	0.0370465
P11881	Inositol 1,4,5-trisphosphate receptor type 1	Itpr1	FUNCTION: Intracellular channel that mediates calcium release from the endoplasmic reticulum following stimulation by inositol 1,4,5-trisphosphate. Involved in the regulation of epithelial secretion of electrolytes and fluid through the interaction with AHCYL1 (PubMed:23542070). Plays a role in ER stress-induced apoptosis. Cytoplasmic calcium released from the ER triggers apoptosis by the activat…	313.16	2749	sp|P11881|ITPR1_MOUSE	1588	sp|P11881|ITPR1_MOUSE Inositol 1,4,5-trisphosphate receptor type 1 OS=Mus musculus OX=10090 GN=Itpr1 PE=1 SV=2	sp|P11881|ITPR1_MOUSE	1588	1588	S	ALNWRLSARNAARRDSVLAASRDYRNIIERL	128.46	123.92	RDS(1)VLAASR	RDS(96)VLAAS(-96)R	3	2	0.46382	632185	596983	609953	613040	672499	656010	669439	665983	0.920505	0.00987767
P13595	Neural cell adhesion molecule 1	Ncam1	FUNCTION: This protein is a cell adhesion molecule involved in neuron-neuron adhesion, neurite fasciculation, outgrowth of neurites, etc.	119.43	1115	sp|P13595|NCAM1_MOUSE	887	sp|P13595|NCAM1_MOUSE Neural cell adhesion molecule 1 OS=Mus musculus OX=10090 GN=Ncam1 PE=1 SV=3	sp|P13595|NCAM1_MOUSE	887	887	S	AGQATPSKGVTASSSSPASAPKVAPLVDLSD	190.87	173.54	GVTASSS(0.003)S(0.972)PAS(0.025)APK	GVT(-140)AS(-83)S(-51)S(-25)S(16)PAS(-16)APK	8	2	0.73587	3.17868e+06	3.18794e+06	3.29868e+06	3.22177e+06	3.78184e+06	3.6633e+06	3.85521e+06	3.76678e+06	0.85531	0.0013081
P14152	Malate dehydrogenase, cytoplasmic	Mdh1		36.511	334	sp|P14152|MDHC_MOUSE	241	sp|P14152|MDHC_MOUSE Malate dehydrogenase, cytoplasmic OS=Mus musculus OX=10090 GN=Mdh1 PE=1 SV=3	sp|P14152|MDHC_MOUSE	241	241	S	TVQQRGAAVIKARKLSSAMSAAKAIADHIRD	78.157	78.157	KLS(0.973)S(0.026)AMS(0.001)AAK	KLS(16)S(-16)AMS(-32)AAK	3	2	-2.4881	385598	388331	389670	387866		371103	361500	366301	1.05887	0.0116477
P14733	Lamin-B1	Lmnb1	FUNCTION: Lamins are components of the nuclear lamina, a fibrous layer on the nucleoplasmic side of the inner nuclear membrane, which is thought to provide a framework for the nuclear envelope and may also interact with chromatin.	66.785	588	sp|P14733|LMNB1_MOUSE;sp|P21619|LMNB2_MOUSE	392;383	sp|P14733|LMNB1_MOUSE Lamin-B1 OS=Mus musculus OX=10090 GN=Lmnb1 PE=1 SV=3;sp|P21619|LMNB2_MOUSE Lamin-B2 OS=Mus musculus OX=10090 GN=Lmnb2 PE=1 SV=2	sp|P14733|LMNB1_MOUSE;sp|P21619|LMNB2_MOUSE	392;383	392	S	AYRKLLEGEEERLKLSPSPSSRITISRATSS;AYRKLLEGEEERLKLSPSPSSRVTVSRASSS	145.08	126.21	LKLS(1)PS(0.98)PS(0.017)S(0.004)R	LKLS(66)PS(18)PS(-18)S(-24)R	4	2	-0.16631	3.58502e+06	3.48565e+06	3.82382e+06	3.63149e+06	2.65215e+06	2.99562e+06	2.64839e+06	2.76539e+06	1.3132	0.00476863
P14873	Microtubule-associated protein 1B	Map1b	FUNCTION: Phosphorylated MAP1B may play a role in the cytoskeletal changes that accompany neurite extension. Possibly MAP1B binds to at least two tubulin subunits in the polymer, and this bridging of subunits might be involved in nucleating microtubule polymerization and in stabilizing microtubules. Acts as a positive cofactor in DAPK1-mediated autophagic vesicle formation and membrane blebbing (…	270.25	2464	sp|P14873|MAP1B_MOUSE	2068	sp|P14873|MAP1B_MOUSE Microtubule-associated protein 1B OS=Mus musculus OX=10090 GN=Map1b PE=1 SV=2	sp|P14873|MAP1B_MOUSE	2068	2068	S	YSYETSDRCYTTEKKSPSEARQDVDLCLVSS	45.654	35.845	CY(0.001)T(0.014)T(0.03)EKKS(0.899)PS(0.056)EAR	CY(-29)T(-18)T(-15)EKKS(12)PS(-12)EAR	8	3	0.80261	27194.1		29240	28217.1	35753	36985.9	40812	37850.3	0.74549	0.0196793
P15331	Peripherin	Prph	FUNCTION: Class-III neuronal intermediate filament protein (By similarity). May form an independent structural network without the involvement of other neurofilaments or may cooperate with the neuronal intermediate filament proteins NEFL, NEFH, NEFM and INA to form filamentous networks (PubMed:22723690, PubMed:15322088, PubMed:10426285). Assembly of the neuronal intermediate filaments may be regu…	54.267	475	sp|P15331|PERI_MOUSE	57	sp|P15331|PERI_MOUSE Peripherin OS=Mus musculus OX=10090 GN=Prph PE=1 SV=2	sp|P15331|PERI_MOUSE	57	57	S	SSSSRFSSSRLLGSGSPSSSARLGSFRAPRA	117.41	103.23	LLGS(0.005)GS(0.995)PSSSAR	LLGS(-23)GS(23)PS(-38)S(-42)S(-46)AR	6	2	-0.61421	497003	557128	590251	548127	348150	413724	342322	368065	1.48921	0.00720602
P15864	Histone H1.2	H1-2	FUNCTION: Histone H1 protein binds to linker DNA between nucleosomes forming the macromolecular structure known as the chromatin fiber. Histones H1 are necessary for the condensation of nucleosome chains into higher-order structured fibers. Acts also as a regulator of individual gene transcription through chromatin remodeling, nucleosome spacing and DNA methylation (By similarity). {ECO:0000250, …	21.266	212	sp|P15864|H12_MOUSE;sp|P43277|H13_MOUSE	36;37	sp|P15864|H12_MOUSE Histone H1.2 OS=Mus musculus OX=10090 GN=H1-2 PE=1 SV=2;sp|P43277|H13_MOUSE Histone H1.3 OS=Mus musculus OX=10090 GN=H1-3 PE=1 SV=2	sp|P15864|H12_MOUSE;sp|P43277|H13_MOUSE	36;37	37	S	KKAKKTGAAAGKRKASGPPVSELITKAVAAS;KKKAAKKPAGVRRKASGPPVSELITKAVAAS	222.86	222.86	KAS(1)GPPVSELITK	KAS(77)GPPVS(-77)ELIT(-200)K	3	2	0.65739	644924	767955	724851	712577	509926	517979	476541	501482	1.42094	0.00524284
P16546	Spectrin alpha chain, non-erythrocytic 1	Sptan1	FUNCTION: Fodrin, which seems to be involved in secretion, interacts with calmodulin in a calcium-dependent manner and is thus candidate for the calcium-dependent movement of the cytoskeleton at the membrane.	284.59	2472	sp|P16546|SPTN1_MOUSE	1323	sp|P16546|SPTN1_MOUSE Spectrin alpha chain, non-erythrocytic 1 OS=Mus musculus OX=10090 GN=Sptan1 PE=1 SV=4	sp|P16546|SPTN1_MOUSE	1323	1323	S	EDLKEKCTELNQAWTSLGKRADQRKAKLGDS	168.78	168.78	CTELNQAWT(0.002)S(0.998)LGK	CT(-160)ELNQAWT(-27)S(27)LGK	10	2	0.65137	80271	84913.9	88415.1	84533.3	68192.2	69050.7		68621.4	1.23188	0.0138418
P18760	Cofilin-1	Cfl1	FUNCTION: Binds to F-actin and exhibits pH-sensitive F-actin depolymerizing activity (PubMed:11809832). Regulates actin cytoskeleton dynamics. Important for normal progress through mitosis and normal cytokinesis. Plays a role in the regulation of cell morphology and cytoskeletal organization. Required for the up-regulation of atypical chemokine receptor ACKR2 from endosomal compartment to cell me…	18.559	166	sp|P18760|COF1_MOUSE	3	sp|P18760|COF1_MOUSE Cofilin-1 OS=Mus musculus OX=10090 GN=Cfl1 PE=1 SV=3	sp|P18760|COF1_MOUSE	3	3	S	_____________MASGVAVSDGVIKVFNDM	168.43	130.65	AS(1)GVAVSDGVIK	AS(94)GVAVS(-94)DGVIK	2	2	-1.3013	1.79424e+06	1.85892e+06	1.98443e+06	1.8792e+06	2.44313e+06	2.70921e+06	2.6788e+06	2.61038e+06	0.719894	0.00192718
P18911	Retinoic acid receptor gamma	Rarg	FUNCTION: Receptor for retinoic acid. Retinoic acid receptors bind as heterodimers to their target response elements in response to their ligands, all-trans or 9-cis retinoic acid, and regulate gene expression in various biological processes. The RAR/RXR heterodimers bind to the retinoic acid response elements (RARE) composed of tandem 5'-AGGTCA-3' sites known as DR1-DR5. In the absence of ligand…	50.891	458	sp|P18911|RARG_MOUSE	451	sp|P18911|RARG_MOUSE Retinoic acid receptor gamma OS=Mus musculus OX=10090 GN=Rarg PE=1 SV=3	sp|P18911|RARG_MOUSE	451	451	S	SSEDEAPGGQGKRGQSPQPDQGP________	178.52	146.58	RGQS(1)PQPDQGP	RGQS(150)PQPDQGP	4	2	0.11833	1.42827e+06	1.29004e+06	1.28515e+06	1.33449e+06	1.05955e+06	1.04507e+06	1.14382e+06	1.08281e+06	1.23243	0.010946
P19246	Neurofilament heavy polypeptide	Nefh	FUNCTION: Neurofilaments usually contain three intermediate filament proteins: NEFL, NEFM, and NEFH which are involved in the maintenance of neuronal caliber. NEFH has an important function in mature axons that is not subserved by the two smaller NF proteins. May additionally cooperate with the neuronal intermediate filament proteins PRPH and INA to form neuronal filamentous networks (PubMed:2272…	116.99	1090	sp|P19246|NFH_MOUSE	607	sp|P19246|NFH_MOUSE Neurofilament heavy polypeptide OS=Mus musculus OX=10090 GN=Nefh PE=1 SV=3	sp|P19246|NFH_MOUSE	607	607	S	EAKSPSEAKSPAEAKSPAEAKSPAEAKSPAE	209.84	80.026	S(1)PAEAKS(1)PAEAK	S(80)PAEAKS(80)PAEAK	7	2	-0.089065	2.19442e+06	2.10586e+06	2.19858e+06	2.16628e+06	2.50049e+06	2.30505e+06	2.64795e+06	2.4845e+06	0.871921	0.0374627
P19246	Neurofilament heavy polypeptide	Nefh	FUNCTION: Neurofilaments usually contain three intermediate filament proteins: NEFL, NEFM, and NEFH which are involved in the maintenance of neuronal caliber. NEFH has an important function in mature axons that is not subserved by the two smaller NF proteins. May additionally cooperate with the neuronal intermediate filament proteins PRPH and INA to form neuronal filamentous networks (PubMed:2272…	116.99	1090	sp|P19246|NFH_MOUSE	601	sp|P19246|NFH_MOUSE Neurofilament heavy polypeptide OS=Mus musculus OX=10090 GN=Nefh PE=1 SV=3	sp|P19246|NFH_MOUSE	601	601	S	TVKSPGEAKSPSEAKSPAEAKSPAEAKSPAE	132.01	80.026	S(1)PAEAKS(1)PAEAK	S(80)PAEAKS(80)PAEAK	1	2	-0.089065	738789	777565	831224	782526	929770	849423	974703	917965	0.852457	0.0406011
P19246	Neurofilament heavy polypeptide	Nefh	FUNCTION: Neurofilaments usually contain three intermediate filament proteins: NEFL, NEFM, and NEFH which are involved in the maintenance of neuronal caliber. NEFH has an important function in mature axons that is not subserved by the two smaller NF proteins. May additionally cooperate with the neuronal intermediate filament proteins PRPH and INA to form neuronal filamentous networks (PubMed:2272…	116.99	1090	sp|P19246|NFH_MOUSE	559	sp|P19246|NFH_MOUSE Neurofilament heavy polypeptide OS=Mus musculus OX=10090 GN=Nefh PE=1 SV=3	sp|P19246|NFH_MOUSE	559	559	S	EAKSPGEAKSPGEAKSPAEPKSPAEPKSPAE	110.9	61.577	S(1)PGEAKS(1)PAEPK	S(62)PGEAKS(62)PAEPK	7	2	-0.34881	390958	299828	325171	338652	557756	494843	448336	500311	0.676883	0.0179553
P20357	Microtubule-associated protein 2	Map2	FUNCTION: The exact function of MAP2 is unknown but MAPs may stabilize the microtubules against depolymerization. They also seem to have a stiffening effect on microtubules.	199.13	1828	sp|P20357|MTAP2_MOUSE	1650	sp|P20357|MTAP2_MOUSE Microtubule-associated protein 2 OS=Mus musculus OX=10090 GN=Map2 PE=1 SV=2	sp|P20357|MTAP2_MOUSE	1650	1650	T	SGILVPSEKKVAIIRTPPKSPATPKQLRLIN	108.24	105.94	VAIIRT(1)PPK	VAIIRT(110)PPK	6	2	-1.393	155083	182368	180264	172571	104724	125383		115053	1.49993	0.0245947
P23198	Chromobox protein homolog 3	Cbx3	FUNCTION: Component of heterochromatin. Recognizes and binds histone H3 tails methylated at 'Lys-9', leading to epigenetic repression. Probably involved in the repression of many genes located in euchromatin, such as E2F1, MYC and CDC25A. Involved in the formation of functional kinetochore through interaction with MIS12 complex proteins. Contributes to the conversion of local chromatin to a heter…	20.855	183	sp|P23198|CBX3_MOUSE	99	sp|P23198|CBX3_MOUSE Chromobox protein homolog 3 OS=Mus musculus OX=10090 GN=Cbx3 PE=1 SV=2	sp|P23198|CBX3_MOUSE	99	99	S	KEKDGTKRKSLSDSESDDSKSKKKRDAADKP	180.11	180.11	SLSDSES(1)DDSKSK	S(-120)LS(-80)DS(-53)ES(45)DDS(-45)KS(-79)K	7	2	4.143	97811.3	86428.7	95463.1	93234.4	109849	122676	125156	119227	0.781991	0.0114865
P25976	Nucleolar transcription factor 1	Ubtf	FUNCTION: Recognizes the ribosomal RNA gene promoter and activates transcription mediated by RNA polymerase I through cooperative interactions with the transcription factor SL1/TIF-IB complex. It binds specifically to the upstream control element. {ECO:0000269|PubMed:20168301}.	89.508	765	sp|P25976|UBF1_MOUSE	484	sp|P25976|UBF1_MOUSE Nucleolar transcription factor 1 OS=Mus musculus OX=10090 GN=Ubtf PE=1 SV=1	sp|P25976|UBF1_MOUSE	484	484	S	RKPGGEREDRGKLPESPKRAEEIWQQSVIGD	120.65	120.65	GKLPES(1)PK	GKLPES(120)PK	6	2	0.23383	89141.6	84126	85442.8	86236.8	80524.1	71900	74400.4	75608.2	1.14057	0.0231777
P26039	Talin-1	Tln1	FUNCTION: Probably involved in connections of major cytoskeletal structures to the plasma membrane. High molecular weight cytoskeletal protein concentrated at regions of cell-substratum contact and, in lymphocytes, at cell-cell contacts.	269.82	2541	sp|P26039|TLN1_MOUSE	1164	sp|P26039|TLN1_MOUSE Talin-1 OS=Mus musculus OX=10090 GN=Tln1 PE=1 SV=2	sp|P26039|TLN1_MOUSE	1164	1164	S	AIVLDTASDVLDKASSLIEEAKKASGHPGDP	65.879	65.879	AS(0.005)S(0.995)LIEEAKK	AS(-23)S(23)LIEEAKK	3	2	0.12488	75124.9	83484.6	83968	80859.2	101831	117957	100267	106685	0.757924	0.015187
P26039	Talin-1	Tln1	FUNCTION: Probably involved in connections of major cytoskeletal structures to the plasma membrane. High molecular weight cytoskeletal protein concentrated at regions of cell-substratum contact and, in lymphocytes, at cell-cell contacts.	269.82	2541	sp|P26039|TLN1_MOUSE	1641	sp|P26039|TLN1_MOUSE Talin-1 OS=Mus musculus OX=10090 GN=Tln1 PE=1 SV=2	sp|P26039|TLN1_MOUSE	1641	1641	S	DPPRWSVLAGHSRTVSDSIKKLITSMRDKAP	64.064	51.872	T(0.006)VS(0.988)DS(0.006)IKK	T(-22)VS(22)DS(-22)IKK	3	2	-0.39665	242409		227362	234885	323936	291722	319681	311780	0.75337	0.0123488
P26039	Talin-1	Tln1	FUNCTION: Probably involved in connections of major cytoskeletal structures to the plasma membrane. High molecular weight cytoskeletal protein concentrated at regions of cell-substratum contact and, in lymphocytes, at cell-cell contacts.	269.82	2541	sp|P26039|TLN1_MOUSE	2040	sp|P26039|TLN1_MOUSE Talin-1 OS=Mus musculus OX=10090 GN=Tln1 PE=1 SV=2	sp|P26039|TLN1_MOUSE	2040	2040	S	VLVEDTKVLVQNAAGSQEKLAQAAQSSVATI	293.6	58.338	VLVQNAAGS(1)QEK	VLVQNAAGS(58)QEK	9	2	0.59776	2.28176e+06	2.24123e+06	2.24376e+06	2.25559e+06	2.8461e+06	2.72415e+06	2.56614e+06	2.71213e+06	0.831667	0.00511936
P26645	Myristoylated alanine-rich C-kinase substrate	Marcks	FUNCTION: MARCKS is the most prominent cellular substrate for protein kinase C. This protein binds calmodulin, actin, and synapsin. MARCKS is a filamentous (F) actin cross-linking protein.	29.661	309	sp|P26645|MARCS_MOUSE	46	sp|P26645|MARCS_MOUSE Myristoylated alanine-rich C-kinase substrate OS=Mus musculus OX=10090 GN=Marcks PE=1 SV=2	sp|P26645|MARCS_MOUSE	46	46	S	ANGQENGHVKVNGDASPAAAEPGAKEELQAN	222.86	169.21	VNGDAS(1)PAAAEPGAK	VNGDAS(170)PAAAEPGAK	6	2	0.74032	1.35928e+06	1.38544e+06	1.43761e+06	1.39411e+06	1.88267e+06	1.81137e+06	1.78889e+06	1.82764e+06	0.76279	0.000286433
P26645	Myristoylated alanine-rich C-kinase substrate	Marcks	FUNCTION: MARCKS is the most prominent cellular substrate for protein kinase C. This protein binds calmodulin, actin, and synapsin. MARCKS is a filamentous (F) actin cross-linking protein.	29.661	309	sp|P26645|MARCS_MOUSE	143	sp|P26645|MARCS_MOUSE Myristoylated alanine-rich C-kinase substrate OS=Mus musculus OX=10090 GN=Marcks PE=1 SV=2	sp|P26645|MARCS_MOUSE	143	143	T	SPKAEDGAAPSPSSETPKKKKKRFSFKKSFK	212.5	126.42	AEDGAAPSPSS(0.003)ET(0.997)PKK	AEDGAAPS(-42)PS(-36)S(-26)ET(26)PKK	13	2	-0.83022	2.08361e+06	2.20872e+06	2.20024e+06	2.16419e+06	2.0764e+06	1.90553e+06	1.94171e+06	1.97454e+06	1.09605	0.0449516
P26645	Myristoylated alanine-rich C-kinase substrate	Marcks	FUNCTION: MARCKS is the most prominent cellular substrate for protein kinase C. This protein binds calmodulin, actin, and synapsin. MARCKS is a filamentous (F) actin cross-linking protein.	29.661	309	sp|P26645|MARCS_MOUSE	138	sp|P26645|MARCS_MOUSE Myristoylated alanine-rich C-kinase substrate OS=Mus musculus OX=10090 GN=Marcks PE=1 SV=2	sp|P26645|MARCS_MOUSE	138	138	S	ASSTSSPKAEDGAAPSPSSETPKKKKKRFSF	248.41	248.41	AEDGAAPS(0.999)PS(0.001)SETPK	AEDGAAPS(29)PS(-29)S(-55)ET(-95)PK	8	2	0.81566	2.29737e+06		2.3738e+06	2.33558e+06	2.52268e+06	2.57224e+06	2.56056e+06	2.55183e+06	0.91526	0.00813766
P27546	Microtubule-associated protein 4	Map4	FUNCTION: Non-neuronal microtubule-associated protein. Promotes microtubule assembly.	117.43	1125	sp|P27546|MAP4_MOUSE	785	sp|P27546|MAP4_MOUSE Microtubule-associated protein 4 OS=Mus musculus OX=10090 GN=Map4 PE=1 SV=3	sp|P27546|MAP4_MOUSE	785	785	S	LKPGPKTTPTVSKATSPSTLVSTGPSSRSPA	303.02	298.75	AT(0.001)S(0.999)PSTLVSTGPSSR	AT(-31)S(31)PS(-67)T(-94)LVS(-210)T(-240)GPS(-270)S(-270)R	3	2	0.85234	2.64601e+06	2.94306e+06	2.96385e+06	2.85097e+06	2.2013e+06	2.48793e+06	1.82849e+06	2.17257e+06	1.31226	0.0351937
P28028	Serine/threonine-protein kinase B-raf	Braf	FUNCTION: Involved in the transduction of mitogenic signals from the cell membrane to the nucleus. Phosphorylates MAP2K1, and thereby activates the MAP kinase signal transduction pathway. May play a role in the postsynaptic responses of hippocampal neurons. {ECO:0000250|UniProtKB:P15056}.	82.514	751	sp|P28028|BRAF_MOUSE	714	sp|P28028|BRAF_MOUSE Serine/threonine-protein kinase B-raf OS=Mus musculus OX=10090 GN=Braf PE=1 SV=4	sp|P28028|BRAF_MOUSE	714	714	S	IELLARSLPKIHRSASEPSLNRAGFQTEDFS	179.31	170.85	SAS(1)EPSLNR	S(-56)AS(56)EPS(-74)LNR	3	2	-0.43012	1.75862e+06	1.81712e+06	1.80649e+06	1.79408e+06	2.13273e+06	2.10727e+06	2.17286e+06	2.13762e+06	0.839288	0.000196356
P28667	MARCKS-related protein	Marcksl1	FUNCTION: Involved in the control of cell movement by regulating actin cytoskeleton homeostasis and filopodium and lamellipodium formation (PubMed:22751924). When unphosphorylated, induces cell migration (PubMed:22751924). When phosphorylated by MAPK8, induces actin bundles formation and stabilization, thereby reducing actin plasticity, hence restricting cell movement, including neuronal migratio…	20.165	200	sp|P28667|MRP_MOUSE	148	sp|P28667|MRP_MOUSE MARCKS-related protein OS=Mus musculus OX=10090 GN=Marcksl1 PE=1 SV=2	sp|P28667|MRP_MOUSE	148	148	T	ACSDEGTAQEGKAAATPESQEPQAKGAEASA	257.55	96.27	AAAT(1)PES(1)QEPQAK	AAAT(96)PES(96)QEPQAK	4	2	-1.6874	1.68402e+06	1.74016e+06	1.79783e+06	1.74067e+06	2.71431e+06	2.3862e+06	2.49144e+06	2.53065e+06	0.687836	0.00150579
P28667	MARCKS-related protein	Marcksl1	FUNCTION: Involved in the control of cell movement by regulating actin cytoskeleton homeostasis and filopodium and lamellipodium formation (PubMed:22751924). When unphosphorylated, induces cell migration (PubMed:22751924). When phosphorylated by MAPK8, induces actin bundles formation and stabilization, thereby reducing actin plasticity, hence restricting cell movement, including neuronal migratio…	20.165	200	sp|P28667|MRP_MOUSE	85	sp|P28667|MRP_MOUSE MARCKS-related protein OS=Mus musculus OX=10090 GN=Marcksl1 PE=1 SV=2	sp|P28667|MRP_MOUSE	85	85	T	PSQEAEAKGEVAPKETPKKKKKFSFKKPFKL	191.95	171.2	GEVAPKET(1)PK	GEVAPKET(170)PK	8	2	-0.24558	393313	388432	393158	391634	450802	456428	474005	460412	0.850618	0.000659781
P43406	Integrin alpha-V	Itgav	FUNCTION: The alpha-V (ITGAV) integrins are receptors for vitronectin, cytotactin, fibronectin, fibrinogen, laminin, matrix metalloproteinase-2, osteopontin, osteomodulin, prothrombin, thrombospondin, TGFB1 and vWF (PubMed:9827803, PubMed:10025398). They recognize the sequence R-G-D in a wide array of ligands. Alpha-V integrins may play a role in embryo implantation, angiogenesis and wound healin…	115.36	1044	sp|P43406|ITAV_MOUSE	1042	sp|P43406|ITAV_MOUSE Integrin alpha-V OS=Mus musculus OX=10090 GN=Itgav PE=1 SV=2	sp|P43406|ITAV_MOUSE	1042	1042	S	QEREQLQPHENGEGNSET_____________	168.69	168.69	EQLQPHENGEGNS(1)ET	EQLQPHENGEGNS(39)ET(-39)	13	2	0.010442	246722	261817	244622	251053	296209	341931	329272	322470	0.778532	0.00822324
P46414	Cyclin-dependent kinase inhibitor 1B	Cdkn1b	FUNCTION: Important regulator of cell cycle progression (PubMed:8033213, PubMed:12972555). Inhibits the kinase activity of CDK2 bound to cyclin A, but has little inhibitory activity on CDK2 bound to SPDYA (By similarity). Involved in G1 arrest. Potent inhibitor of cyclin E- and cyclin A-CDK2 complexes (PubMed:8033213). Forms a complex with cyclin type D-CDK4 complexes and is involved in the assem…	22.193	197	sp|P46414|CDN1B_MOUSE	10	sp|P46414|CDN1B_MOUSE Cyclin-dependent kinase inhibitor 1B OS=Mus musculus OX=10090 GN=Cdkn1b PE=1 SV=2	sp|P46414|CDN1B_MOUSE	10	10	S	______MSNVRVSNGSPSLERMDARQAEHPK	171.09	140.57	VSNGS(1)PSLER	VS(-82)NGS(45)PS(-45)LER	5	2	0.32494	828564	924894	988858	914105	1.11911e+06	1.17654e+06	1.24397e+06	1.17987e+06	0.774749	0.0107382
P47713	Cytosolic phospholipase A2	Pla2g4a	FUNCTION: Has primarily calcium-dependent phospholipase and lysophospholipase activities, with a major role in membrane lipid remodeling and biosynthesis of lipid mediators of the inflammatory response (PubMed:1904318, PubMed:9403692, PubMed:9403693). Plays an important role in embryo implantation and parturition through its ability to trigger prostanoid production (PubMed:9403692, PubMed:9403693…	85.221	748	sp|P47713|PA24A_MOUSE	437	sp|P47713|PA24A_MOUSE Cytosolic phospholipase A2 OS=Mus musculus OX=10090 GN=Pla2g4a PE=1 SV=1	sp|P47713|PA24A_MOUSE	437	437	S	ENITAKHIVSNDSSDSDDEAQGPKGTENEEA	159.75	137.68	HIVSNDSSDS(1)DDEAQGPK	HIVS(-100)NDS(-78)S(-51)DS(51)DDEAQGPK	10	3	1.6241	1.20918e+06	1.21807e+06	1.12524e+06	1.18416e+06	866683	1.02239e+06	1.03252e+06	973862	1.21594	0.0264875
P51859	Hepatoma-derived growth factor	Hdgf	FUNCTION: Acts as a transcriptional repressor (By similarity). Has mitogenic activity for fibroblasts (By similarity). Heparin-binding protein (By similarity). {ECO:0000250|UniProtKB:P51858}.	26.268	237	sp|P51859|HDGF_MOUSE	165	sp|P51859|HDGF_MOUSE Hepatoma-derived growth factor OS=Mus musculus OX=10090 GN=Hdgf PE=1 SV=2	sp|P51859|HDGF_MOUSE	165	165	S	EKGTLKRRAGDVLEDSPKRPKESGDHEEEDK	234.93	65.12	RAGDVLEDS(1)PKR	RAGDVLEDS(65)PKR	9	3	-0.46475	5.09832e+06	5.01453e+06	5.0361e+06	5.04965e+06	5.48224e+06	5.73176e+06	5.62986e+06	5.61462e+06	0.899375	0.00180669
P52479	Ubiquitin carboxyl-terminal hydrolase 10	Usp10	FUNCTION: Hydrolase that can remove conjugated ubiquitin from target proteins such as p53/TP53, BECN1, SNX3 and CFTR. Acts as an essential regulator of p53/TP53 stability: in unstressed cells, specifically deubiquitinates p53/TP53 in the cytoplasm, leading to counteract MDM2 action and stabilize p53/TP53. Following DNA damage, translocates to the nucleus and deubiquitinates p53/TP53, leading to r…	87.021	792	sp|P52479|UBP10_MOUSE	359	sp|P52479|UBP10_MOUSE Ubiquitin carboxyl-terminal hydrolase 10 OS=Mus musculus OX=10090 GN=Usp10 PE=1 SV=3	sp|P52479|UBP10_MOUSE	359	359	S	KPSASSPMAYVETKCSPPVPSPLASEKQMEV	122.2	86.729	CS(1)PPVPSPLASEK	CS(76)PPVPS(-76)PLAS(-86)EK	2	2	-0.46273	626058	736917	723195	695390	585858	588960	503700	559506	1.24286	0.038369
P52927	High mobility group protein HMGI-C	Hmga2	FUNCTION: Functions as a transcriptional regulator. Functions in cell cycle regulation through CCNA2. Plays an important role in chromosome condensation during the meiotic G2/M transition of spermatocytes. Plays a role in postnatal myogenesis, is involved in satellite cell activation (PubMed:27446912). {ECO:0000269|PubMed:14668482, ECO:0000269|PubMed:27446912}.	11.819	108	sp|P52927|HMGA2_MOUSE	44	sp|P52927|HMGA2_MOUSE High mobility group protein HMGI-C OS=Mus musculus OX=10090 GN=Hmga2 PE=1 SV=1	sp|P52927|HMGA2_MOUSE	44	44	S	RGRPRKQQQEPTCEPSPKRPRGRPKGSKNKS	309.98	273.43	KQQQEPTCEPS(1)PK	KQQQEPT(-100)CEPS(100)PK	11	2	0.84361	958506	974804	1.02861e+06	987306	888135	740696	706876	778569	1.2681	0.0247663
P58871	182 kDa tankyrase-1-binding protein	Tnks1bp1		181.82	1720	sp|P58871|TB182_MOUSE	1131	sp|P58871|TB182_MOUSE 182 kDa tankyrase-1-binding protein OS=Mus musculus OX=10090 GN=Tnks1bp1 PE=1 SV=2	sp|P58871|TB182_MOUSE	1131	1131	S	QFGIIGNDRVSGAGLSPSRKSGGGHFVPPGE	157.74	121.86	VSGAGLS(0.999)PS(0.001)RK	VS(-65)GAGLS(33)PS(-33)RK	7	2	0.53428	372343	391108	434990	399480	449945	550043	528663	509550	0.783986	0.0366599
P62071	Ras-related protein R-Ras2	Rras2	FUNCTION: GTP-binding protein with GTPase activity involved in the regulation of MAPK signaling pathway, thereby controlling multiple cellular processes. Involved in the regulation of MAPK signaling pathway. Regulation of craniofacial development. {ECO:0000250|UniProtKB:P62070}.	23.399	204	sp|P62071|RRAS2_MOUSE	186	sp|P62071|RRAS2_MOUSE Ras-related protein R-Ras2 OS=Mus musculus OX=10090 GN=Rras2 PE=1 SV=1	sp|P62071|RRAS2_MOUSE	186	186	S	LVRVIRKFQEQECPPSPEPTRKEKDKKGCHC	132.4	132.4	FQEQECPPS(0.999)PEPT(0.001)R	FQEQECPPS(30)PEPT(-30)R	9	2	-1.9727	409892		419554	414723	478753	553431	571128	534437	0.776	0.0471286
P62751	60S ribosomal protein L23a	Rpl23a	FUNCTION: Component of the ribosome, a large ribonucleoprotein complex responsible for the synthesis of proteins in the cell. Binds a specific region on the 26S rRNA (By similarity). May promote p53/TP53 degradation possibly through the stimulation of MDM2-mediated TP53 polyubiquitination (By similarity). {ECO:0000250, ECO:0000250|UniProtKB:P62750}.	17.695	156	sp|P62751|RL23A_MOUSE	43	sp|P62751|RL23A_MOUSE 60S ribosomal protein L23a OS=Mus musculus OX=10090 GN=Rpl23a PE=1 SV=1	sp|P62751|RL23A_MOUSE	43	43	S	VLKGVHSHKKKKIRTSPTFRRPKTLRLRRQP	132.44	103.87	IRT(0.015)S(0.985)PT(0.001)FR	IRT(-18)S(18)PT(-32)FR	4	2	-0.081361	974095	1.07488e+06	1.05509e+06	1.03469e+06	1.12941e+06	1.17985e+06	1.11759e+06	1.14228e+06	0.905807	0.0412617
P62858	40S ribosomal protein S28	Rps28		7.8409	69	sp|P62858|RS28_MOUSE	23	sp|P62858|RS28_MOUSE 40S ribosomal protein S28 OS=Mus musculus OX=10090 GN=Rps28 PE=1 SV=1	sp|P62858|RS28_MOUSE	23	23	S	PIKLARVTKVLGRTGSQGQCTQVRVEFMDDT	142.51	90.156	T(0.001)GS(0.999)QGQCTQVR	T(-30)GS(30)QGQCT(-70)QVR	3	2	-1.5987	984900	924090	909320	939437	695443	653320	772666	707143	1.3285	0.00517948
P62908	40S ribosomal protein S3	Rps3	FUNCTION: Involved in translation as a component of the 40S small ribosomal subunit (By similarity). Has endonuclease activity and plays a role in repair of damaged DNA (PubMed:7775413). Cleaves phosphodiester bonds of DNAs containing altered bases with broad specificity and cleaves supercoiled DNA more efficiently than relaxed DNA (By similarity). Displays high binding affinity for 7,8-dihydro-8…	26.674	243	sp|P62908|RS3_MOUSE	221	sp|P62908|RS3_MOUSE 40S ribosomal protein S3 OS=Mus musculus OX=10090 GN=Rps3 PE=1 SV=1	sp|P62908|RS3_MOUSE	221	221	T	DHVSIVEPKDEILPTTPISEQKGGKPEPPAM	206.7	199.3	DEILPTT(1)PISEQK	DEILPT(-39)T(39)PIS(-62)EQK	7	2	1.3172	2.31739e+06	2.3656e+06	2.56393e+06	2.41564e+06	2.97389e+06	2.9426e+06	2.9276e+06	2.94803e+06	0.819408	0.00225811
P63213	Guanine nucleotide-binding protein G(I)/G(S)/G(O) subunit gamma-2	Gng2	FUNCTION: Guanine nucleotide-binding proteins (G proteins) are involved as a modulator or transducer in various transmembrane signaling systems. The beta and gamma chains are required for the GTPase activity, for replacement of GDP by GTP, and for G protein-effector interaction.	7.8501	71	sp|P63213|GBG2_MOUSE	6	sp|P63213|GBG2_MOUSE Guanine nucleotide-binding protein G(I)/G(S)/G(O) subunit gamma-2 OS=Mus musculus OX=10090 GN=Gng2 PE=1 SV=2	sp|P63213|GBG2_MOUSE	6	6	T	__________MASNNTASIAQARKLVEQLKM	81.908	81.908	AS(0.001)NNT(0.999)AS(0.001)IAQAR	AS(-32)NNT(32)AS(-32)IAQAR	5	2	-0.40428	105071	107143	120322	110845	138350	142821		140586	0.788454	0.018685
P70663	SPARC-like protein 1	Sparcl1		72.286	650	sp|P70663|SPRL1_MOUSE	411	sp|P70663|SPRL1_MOUSE SPARC-like protein 1 OS=Mus musculus OX=10090 GN=Sparcl1 PE=1 SV=3	sp|P70663|SPRL1_MOUSE	411	411	S	KAESSPNAEPSDEGNSREHSAGSCTNFQCKR	54.143	54.143	KAESSPNAEPS(0.007)DEGNS(0.993)R	KAES(-51)S(-50)PNAEPS(-22)DEGNS(22)R	16	2	0.17193	164828	147963	148078	153623	229323		218789	224056	0.685648	0.00335257
P97302	Transcription regulator protein BACH1	Bach1	FUNCTION: Transcriptional regulator that acts as repressor or activator, depending on the context (PubMed:8887638, PubMed:19170764). Binds to NF-E2 DNA binding sites (PubMed:8887638, PubMed:19170764). Plays important roles in coordinating transcription activation and repression by MAFK (PubMed:8887638). Together with MAF, represses the transcription of genes under the control of the NFE2L2 oxidat…	81.373	739	sp|P97302|BACH1_MOUSE	448	sp|P97302|BACH1_MOUSE Transcription regulator protein BACH1 OS=Mus musculus OX=10090 GN=Bach1 PE=1 SV=1	sp|P97302|BACH1_MOUSE	448	448	S	QRRSECPWLGIRISESPEPGQRTFTTLSSVN	103.69	86.243	ISES(1)PEPGQR	IS(-47)ES(47)PEPGQR	4	2	-0.45743	144282	136105	139692	140026	149073	155190	164723	156329	0.895716	0.0336379
P97360	Transcription factor ETV6	Etv6	FUNCTION: Transcriptional repressor; binds to the DNA sequence 5'-CCGGAAGT-3'. Plays a role in hematopoiesis and malignant transformation. {ECO:0000250|UniProtKB:P41212}.	56.405	485	sp|P97360|ETV6_MOUSE	215	sp|P97360|ETV6_MOUSE Transcription factor ETV6 OS=Mus musculus OX=10090 GN=Etv6 PE=1 SV=1	sp|P97360|ETV6_MOUSE	215	215	S	QRPQRSPLDNMSRRLSPVEKAQGPRLQQENN	133.76	123.42	RLS(1)PVEK	RLS(120)PVEK	3	2	0.68932	478617	499158	462152	479976	522954	502633	527349	517645	0.927229	0.0455681
P97434	Myosin phosphatase Rho-interacting protein	Mprip	FUNCTION: Targets myosin phosphatase to the actin cytoskeleton. Required for the regulation of the actin cytoskeleton by RhoA and ROCK1. Depletion leads to an increased number of stress fibers in smooth muscle cells through stabilization of actin fibers by phosphorylated myosin. Overexpression of MRIP as well as its F-actin-binding region leads to disassembly of stress fibers in neuronal cells. {…	116.41	1024	sp|P97434|MPRIP_MOUSE	992	sp|P97434|MPRIP_MOUSE Myosin phosphatase Rho-interacting protein OS=Mus musculus OX=10090 GN=Mprip PE=1 SV=2	sp|P97434|MPRIP_MOUSE	992	992	S	PEGTTVSGYDIMKSKSNPDFLKKDRSCVTRQ	119.52	56.202	S(1)NPDFLKK	S(56)NPDFLKK	1	2	0.56523	1.42989e+06	1.52502e+06	1.54428e+06	1.49973e+06	1.68228e+06	1.82545e+06	1.6345e+06	1.71408e+06	0.874947	0.0335113
P97496	SWI/SNF complex subunit SMARCC1	Smarcc1	FUNCTION: Involved in transcriptional activation and repression of select genes by chromatin remodeling (alteration of DNA-nucleosome topology). Component of SWI/SNF chromatin remodeling complexes that carry out key enzymatic activities, changing chromatin structure by altering DNA-histone contacts within a nucleosome in an ATP-dependent manner. May stimulate the ATPase activity of the catalytic …	122.89	1104	sp|P97496|SMRC1_MOUSE	329	sp|P97496|SMRC1_MOUSE SWI/SNF complex subunit SMARCC1 OS=Mus musculus OX=10090 GN=Smarcc1 PE=1 SV=2	sp|P97496|SMRC1_MOUSE	329	329	S	DRKASANSRKRKPSPSPPPPTATESRKKSGK	297.55	297.55	RKPS(1)PS(1)PPPPTATESR	RKPS(130)PS(120)PPPPT(-120)AT(-180)ES(-220)R	6	3	3.2143	1.33567e+06	1.57517e+06	1.5155e+06	1.47544e+06	1.17145e+06	1.1867e+06	1.22264e+06	1.19359e+06	1.23614	0.0185953
P97496	SWI/SNF complex subunit SMARCC1	Smarcc1	FUNCTION: Involved in transcriptional activation and repression of select genes by chromatin remodeling (alteration of DNA-nucleosome topology). Component of SWI/SNF chromatin remodeling complexes that carry out key enzymatic activities, changing chromatin structure by altering DNA-histone contacts within a nucleosome in an ATP-dependent manner. May stimulate the ATPase activity of the catalytic …	122.89	1104	sp|P97496|SMRC1_MOUSE	327	sp|P97496|SMRC1_MOUSE SWI/SNF complex subunit SMARCC1 OS=Mus musculus OX=10090 GN=Smarcc1 PE=1 SV=2	sp|P97496|SMRC1_MOUSE	327	327	S	RRDRKASANSRKRKPSPSPPPPTATESRKKS	297.55	297.55	RKPS(1)PS(1)PPPPTATESR	RKPS(130)PS(120)PPPPT(-120)AT(-180)ES(-220)R	4	3	3.2143	1.6661e+06	1.94709e+06	1.9012e+06	1.83813e+06	1.47025e+06	1.46079e+06	1.31655e+06	1.41586e+06	1.29824	0.013556
P97792	Coxsackievirus and adenovirus receptor homolog	Cxadr	FUNCTION: Component of the epithelial apical junction complex that may function as a homophilic cell adhesion molecule and is essential for tight junction integrity. Also involved in transepithelial migration of leukocytes through adhesive interactions with JAML a transmembrane protein of the plasma membrane of leukocytes. The interaction between both receptors also mediates the activation of gam…	39.947	365	sp|P97792|CXAR_MOUSE	332	sp|P97792|CXAR_MOUSE Coxsackievirus and adenovirus receptor homolog OS=Mus musculus OX=10090 GN=Cxadr PE=1 SV=1	sp|P97792|CXAR_MOUSE	332	332	S	QYNQVPSEDFERAPQSPTLAPAKVAAPNLSR	109.47	106.97	APQS(0.997)PT(0.003)LAPAK	APQS(25)PT(-25)LAPAK	4	2	-0.66226	292386	321964		307175	383919	384387	360450	376252	0.816407	0.0193215
Q00PI9	Heterogeneous nuclear ribonucleoprotein U-like protein 2	Hnrnpul2		84.939	745	sp|Q00PI9|HNRL2_MOUSE	163	sp|Q00PI9|HNRL2_MOUSE Heterogeneous nuclear ribonucleoprotein U-like protein 2 OS=Mus musculus OX=10090 GN=Hnrnpul2 PE=1 SV=2	sp|Q00PI9|HNRL2_MOUSE	163	163	T	GKGEEDGPEERSGDETPGSEAPGDKAVEEQG	227.47	185.57	SGDET(1)PGSEAPGDK	S(-80)GDET(63)PGS(-63)EAPGDK	5	2	-0.079134	1.04796e+06	973071	1.0526e+06	1.02455e+06	1.17818e+06	1.13935e+06	1.11995e+06	1.14583e+06	0.894153	0.0172452
Q00PI9	Heterogeneous nuclear ribonucleoprotein U-like protein 2	Hnrnpul2		84.939	745	sp|Q00PI9|HNRL2_MOUSE	159	sp|Q00PI9|HNRL2_MOUSE Heterogeneous nuclear ribonucleoprotein U-like protein 2 OS=Mus musculus OX=10090 GN=Hnrnpul2 PE=1 SV=2	sp|Q00PI9|HNRL2_MOUSE	159	159	S	EHDNGKGEEDGPEERSGDETPGSEAPGDKAV	317.91	159.83	S(1)GDET(1)PGSEAPGDK	S(110)GDET(51)PGS(-51)EAPGDK	1	2	-0.0077797	1.44836e+07	1.34413e+07	1.40626e+07	1.39958e+07	1.69446e+07	1.54801e+07	1.73165e+07	1.65804e+07	0.844119	0.0153845
Q03173	Protein enabled homolog	Enah	FUNCTION: Ena/VASP proteins are actin-associated proteins involved in a range of processes dependent on cytoskeleton remodeling and cell polarity such as axon guidance and lamellipodial and filopodial dynamics in migrating cells. ENAH induces the formation of F-actin rich outgrowths in fibroblasts. Acts synergistically with BAIAP2-alpha and downstream of NTN1 to promote filipodia formation. {ECO:…	85.843	802	sp|Q03173|ENAH_MOUSE	740	sp|Q03173|ENAH_MOUSE Protein enabled homolog OS=Mus musculus OX=10090 GN=Enah PE=1 SV=2	sp|Q03173|ENAH_MOUSE	740	740	S	TRKPWERTNTMNGSKSPVISRPKSTPSSQPS	92.732	92.732	S(1)PVISRPK	S(78)PVIS(-78)RPK	1	2	-0.31703	1.70847e+06	1.61293e+06	1.52284e+06	1.61475e+06	2.0436e+06	2.00259e+06	1.89404e+06	1.98008e+06	0.815496	0.00634555
Q05816	Fatty acid-binding protein 5	Fabp5	FUNCTION: Intracellular carrier for long-chain fatty acids and related active lipids, such as the endocannabinoid, that regulates the metabolism and actions of the ligands they bind (PubMed:8608126, PubMed:12540600). In addition to the cytosolic transport, selectively delivers specific fatty acids from the cytosol to the nucleus, wherein they activate nuclear receptors (By similarity). Delivers r…	15.137	135	sp|Q05816|FABP5_MOUSE	3	sp|Q05816|FABP5_MOUSE Fatty acid-binding protein 5 OS=Mus musculus OX=10090 GN=Fabp5 PE=1 SV=3	sp|Q05816|FABP5_MOUSE	3	3	S	_____________MASLKDLEGKWRLMESHG	58.476	31.04	AS(1)LKDLEGK	AS(31)LKDLEGK	2	2	-0.94086		34039.5	34752.6	34396	26935.5		25300.7	26118.1	1.31694	0.0114066
Q3U3C9	Genetic suppressor element 1	Gse1		136.23	1213	sp|Q3U3C9|GSE1_MOUSE	828	sp|Q3U3C9|GSE1_MOUSE Genetic suppressor element 1 OS=Mus musculus OX=10090 GN=Gse1 PE=1 SV=2	sp|Q3U3C9|GSE1_MOUSE	828	828	S	QKRRKRRRMLRERSPSPPAVQCKRQTPSPRL	153.05	98.865	ERS(1)PS(1)PPAVQCK	ERS(99)PS(99)PPAVQCK	5	2	-0.94656	438508	433111	438132	436584	337393		285940	311667	1.4008	0.00749169
Q3U3C9	Genetic suppressor element 1	Gse1		136.23	1213	sp|Q3U3C9|GSE1_MOUSE	826	sp|Q3U3C9|GSE1_MOUSE Genetic suppressor element 1 OS=Mus musculus OX=10090 GN=Gse1 PE=1 SV=2	sp|Q3U3C9|GSE1_MOUSE	826	826	S	VAQKRRKRRRMLRERSPSPPAVQCKRQTPSP	153.05	98.865	ERS(1)PS(1)PPAVQCK	ERS(99)PS(99)PPAVQCK	3	2	-0.94656	438508	433111	438132	436584	337393		285940	311667	1.4008	0.00749169
Q3U9G9	Delta(14)-sterol reductase LBR	Lbr	FUNCTION: Catalyzes the reduction of the C14-unsaturated bond of lanosterol, as part of the metabolic pathway leading to cholesterol biosynthesis (PubMed:18785926). Plays a critical role in myeloid cell cholesterol biosynthesis which is essential to both myeloid cell growth and functional maturation (PubMed:22140257). Mediates the activation of NADPH oxidases, perhaps by maintaining critical leve…	71.439	626	sp|Q3U9G9|LBR_MOUSE	103	sp|Q3U9G9|LBR_MOUSE Delta(14)-sterol reductase LBR OS=Mus musculus OX=10090 GN=Lbr PE=1 SV=2	sp|Q3U9G9|LBR_MOUSE	103	103	S	SRSPGRAPKGSRRSVSASHEGDVKEKKEKEM	147.02	123.92	SVS(0.999)AS(0.001)HEGDVK	S(-39)VS(33)AS(-33)HEGDVK	3	2	-1.2961		471005	472016	471511	366201	389731	408125	388019	1.21517	0.0129138
Q3UMU9	Hepatoma-derived growth factor-related protein 2	Hdgfl2	FUNCTION: Involved in cellular growth control, through the regulation of cyclin D1 expression (By similarity). Associates with chromatin. Isoform 1 and isoform 3 bind to condensed chromatin in mitotic cells. Isoform 4 binds to non-condensed chromatin in the presence of HDGF. {ECO:0000250|UniProtKB:Q7Z4V5, ECO:0000269|PubMed:22212508}.	74.29	669	sp|Q3UMU9|HDGR2_MOUSE	635	sp|Q3UMU9|HDGR2_MOUSE Hepatoma-derived growth factor-related protein 2 OS=Mus musculus OX=10090 GN=Hdgfl2 PE=1 SV=1	sp|Q3UMU9|HDGR2_MOUSE	635	635	S	SEDGPRGGSSEELHDSPRDNSDPAKPGNERQ	169.05	164.56	GGSSEELHDS(1)PR	GGS(-110)S(-99)EELHDS(99)PR	10	2	-0.059917	1.0755e+06	1.00137e+06	1.02399e+06	1.03362e+06	1.09687e+06	1.16331e+06	1.15687e+06	1.13902e+06	0.907463	0.0258448
Q3UPH7	Rho guanine nucleotide exchange factor 40	Arhgef40	FUNCTION: May act as a guanine nucleotide exchange factor (GEF). {ECO:0000250}.	165.13	1517	sp|Q3UPH7|ARH40_MOUSE	959	sp|Q3UPH7|ARH40_MOUSE Rho guanine nucleotide exchange factor 40 OS=Mus musculus OX=10090 GN=Arhgef40 PE=1 SV=1	sp|Q3UPH7|ARH40_MOUSE	959	959	S	QELERRIQQQLGEEASPRSHRRRRADSASSA	238.01	97.949	RIQQQLGEEAS(1)PR	RIQQQLGEEAS(98)PR	11	3	-0.51275	209519	215250	232893	219221	163988	163205	139000	155398	1.41071	0.00411133
Q3UTJ2	Sorbin and SH3 domain-containing protein 2	Sorbs2	FUNCTION: Adapter protein that plays a role in the assembling of signaling complexes, being a link between ABL kinases and actin cytoskeleton. Can form complex with ABL1 and CBL, thus promoting ubiquitination and degradation of ABL1 (By similarity). May play a role in the regulation of pancreatic cell adhesion, possibly by acting on WASF1 phosphorylation, enhancing phosphorylation by ABL1, as wel…	132.35	1180	sp|Q3UTJ2|SRBS2_MOUSE	379	sp|Q3UTJ2|SRBS2_MOUSE Sorbin and SH3 domain-containing protein 2 OS=Mus musculus OX=10090 GN=Sorbs2 PE=1 SV=2	sp|Q3UTJ2|SRBS2_MOUSE	379	379	S	LPGSSSTFTKSFISSSPSSPSRAQGGDDSKM	171.2	171.2	SFISS(0.001)S(0.999)PSSPSR	S(-140)FIS(-65)S(-29)S(29)PS(-40)S(-45)PS(-58)R	6	2	-0.063516	655565	629638	648638	644614	546471		409388	477930	1.34876	0.049261
Q3UTJ2	Sorbin and SH3 domain-containing protein 2	Sorbs2	FUNCTION: Adapter protein that plays a role in the assembling of signaling complexes, being a link between ABL kinases and actin cytoskeleton. Can form complex with ABL1 and CBL, thus promoting ubiquitination and degradation of ABL1 (By similarity). May play a role in the regulation of pancreatic cell adhesion, possibly by acting on WASF1 phosphorylation, enhancing phosphorylation by ABL1, as wel…	132.35	1180	sp|Q3UTJ2|SRBS2_MOUSE	40	sp|Q3UTJ2|SRBS2_MOUSE Sorbin and SH3 domain-containing protein 2 OS=Mus musculus OX=10090 GN=Sorbs2 PE=1 SV=2	sp|Q3UTJ2|SRBS2_MOUSE	40	40	S	VQSSPNLLAAGRESQSPDSAWRSYNDRNPET	166.71	166.71	ESQS(1)PDSAWR	ES(-67)QS(61)PDS(-61)AWR	4	2	0.34952	1.23842e+06	1.37545e+06	1.41311e+06	1.34232e+06	1.46127e+06	1.56232e+06	1.56252e+06	1.5287e+06	0.87808	0.0413942
Q3UVG3	Protein FAM91A1	Fam91a1	FUNCTION: As component of the WDR11 complex acts together with TBC1D23 to facilitate the golgin-mediated capture of vesicles generated using AP-1. {ECO:0000250|UniProtKB:Q658Y4}.	93.462	837	sp|Q3UVG3|F91A1_MOUSE	671	sp|Q3UVG3|F91A1_MOUSE Protein FAM91A1 OS=Mus musculus OX=10090 GN=Fam91a1 PE=1 SV=1	sp|Q3UVG3|F91A1_MOUSE	671	671	S	VTMLNASSQLASRKLSEASDERGEPDLASSS	158.59	158.59	KLS(1)EASDER	KLS(72)EAS(-72)DER	3	2	-0.1111	1.13456e+06	1.08925e+06	1.10294e+06	1.10892e+06	1.3723e+06	1.41336e+06	1.54294e+06	1.44287e+06	0.768552	0.00327553
Q3UZ01	RNA-binding region-containing protein 3	Rnpc3	FUNCTION: Participates in pre-mRNA U12-dependent splicing, performed by the minor spliceosome which removes U12-type introns. U12-type introns comprises less than 1% of all non-coding sequences. Binds to the 3'-stem-loop of m(7)G-capped U12 snRNA (By similarity). {ECO:0000250}.	57.971	514	sp|Q3UZ01|RNPC3_MOUSE	108	sp|Q3UZ01|RNPC3_MOUSE RNA-binding region-containing protein 3 OS=Mus musculus OX=10090 GN=Rnpc3 PE=2 SV=2	sp|Q3UZ01|RNPC3_MOUSE	108	108	S	HTLVVEFAKEQDRVHSPCSTSNTEKKKRLDD	89.359	89.359	VHS(0.999)PCS(0.001)TSNTEK	VHS(31)PCS(-31)T(-40)S(-44)NT(-61)EK	3	2	1.6943	108055	107976	106133	107388	103332	98896.5	98220.4	100150	1.07227	0.0136528
Q4VA53	Sister chromatid cohesion protein PDS5 homolog B	Pds5b	FUNCTION: Regulator of sister chromatid cohesion in mitosis which may stabilize cohesin complex association with chromatin. May couple sister chromatid cohesion during mitosis to DNA replication. Cohesion ensures that chromosome partitioning is accurate in both meiotic and mitotic cells and plays an important role in DNA repair. Plays a role in androgen-induced proliferative arrest in prostate ce…	164.42	1446	sp|Q4VA53|PDS5B_MOUSE	1166	sp|Q4VA53|PDS5B_MOUSE Sister chromatid cohesion protein PDS5 homolog B OS=Mus musculus OX=10090 GN=Pds5b PE=1 SV=1	sp|Q4VA53|PDS5B_MOUSE	1166	1166	S	RMETVSNASSSSNPSSPGRIKGRLDSSEMDH	411.67	370.13	METVSNASSSSNPSS(1)PGR	MET(-240)VS(-190)NAS(-89)S(-70)S(-50)S(-41)NPS(-34)S(34)PGR	15	2	-0.46851	1.95203e+06	2.11612e+06	1.69584e+06	1.92133e+06	1.2983e+06	1.52115e+06	1.32076e+06	1.38007e+06	1.39219	0.0186212
Q4VA53	Sister chromatid cohesion protein PDS5 homolog B	Pds5b	FUNCTION: Regulator of sister chromatid cohesion in mitosis which may stabilize cohesin complex association with chromatin. May couple sister chromatid cohesion during mitosis to DNA replication. Cohesion ensures that chromosome partitioning is accurate in both meiotic and mitotic cells and plays an important role in DNA repair. Plays a role in androgen-induced proliferative arrest in prostate ce…	164.42	1446	sp|Q4VA53|PDS5B_MOUSE	1255	sp|Q4VA53|PDS5B_MOUSE Sister chromatid cohesion protein PDS5 homolog B OS=Mus musculus OX=10090 GN=Pds5b PE=1 SV=1	sp|Q4VA53|PDS5B_MOUSE	1255	1255	S	KPKGSQRGRKRGRTASDSDEQQWPEEKRHKE	354.93	300.3	TAS(1)DSDEQQWPEEK	T(-50)AS(50)DS(-68)DEQQWPEEK	3	2	1.6325	946376	1.02126e+06	953321	973651	800335	919720	813342	844466	1.15298	0.0446378
Q4VA53	Sister chromatid cohesion protein PDS5 homolog B	Pds5b	FUNCTION: Regulator of sister chromatid cohesion in mitosis which may stabilize cohesin complex association with chromatin. May couple sister chromatid cohesion during mitosis to DNA replication. Cohesion ensures that chromosome partitioning is accurate in both meiotic and mitotic cells and plays an important role in DNA repair. Plays a role in androgen-induced proliferative arrest in prostate ce…	164.42	1446	sp|Q4VA53|PDS5B_MOUSE	1162	sp|Q4VA53|PDS5B_MOUSE Sister chromatid cohesion protein PDS5 homolog B OS=Mus musculus OX=10090 GN=Pds5b PE=1 SV=1	sp|Q4VA53|PDS5B_MOUSE	1162	1162	S	TKSSRMETVSNASSSSNPSSPGRIKGRLDSS	235.54	199.86	METVSNASS(0.009)S(0.036)S(0.953)NPS(0.335)S(0.666)PGR	MET(-99)VS(-53)NAS(-53)S(-20)S(-14)S(14)NPS(-3)S(3)PGR	11	2	-0.88514		354825	339924	347375	254743	232151		243447	1.4269	0.0165346
Q52KI8	Serine/arginine repetitive matrix protein 1	Srrm1	FUNCTION: Part of pre- and post-splicing multiprotein mRNP complexes. Involved in numerous pre-mRNA processing events. Promotes constitutive and exonic splicing enhancer (ESE)-dependent splicing activation by bridging together sequence-specific (SR family proteins, SFRS4, SFRS5 and TRA2B/SFRS10) and basal snRNP (SNRP70 and SNRPA1) factors of the spliceosome. Stimulates mRNA 3'-end cleavage indepe…	106.86	946	sp|Q52KI8|SRRM1_MOUSE	404	sp|Q52KI8|SRRM1_MOUSE Serine/arginine repetitive matrix protein 1 OS=Mus musculus OX=10090 GN=Srrm1 PE=1 SV=2	sp|Q52KI8|SRRM1_MOUSE	404	404	T	SASPPRRRHRPSSPATPPPKTRHSPTPQQSN	150.93	150.93	HRPS(0.011)S(0.989)PAT(1)PPPK	HRPS(-19)S(19)PAT(83)PPPK	8	2	1.0673	2.29246e+06	2.33661e+06	2.24162e+06	2.29023e+06	2.11976e+06	1.69711e+06	1.7531e+06	1.85665e+06	1.23353	0.032796
Q52KI8	Serine/arginine repetitive matrix protein 1	Srrm1	FUNCTION: Part of pre- and post-splicing multiprotein mRNP complexes. Involved in numerous pre-mRNA processing events. Promotes constitutive and exonic splicing enhancer (ESE)-dependent splicing activation by bridging together sequence-specific (SR family proteins, SFRS4, SFRS5 and TRA2B/SFRS10) and basal snRNP (SNRP70 and SNRPA1) factors of the spliceosome. Stimulates mRNA 3'-end cleavage indepe…	106.86	946	sp|Q52KI8|SRRM1_MOUSE	391	sp|Q52KI8|SRRM1_MOUSE Serine/arginine repetitive matrix protein 1 OS=Mus musculus OX=10090 GN=Srrm1 PE=1 SV=2	sp|Q52KI8|SRRM1_MOUSE	391	391	S	TSSPPRKTRRLSPSASPPRRRHRPSSPATPP	184.65	19.637	RLS(1)PS(1)AS(1)PPR	RLS(20)PS(20)AS(20)PPR	7	2	0.78059	3.71699e+06	3.70852e+06	3.7542e+06	3.72657e+06	3.47576e+06	3.524e+06	3.49813e+06	3.4993e+06	1.06495	0.000327379
Q52KI8	Serine/arginine repetitive matrix protein 1	Srrm1	FUNCTION: Part of pre- and post-splicing multiprotein mRNP complexes. Involved in numerous pre-mRNA processing events. Promotes constitutive and exonic splicing enhancer (ESE)-dependent splicing activation by bridging together sequence-specific (SR family proteins, SFRS4, SFRS5 and TRA2B/SFRS10) and basal snRNP (SNRP70 and SNRPA1) factors of the spliceosome. Stimulates mRNA 3'-end cleavage indepe…	106.86	946	sp|Q52KI8|SRRM1_MOUSE	387	sp|Q52KI8|SRRM1_MOUSE Serine/arginine repetitive matrix protein 1 OS=Mus musculus OX=10090 GN=Srrm1 PE=1 SV=2	sp|Q52KI8|SRRM1_MOUSE	387	387	S	PPKRTSSPPRKTRRLSPSASPPRRRHRPSSP	184.65	19.637	RLS(1)PS(1)AS(1)PPR	RLS(20)PS(20)AS(20)PPR	3	2	0.78059	3.71699e+06	3.70852e+06	3.73638e+06	3.72063e+06	3.47576e+06	3.43025e+06	3.44873e+06	3.45158e+06	1.07795	6.59088e-05
Q52KI8	Serine/arginine repetitive matrix protein 1	Srrm1	FUNCTION: Part of pre- and post-splicing multiprotein mRNP complexes. Involved in numerous pre-mRNA processing events. Promotes constitutive and exonic splicing enhancer (ESE)-dependent splicing activation by bridging together sequence-specific (SR family proteins, SFRS4, SFRS5 and TRA2B/SFRS10) and basal snRNP (SNRP70 and SNRPA1) factors of the spliceosome. Stimulates mRNA 3'-end cleavage indepe…	106.86	946	sp|Q52KI8|SRRM1_MOUSE	401	sp|Q52KI8|SRRM1_MOUSE Serine/arginine repetitive matrix protein 1 OS=Mus musculus OX=10090 GN=Srrm1 PE=1 SV=2	sp|Q52KI8|SRRM1_MOUSE	401	401	S	LSPSASPPRRRHRPSSPATPPPKTRHSPTPQ	150.93	150.93	HRPS(0.011)S(0.989)PAT(1)PPPK	HRPS(-19)S(19)PAT(83)PPPK	5	2	1.0673	2.29246e+06	2.33661e+06	2.24162e+06	2.29023e+06	2.11976e+06	1.69711e+06	1.7531e+06	1.85665e+06	1.23353	0.032796
Q52KI8	Serine/arginine repetitive matrix protein 1	Srrm1	FUNCTION: Part of pre- and post-splicing multiprotein mRNP complexes. Involved in numerous pre-mRNA processing events. Promotes constitutive and exonic splicing enhancer (ESE)-dependent splicing activation by bridging together sequence-specific (SR family proteins, SFRS4, SFRS5 and TRA2B/SFRS10) and basal snRNP (SNRP70 and SNRPA1) factors of the spliceosome. Stimulates mRNA 3'-end cleavage indepe…	106.86	946	sp|Q52KI8|SRRM1_MOUSE	427	sp|Q52KI8|SRRM1_MOUSE Serine/arginine repetitive matrix protein 1 OS=Mus musculus OX=10090 GN=Srrm1 PE=1 SV=2	sp|Q52KI8|SRRM1_MOUSE	427	427	S	SPTPQQSNRTRKSRVSVSPGRTSGKVTKHKG	91.939	61.48	VS(1)VS(1)PGR	VS(61)VS(61)PGR	2	2	-0.48204	3.23169e+06	2.96456e+06	2.94023e+06	3.0455e+06	2.64194e+06	2.54731e+06	2.82955e+06	2.67293e+06	1.13938	0.0406038
Q52KI8	Serine/arginine repetitive matrix protein 1	Srrm1	FUNCTION: Part of pre- and post-splicing multiprotein mRNP complexes. Involved in numerous pre-mRNA processing events. Promotes constitutive and exonic splicing enhancer (ESE)-dependent splicing activation by bridging together sequence-specific (SR family proteins, SFRS4, SFRS5 and TRA2B/SFRS10) and basal snRNP (SNRP70 and SNRPA1) factors of the spliceosome. Stimulates mRNA 3'-end cleavage indepe…	106.86	946	sp|Q52KI8|SRRM1_MOUSE	616	sp|Q52KI8|SRRM1_MOUSE Serine/arginine repetitive matrix protein 1 OS=Mus musculus OX=10090 GN=Srrm1 PE=1 SV=2	sp|Q52KI8|SRRM1_MOUSE	616	616	S	PSPPPRRRSPSPRRYSPPIQRRYSPSPPPKR	139.78	101.45	RYS(1)PPIQR	RY(-64)S(64)PPIQR	3	2	-1.132	822908	1.12742e+06	969450	973258	1.20922e+06	1.32916e+06	1.31951e+06	1.28596e+06	0.756832	0.0311315
Q569Z6	Thyroid hormone receptor-associated protein 3	Thrap3	FUNCTION: Involved in pre-mRNA splicing. Remains associated with spliced mRNA after splicing which probably involves interactions with the exon junction complex (EJC). Can trigger mRNA decay which seems to be independent of nonsense-mediated decay involving premature stop codons (PTC) recognition. May be involved in nuclear mRNA decay. Involved in regulation of signal-induced alternative splicing…	108.18	951	sp|Q569Z6|TR150_MOUSE	248	sp|Q569Z6|TR150_MOUSE Thyroid hormone receptor-associated protein 3 OS=Mus musculus OX=10090 GN=Thrap3 PE=1 SV=1	sp|Q569Z6|TR150_MOUSE	248	248	S	SASRASVSDLSPRERSPALKSPLQSVVVRRR	238.02	238.02	ERS(1)PALKS(1)PLQSVVVR	ERS(190)PALKS(110)PLQS(-110)VVVR	3	3	0.53428	7.22161e+06	6.32459e+06	6.51719e+06	6.6878e+06	8.00209e+06	7.42886e+06	8.86379e+06	8.09825e+06	0.825832	0.0472988
Q569Z6	Thyroid hormone receptor-associated protein 3	Thrap3	FUNCTION: Involved in pre-mRNA splicing. Remains associated with spliced mRNA after splicing which probably involves interactions with the exon junction complex (EJC). Can trigger mRNA decay which seems to be independent of nonsense-mediated decay involving premature stop codons (PTC) recognition. May be involved in nuclear mRNA decay. Involved in regulation of signal-induced alternative splicing…	108.18	951	sp|Q569Z6|TR150_MOUSE	243	sp|Q569Z6|TR150_MOUSE Thyroid hormone receptor-associated protein 3 OS=Mus musculus OX=10090 GN=Thrap3 PE=1 SV=1	sp|Q569Z6|TR150_MOUSE	243	243	S	TYGAGSASRASVSDLSPRERSPALKSPLQSV	211.68	211.68	ASVSDLS(1)PR	AS(-120)VS(-73)DLS(73)PR	7	2	0.13447	4.01933e+06	4.5413e+06	4.66593e+06	4.40886e+06	5.01411e+06	5.95264e+06	5.58916e+06	5.51864e+06	0.798903	0.0302515
Q56A10	Zinc finger protein 608	Znf608	FUNCTION: Transcription factor, which represses ZNF609 transcription. {ECO:0000269|PubMed:23076336}.	162.34	1511	sp|Q56A10|ZN608_MOUSE	963	sp|Q56A10|ZN608_MOUSE Zinc finger protein 608 OS=Mus musculus OX=10090 GN=Znf608 PE=1 SV=1	sp|Q56A10|ZN608_MOUSE	963	963	S	GGSDSRSEGMRSKASSPSDTFSNKDGVVKGH	78.864	78.864	AS(0.012)S(0.987)PS(0.001)DTFSNK	AS(-19)S(19)PS(-31)DT(-44)FS(-51)NK	3	2	0.19682	281872	270702		276287	353147	424159	446831	408046	0.677098	0.0369349
Q5BLK4	Terminal uridylyltransferase 7	Tut7	FUNCTION: Uridylyltransferase that mediates the terminal uridylation of mRNAs with short (less than 25 nucleotides) poly(A) tails, hence facilitating global mRNA decay (PubMed:28792939). Essential for both oocyte maturation and fertility. Through 3' terminal uridylation of mRNA, sculpts, with TUT7, the maternal transcriptome by eliminating transcripts during oocyte growth (PubMed:28792939). Invol…	169.1	1491	sp|Q5BLK4|TUT7_MOUSE	705	sp|Q5BLK4|TUT7_MOUSE Terminal uridylyltransferase 7 OS=Mus musculus OX=10090 GN=Tut7 PE=1 SV=3	sp|Q5BLK4|TUT7_MOUSE	705	705	S	RAQLVTLKNTTEEVGSPAKEKTGGVHIPAHQ	186.7	138.87	NTTEEVGS(1)PAKEK	NT(-98)T(-91)EEVGS(91)PAKEK	8	2	-0.49322	56633.9	60353.7	57689.2	58225.6		50872.1	44330.4	47601.2	1.2232	0.032897
Q5SSL4	Active breakpoint cluster region-related protein	Abr	FUNCTION: Protein with a unique structure having two opposing regulatory activities toward small GTP-binding proteins. The C-terminus is a GTPase-activating protein domain which stimulates GTP hydrolysis by RAC1, RAC2 and CDC42. Accelerates the intrinsic rate of GTP hydrolysis of RAC1 or CDC42, leading to down-regulation of the active GTP-bound form. The central Dbl homology (DH) domain functions…	97.666	859	sp|Q5SSL4|ABR_MOUSE	72	sp|Q5SSL4|ABR_MOUSE Active breakpoint cluster region-related protein OS=Mus musculus OX=10090 GN=Abr PE=1 SV=1	sp|Q5SSL4|ABR_MOUSE	72	72	S	SPQLSARSQGGGDSVSPTPPEGLAPGVEAGK	82.99	82.99	S(0.001)QGGGDS(0.004)VS(0.987)PT(0.008)PPEGLAPGVEAGK	S(-29)QGGGDS(-24)VS(21)PT(-21)PPEGLAPGVEAGK	9	2	-0.07357		325061	296782	310921	390262	378242		384252	0.809161	0.0412036
Q5SVQ0	Histone acetyltransferase KAT7	Kat7	FUNCTION: Catalytic subunit of histone acetyltransferase HBO1 complexes, which specifically mediate acetylation of histone H3 at 'Lys-14' (H3K14ac), thereby regulating various processes, such as gene transcription, protein ubiquitination, immune regulation, stem cell pluripotent and self-renewal maintenance and embryonic development (PubMed:21753189, PubMed:21149574, PubMed:23319590, PubMed:27733…	70.641	613	sp|Q5SVQ0|KAT7_MOUSE	59	sp|Q5SVQ0|KAT7_MOUSE Histone acetyltransferase KAT7 OS=Mus musculus OX=10090 GN=Kat7 PE=1 SV=1	sp|Q5SVQ0|KAT7_MOUSE	59	59	S	VTRSSARLSQSSQDSSPVRNLPSFGTEEPAY	351.13	351.13	LSQSSQDSS(1)PVR	LS(-290)QS(-230)S(-180)QDS(-33)S(33)PVR	9	2	1.3727	1.00147e+06	984172	1.00646e+06	997364	931063	911944	952325	931778	1.07039	0.00823736
Q60668	Heterogeneous nuclear ribonucleoprotein D0	Hnrnpd	FUNCTION: Binds with high affinity to RNA molecules that contain AU-rich elements (AREs) found within the 3'-UTR of many proto-oncogenes and cytokine mRNAs. Also binds to double- and single-stranded DNA sequences in a specific manner and functions a transcription factor. Each of the RNA-binding domains specifically can bind solely to a single-stranded non-monotonous 5'-UUAG-3' sequence and also w…	38.354	355	sp|Q60668|HNRPD_MOUSE	83	sp|Q60668|HNRPD_MOUSE Heterogeneous nuclear ribonucleoprotein D0 OS=Mus musculus OX=10090 GN=Hnrnpd PE=1 SV=2	sp|Q60668|HNRPD_MOUSE	83	83	S	IDASKNEEDEGHSNSSPRHTEAAAAQREEWK	396.18	358.69	NEEDEGHSNSS(1)PR	NEEDEGHS(-130)NS(-44)S(44)PR	11	2	0.6771	2.48294e+06	2.55203e+06	2.19346e+06	2.40948e+06	2.04462e+06	1.64435e+06	1.40279e+06	1.69725e+06	1.41963	0.030442
Q60930	Voltage-dependent anion-selective channel protein 2	Vdac2	FUNCTION: Forms a channel through the mitochondrial outer membrane that allows diffusion of small hydrophilic molecules. The channel adopts an open conformation at low or zero membrane potential and a closed conformation at potentials above 30-40 mV. The open state has a weak anion selectivity whereas the closed state is cation-selective (By similarity). {ECO:0000250}.	31.732	295	sp|Q60930|VDAC2_MOUSE	116	sp|Q60930|VDAC2_MOUSE Voltage-dependent anion-selective channel protein 2 OS=Mus musculus OX=10090 GN=Vdac2 PE=1 SV=2	sp|Q60930|VDAC2_MOUSE	116	116	S	DQICQGLKLTFDTTFSPNTGKKSGKIKSAYK	130.78	89.923	LTFDT(0.001)T(0.021)FS(0.977)PNTGK	LT(-73)FDT(-30)T(-17)FS(17)PNT(-34)GK	8	2	-0.11397		85518.7	86927.1	86222.9	71269.7	62881.7	61713.9	65288.5	1.32064	0.0128431
Q60954	Homeobox protein Meis1	Meis1	FUNCTION: Acts as a transcriptional regulator of PAX6. Also acts as a transcriptional activator of PF4 in complex with PBX1 or PBX2. Required for hematopoiesis, megakaryocyte lineage development and vascular patterning. May function as a cofactor for HOXA7 and HOXA9 in the induction of myeloid leukemias. {ECO:0000269|PubMed:12183364, ECO:0000269|PubMed:15882575}.	43.002	390	sp|Q60954|MEIS1_MOUSE	196	sp|Q60954|MEIS1_MOUSE Homeobox protein Meis1 OS=Mus musculus OX=10090 GN=Meis1 PE=1 SV=1	sp|Q60954|MEIS1_MOUSE	196	196	S	MPIDLVIDDREGGSKSDSEDVTRSANLTDQP	153.26	120.37	EGGS(0.006)KS(0.993)DS(0.001)EDVTR	EGGS(-22)KS(22)DS(-32)EDVT(-81)R	6	2	-0.23128	1.00512e+06	1.04175e+06	976225	1.0077e+06	768752		720110	744431	1.35365	0.00325693
Q61026	Nuclear receptor coactivator 2	Ncoa2	FUNCTION: Transcriptional coactivator for steroid receptors and nuclear receptors. Coactivator of the steroid binding domain (AF-2) but not of the modulating N-terminal domain (AF-1). Required with NCOA1 to control energy balance between white and brown adipose tissues. Critical regulator of glucose metabolism regulation, acts as RORA coactivator to specifically modulate G6PC expression. Involved…	158.46	1462	sp|Q61026|NCOA2_MOUSE	493	sp|Q61026|NCOA2_MOUSE Nuclear receptor coactivator 2 OS=Mus musculus OX=10090 GN=Ncoa2 PE=1 SV=3	sp|Q61026|NCOA2_MOUSE	493	493	S	NPGQASSVLSPRQRMSPGVAGSPRIPPSQFS	48.701	48.701	MS(1)PGVAGSPR	MS(42)PGVAGS(-42)PR	2	2	-0.62647	152481	169036	175523	165680		138275	129390	133833	1.23796	0.0434649
Q61144	Presenilin-2	Psen2	FUNCTION: Probable catalytic subunit of the gamma-secretase complex, an endoprotease complex that catalyzes the intramembrane cleavage of integral membrane proteins such as Notch receptors and APP (amyloid-beta precursor protein). Requires the other members of the gamma-secretase complex to have a protease activity. May play a role in intracellular signaling and gene expression or in linking chro…	49.983	448	sp|Q61144|PSN2_MOUSE	52	sp|Q61144|PSN2_MOUSE Presenilin-2 OS=Mus musculus OX=10090 GN=Psen2 PE=1 SV=3	sp|Q61144|PSN2_MOUSE	52	52	S	GPEDGESTAQWRTQESEEDCEEDPDRYACSG	72.627	55.866	T(0.007)QES(0.993)EEDCEEDPDR	T(-21)QES(21)EEDCEEDPDR	4	2	0.16344	20879	20906.1	22337.3	21374.1	25269.5	24650.3	24533.5	24817.8	0.861242	0.00295606
Q61235	Beta-2-syntrophin	Sntb2	FUNCTION: Adapter protein that binds to and probably organizes the subcellular localization of a variety of membrane proteins. May link various receptors to the actin cytoskeleton and the dystrophin glycoprotein complex. May play a role in the regulation of secretory granules via its interaction with PTPRN (By similarity). {ECO:0000250}.	56.381	520	sp|Q61235|SNTB2_MOUSE	90	sp|Q61235|SNTB2_MOUSE Beta-2-syntrophin OS=Mus musculus OX=10090 GN=Sntb2 PE=1 SV=2	sp|Q61235|SNTB2_MOUSE	90	90	S	SPPAPPRGPAGEASASPPVRRVRVVKQEAGG	270.91	255.37	GPAGEASAS(1)PPVR	GPAGEAS(-61)AS(61)PPVR	9	2	-0.17943	6.68628e+06	6.7201e+06	6.93493e+06	6.78043e+06	7.42013e+06	8.13855e+06	7.68509e+06	7.74793e+06	0.875129	0.0124068
Q61382	TNF receptor-associated factor 4	Traf4	FUNCTION: Adapter protein and signal transducer that links members of the tumor necrosis factor receptor (TNFR) family to different signaling pathways. Plays a role in the activation of NF-kappa-B and JNK, and in the regulation of cell survival and apoptosis. Regulates activation of NF-kappa-B in response to signaling through Toll-like receptors. Required for activation of RPS6KB1 in response to …	53.503	470	sp|Q61382|TRAF4_MOUSE	426	sp|Q61382|TRAF4_MOUSE TNF receptor-associated factor 4 OS=Mus musculus OX=10090 GN=Traf4 PE=1 SV=2	sp|Q61382|TRAF4_MOUSE	426	426	S	DPNWKNFQKPGTWRGSLDESSLGFGYPKFIS	226.85	194.83	GS(1)LDESSLGFGYPK	GS(94)LDES(-94)S(-110)LGFGY(-190)PK	2	2	-0.57901	673170	687433	738088	699564	646807	602286	610452	619848	1.1286	0.0292783
Q61686	Chromobox protein homolog 5	Cbx5	FUNCTION: Component of heterochromatin that recognizes and binds histone H3 tails methylated at 'Lys-9' (H3K9me), leading to epigenetic repression. In contrast, it is excluded from chromatin when 'Tyr-41' of histone H3 is phosphorylated (H3Y41ph). Can interact with lamin-B receptor (LBR). This interaction can contribute to the association of the heterochromatin with the inner nuclear membrane. In…	22.186	191	sp|Q61686|CBX5_MOUSE	93	sp|Q61686|CBX5_MOUSE Chromobox protein homolog 5 OS=Mus musculus OX=10090 GN=Cbx5 PE=1 SV=1	sp|Q61686|CBX5_MOUSE	93	93	S	NNKPREKSEGNKRKSSFSNSADDIKSKKKRE	266.35	249.71	KSS(1)FSNSADDIK	KS(-49)S(49)FS(-76)NS(-120)ADDIK	3	2	2.725	1.98834e+06	2.10221e+06	2.11465e+06	2.0684e+06	1.78167e+06	1.72813e+06	1.33306e+06	1.61429e+06	1.28131	0.0366464
Q61687	Transcriptional regulator ATRX	Atrx	FUNCTION: Involved in transcriptional regulation and chromatin remodeling. Facilitates DNA replication in multiple cellular environments and is required for efficient replication of a subset of genomic loci. Binds to DNA tandem repeat sequences in both telomeres and euchromatin and in vitro binds DNA quadruplex structures. May help stabilizing G-rich regions into regular chromatin structures by r…	278.58	2476	sp|Q61687|ATRX_MOUSE	766	sp|Q61687|ATRX_MOUSE Transcriptional regulator ATRX OS=Mus musculus OX=10090 GN=Atrx PE=1 SV=3	sp|Q61687|ATRX_MOUSE	766	766	S	GKTGKDDNGKRKRKNSTSGSDFDTKKGKSTE	117.8	98.328	KNS(0.989)T(0.011)SGSDFDTK	KNS(20)T(-20)S(-43)GS(-53)DFDT(-82)K	3	2	-0.24762	480672	396796	455690	444386	520440	520947	507849	516412	0.860526	0.0461724
Q61699	Heat shock protein 105 kDa	Hsph1	FUNCTION: Acts as a nucleotide-exchange factor (NEF) for chaperone proteins HSPA1A and HSPA1B, promoting the release of ADP from HSPA1A/B thereby triggering client/substrate protein release (By similarity). Prevents the aggregation of denatured proteins in cells under severe stress, on which the ATP levels decrease markedly. Inhibits HSPA8/HSC70 ATPase and chaperone activities (PubMed:14644449, P…	96.406	858	sp|Q61699|HS105_MOUSE	810	sp|Q61699|HS105_MOUSE Heat shock protein 105 kDa OS=Mus musculus OX=10090 GN=Hsph1 PE=1 SV=2	sp|Q61699|HS105_MOUSE	810	810	S	NVCEPVVTQPKPKIESPKLERTPNGPNIDKK	136.84	132.44	IES(1)PKLER	IES(130)PKLER	3	2	-0.59579	1.9896e+06	2.06322e+06	2.06712e+06	2.03998e+06	2.28543e+06	2.40124e+06	2.12828e+06	2.27165e+06	0.898016	0.0492851
Q61823	Programmed cell death protein 4	Pdcd4	FUNCTION: Inhibits translation initiation and cap-dependent translation. May excert its function by hindering the interaction between EIF4A1 and EIF4G. Inhibits the helicase activity of EIF4A. Modulates the activation of JUN kinase. Down-regulates the expression of MAP4K1, thus inhibiting events important in driving invasion, namely, MAPK85 activation and consequent JUN-dependent transcription. M…	51.702	469	sp|Q61823|PDCD4_MOUSE	94	sp|Q61823|PDCD4_MOUSE Programmed cell death protein 4 OS=Mus musculus OX=10090 GN=Pdcd4 PE=1 SV=1	sp|Q61823|PDCD4_MOUSE	94	94	S	DNGSEAVRSGVAVPTSPKGRLLDRRSRSGKG	121.71	110.58	SGVAVPT(0.003)S(0.997)PK	S(-65)GVAVPT(-26)S(26)PK	8	2	-0.22627	3.52229e+06	3.9244e+06	4.138e+06	3.86157e+06	4.45236e+06	5.2235e+06	4.7107e+06	4.79552e+06	0.805244	0.0321659
Q61851	Fibroblast growth factor receptor 3	Fgfr3	FUNCTION: Tyrosine-protein kinase that acts as cell-surface receptor for fibroblast growth factors and plays an essential role in the regulation of cell proliferation, differentiation and apoptosis. Plays an essential role in the regulation of chondrocyte differentiation, proliferation and apoptosis, and is required for normal skeleton development. Regulates both osteogenesis and postnatal bone m…	87.757	801	sp|Q61851|FGFR3_MOUSE	402	sp|Q61851|FGFR3_MOUSE Fibroblast growth factor receptor 3 OS=Mus musculus OX=10090 GN=Fgfr3 PE=1 SV=1	sp|Q61851|FGFR3_MOUSE	402	402	S	VILCRLRSPPKKGLGSPTVHKVSRFPLKRQV	78.932	78.932	GLGS(0.998)PT(0.002)VHK	GLGS(27)PT(-27)VHK	4	2	0.029289	249610	247525	274731	257289	308142	300333	306179	304885	0.843889	0.00626023
Q62073	Mitogen-activated protein kinase kinase kinase 7	Map3k7	FUNCTION: Serine/threonine kinase which acts as an essential component of the MAP kinase signal transduction pathway. Plays an important role in the cascades of cellular responses evoked by changes in the environment. Mediates signal transduction of TRAF6, various cytokines including interleukin-1 (IL-1), transforming growth factor-beta (TGFB), TGFB-related factors like BMP2 and BMP4, toll-like r…	64.227	579	sp|Q62073|M3K7_MOUSE	412	sp|Q62073|M3K7_MOUSE Mitogen-activated protein kinase kinase kinase 7 OS=Mus musculus OX=10090 GN=Map3k7 PE=1 SV=1	sp|Q62073|M3K7_MOUSE	412	412	S	ARIVATAGNGQPRRRSIQDLTVTGTEPGQVS	233.31	161.58	S(1)IQDLTVTGTEPGQVSSR	S(69)IQDLT(-69)VT(-120)GT(-140)EPGQVS(-160)S(-160)R	1	2	-0.34495	763337	875357	822908	820534	603104	734106	636806	658006	1.247	0.0330948
Q62261	Spectrin beta chain, non-erythrocytic 1	Sptbn1	FUNCTION: Fodrin, which seems to be involved in secretion, interacts with calmodulin in a calcium-dependent manner and is thus candidate for the calcium-dependent movement of the cytoskeleton at the membrane.	274.22	2363	sp|Q62261|SPTB2_MOUSE	2127	sp|Q62261|SPTB2_MOUSE Spectrin beta chain, non-erythrocytic 1 OS=Mus musculus OX=10090 GN=Sptbn1 PE=1 SV=2	sp|Q62261|SPTB2_MOUSE	2127	2127	S	EAESQQWDTSKGDQVSQNGLPAEQGSPRMAG	108.6	48.151	GDQVS(1)QNGLPAEQGS(1)PR	GDQVS(48)QNGLPAEQGS(48)PR	5	2	-1.2591	564405	548920	634692	582672	742192	716384	697700	718759	0.810665	0.00978675
Q62313	Trans-Golgi network integral membrane protein 1	Tgoln1	FUNCTION: May be involved in regulating membrane traffic to and from trans-Golgi network.	37.848	353	sp|Q62313|TGON1_MOUSE;sp|Q62314|TGON2_MOUSE	230;240	sp|Q62313|TGON1_MOUSE Trans-Golgi network integral membrane protein 1 OS=Mus musculus OX=10090 GN=Tgoln1 PE=1 SV=1;sp|Q62314|TGON2_MOUSE Trans-Golgi network integral membrane protein 2 OS=Mus musculus OX=10090 GN=Tgoln2 PE=1 SV=1	sp|Q62313|TGON1_MOUSE;sp|Q62314|TGON2_MOUSE	230;240	240	S	AGDSDFSLKPEKGDKSSEPTEDVETKEIEEG	141.36	137.68	GDKS(0.996)S(0.004)EPTEDVETK	GDKS(24)S(-24)EPT(-68)EDVET(-100)K	4	2	-0.39459	350558	374294	358144	360999	534019	471116		502568	0.718309	0.0110572
Q62318	Transcription intermediary factor 1-beta	Trim28	FUNCTION: Nuclear corepressor for KRAB domain-containing zinc finger proteins (KRAB-ZFPs). Mediates gene silencing by recruiting CHD3, a subunit of the nucleosome remodeling and deacetylation (NuRD) complex, and SETDB1 (which specifically methylates histone H3 at 'Lys-9' (H3K9me)) to the promoter regions of KRAB target genes. Enhances transcriptional repression by coordinating the increase in H3K…	88.846	834	sp|Q62318|TIF1B_MOUSE	473	sp|Q62318|TIF1B_MOUSE Transcription intermediary factor 1-beta OS=Mus musculus OX=10090 GN=Trim28 PE=1 SV=3	sp|Q62318|TIF1B_MOUSE	473	473	S	YSSAEPHVSGMKRSRSGEGEVSGLLRKVPRV	291.71	265.36	S(1)GEGEVSGLLR	S(180)GEGEVS(-180)GLLR	1	2	-0.35128	994239	1.19253e+06	1.09503e+06	1.09394e+06	1.32368e+06	1.63382e+06	1.43587e+06	1.46446e+06	0.74699	0.0259223
Q64512	Tyrosine-protein phosphatase non-receptor type 13	Ptpn13	FUNCTION: Tyrosine phosphatase which regulates negatively FAS-induced apoptosis and NGFR-mediated pro-apoptotic signaling. May regulate phosphoinositide 3-kinase (PI3K) signaling through dephosphorylation of PIK3R2. {ECO:0000250|UniProtKB:Q12923}.	270.33	2453	sp|Q64512|PTN13_MOUSE	2059	sp|Q64512|PTN13_MOUSE Tyrosine-protein phosphatase non-receptor type 13 OS=Mus musculus OX=10090 GN=Ptpn13 PE=1 SV=2	sp|Q64512|PTN13_MOUSE	2059	2059	S	AQNLLNQRHATRRACSPDPLRTNGEAPEEGD	95.311	51.872	ACS(1)PDPLR	ACS(52)PDPLR	3	2	-1.3348	211063	243651	251063	235259	282126	351197	308591	313971	0.7493	0.0288656
Q64727	Vinculin	Vcl	FUNCTION: Actin filament (F-actin)-binding protein involved in cell-matrix adhesion and cell-cell adhesion. Regulates cell-surface E-cadherin expression and potentiates mechanosensing by the E-cadherin complex. May also play important roles in cell morphology and locomotion (By similarity). {ECO:0000250|UniProtKB:P18206, ECO:0000269|PubMed:7568093}.	116.72	1066	sp|Q64727|VINC_MOUSE	346	sp|Q64727|VINC_MOUSE Vinculin OS=Mus musculus OX=10090 GN=Vcl PE=1 SV=4	sp|Q64727|VINC_MOUSE	346	346	S	MTDQVADLRARGQGASPVAMQKAQQVSQGLD	226.85	68.108	GQGAS(1)PVAMQK	GQGAS(68)PVAMQK	5	2	-0.25546	1.0398e+06	905681	937689	961056	768977	728948	701071	732999	1.31113	0.00713322
Q64727	Vinculin	Vcl	FUNCTION: Actin filament (F-actin)-binding protein involved in cell-matrix adhesion and cell-cell adhesion. Regulates cell-surface E-cadherin expression and potentiates mechanosensing by the E-cadherin complex. May also play important roles in cell morphology and locomotion (By similarity). {ECO:0000250|UniProtKB:P18206, ECO:0000269|PubMed:7568093}.	116.72	1066	sp|Q64727|VINC_MOUSE	290	sp|Q64727|VINC_MOUSE Vinculin OS=Mus musculus OX=10090 GN=Vcl PE=1 SV=4	sp|Q64727|VINC_MOUSE	290	290	S	SKLNQAKGWLRDPNASPGDAGEQAIRQILDE	307.58	14.646	GWLRDPNAS(1)PGDAGEQAIR	GWLRDPNAS(15)PGDAGEQAIR	9	3	1.5591	2.78144e+06	2.97371e+06	3.02948e+06	2.92821e+06	3.30795e+06	3.57838e+06	3.44637e+06	3.44423e+06	0.850177	0.00888856
Q68FF6	ARF GTPase-activating protein GIT1	Git1	FUNCTION: GTPase-activating protein for the ADP ribosylation factor family. May serve as a scaffold to bring together molecules to form signaling modules controlling vesicle trafficking, adhesion and cytoskeletal organization. Increases the speed of cell migration, as well as the size and rate of formation of protrusions, possibly by targeting PAK1 to adhesions and the leading edge of lamellipodi…	85.299	770	sp|Q68FF6|GIT1_MOUSE	371	sp|Q68FF6|GIT1_MOUSE ARF GTPase-activating protein GIT1 OS=Mus musculus OX=10090 GN=Git1 PE=1 SV=1	sp|Q68FF6|GIT1_MOUSE	371	371	S	ILSEAKRRQQGKSLSSPTDNLELSARSQSEL	117.03	116.36	SLS(0.005)S(0.995)PTDNLELSAR	S(-46)LS(-23)S(23)PT(-43)DNLELS(-89)AR	4	2	-0.32309	136887	134534	150825	140749	171436	165840	177038	171438	0.820989	0.00701135
Q69ZH9	Rho GTPase-activating protein 23	Arhgap23	FUNCTION: GTPase activator for the Rho-type GTPases by converting them to an inactive GDP-bound state. {ECO:0000250}.	161.83	1483	sp|Q69ZH9|RHG23_MOUSE	594	sp|Q69ZH9|RHG23_MOUSE Rho GTPase-activating protein 23 OS=Mus musculus OX=10090 GN=Arhgap23 PE=1 SV=2	sp|Q69ZH9|RHG23_MOUSE	594	594	S	SPSSPTFTFALSRHYSQDCSSIKAGRRSSYL	73.891	71.219	HYS(1)QDCSSIK	HY(-43)S(43)QDCS(-44)S(-47)IK	3	2	0.078063	377737		363167	370452	314784	304256	319904	312981	1.18362	0.00566365
Q69ZX6	ATPase MORC2A	Morc2a	FUNCTION: Essential for epigenetic silencing by the HUSH complex. Recruited by HUSH to target site in heterochromatin, the ATPase activity and homodimerization are critical for HUSH-mediated silencing (By similarity). Represses germ cell-related genes and L1 retrotransposons in collaboration with SETDB1 and the HUSH complex, the silencing is dependent of repressive epigenetic modifications, such …	117.33	1030	sp|Q69ZX6|MOR2A_MOUSE	614	sp|Q69ZX6|MOR2A_MOUSE ATPase MORC2A OS=Mus musculus OX=10090 GN=Morc2a PE=1 SV=2	sp|Q69ZX6|MOR2A_MOUSE	614	614	S	TRPIEEPVRRPQRPRSPPLPAVIKNAPSRPP	74.424	54.584	S(1)PPLPAVIK	S(55)PPLPAVIK	1	2	-0.26258	764266	955492	936523	885427	1.03092e+06	1.34515e+06	1.2244e+06	1.20016e+06	0.73776	0.0457415
Q6A0A2	La-related protein 4B	Larp4b	FUNCTION: Stimulates mRNA translation. {ECO:0000250|UniProtKB:Q92615}.	81.626	741	sp|Q6A0A2|LAR4B_MOUSE	739	sp|Q6A0A2|LAR4B_MOUSE La-related protein 4B OS=Mus musculus OX=10090 GN=Larp4b PE=1 SV=2	sp|Q6A0A2|LAR4B_MOUSE	739	739	S	AAGKRLSKEQNTPPKSPQ_____________	94.507	94.507	EQNT(1)PPKS(1)PQ	EQNT(95)PPKS(95)PQ	8	2	4.64	268631	261212		264921	299379		314240	306810	0.863472	0.0371303
Q6P1G2	Lysine-specific demethylase 2B	Kdm2b	FUNCTION: Histone demethylase that demethylates 'Lys-4' and 'Lys-36' of histone H3, thereby playing a central role in histone code. Preferentially demethylates trimethylated H3 'Lys-4' and dimethylated H3 'Lys-36' residue while it has weak or no activity for mono- and tri-methylated H3 'Lys-36'. Preferentially binds the transcribed region of ribosomal RNA and represses the transcription of riboso…	149.73	1309	sp|Q6P1G2|KDM2B_MOUSE	447	sp|Q6P1G2|KDM2B_MOUSE Lysine-specific demethylase 2B OS=Mus musculus OX=10090 GN=Kdm2b PE=1 SV=1	sp|Q6P1G2|KDM2B_MOUSE	447	447	S	KKPKAPAIRFLKRTLSNESEESVKSTSMPTD	73.891	73.891	T(0.001)LS(0.999)NESEESVK	T(-30)LS(30)NES(-47)EES(-58)VK	3	2	-2.0445	66938.8		78293.8	72616.3	98758.1	104893		101825	0.713146	0.0455032
Q6P542	ATP-binding cassette sub-family F member 1	Abcf1	FUNCTION: Required for efficient Cap- and IRES-mediated mRNA translation initiation. Not involved in the ribosome biogenesis (By similarity). {ECO:0000250}.	94.944	837	sp|Q6P542|ABCF1_MOUSE	194	sp|Q6P542|ABCF1_MOUSE ATP-binding cassette sub-family F member 1 OS=Mus musculus OX=10090 GN=Abcf1 PE=1 SV=1	sp|Q6P542|ABCF1_MOUSE	194	194	S	EKSKGKAKSKPAAADSEGEEEEEDTAKEKEP	215.99	215.99	SKPAAADS(1)EGEEEEEDTAKEK	S(-110)KPAAADS(110)EGEEEEEDT(-110)AKEK	8	3	0.80698	408112	440852	442804	430589	356945	361143	363235	360441	1.19462	0.00354298
Q6P5D8	Structural maintenance of chromosomes flexible hinge domain-containing protein 1	Smchd1	FUNCTION: Non-canonical member of the structural maintenance of chromosomes (SMC) protein family that plays a key role in epigenetic silencing by regulating chromatin architecture (PubMed:26091879, PubMed:29887375). Promotes heterochromatin formation in both autosomes and chromosome X, probably by mediating the merge of chromatin compartments (PubMed:23754746, PubMed:23819640, PubMed:26391951, Pu…	225.65	2007	sp|Q6P5D8|SMHD1_MOUSE	1975	sp|Q6P5D8|SMHD1_MOUSE Structural maintenance of chromosomes flexible hinge domain-containing protein 1 OS=Mus musculus OX=10090 GN=Smchd1 PE=1 SV=2	sp|Q6P5D8|SMHD1_MOUSE	1975	1975	S	LGMTPVRRCNESLCHSPKIEVTECPIPTKRM	139.7	117.41	CNESLCHS(1)PK	CNES(-80)LCHS(80)PK	8	2	-0.51396	331668	331818	320690	328059	250793	265992	272448	263077	1.247	0.000928031
Q6P9S0	Protein MTSS 2	Mtss2	FUNCTION: Involved in plasma membrane dynamics. Potentiated PDGF-mediated formation of membrane ruffles and lamellipodia in fibroblasts, acting via RAC1 activation. May function in actin bundling. {ECO:0000250|UniProtKB:Q765P7}.	76.843	715	sp|Q6P9S0|MTSS2_MOUSE	419	sp|Q6P9S0|MTSS2_MOUSE Protein MTSS 2 OS=Mus musculus OX=10090 GN=Mtss2 PE=1 SV=1	sp|Q6P9S0|MTSS2_MOUSE	419	419	S	SPAASDLAMVLTRGLSLEHQKSSRDSLQYSS	97.277	37.591	GLS(1)LEHQK	GLS(38)LEHQK	3	2	1.4802	194734	194154	179906	189598	157133	156770	138111	150671	1.25835	0.00801115
Q6PCM2	Integrator complex subunit 6	Ints6	FUNCTION: Component of the Integrator (INT) complex, a complex involved in the small nuclear RNAs (snRNA) U1 and U2 transcription and in their 3'-box-dependent processing. The Integrator complex is associated with the C-terminal domain (CTD) of RNA polymerase II largest subunit (POLR2A) and is recruited to the U1 and U2 snRNAs genes. Mediates recruitment of cytoplasmic dynein to the nuclear envel…	99.66	883	sp|Q6PCM2|INT6_MOUSE	800	sp|Q6PCM2|INT6_MOUSE Integrator complex subunit 6 OS=Mus musculus OX=10090 GN=Ints6 PE=1 SV=1	sp|Q6PCM2|INT6_MOUSE	800	800	S	PASSLNKGKKLMHCRSHEEVNTELKAQIMKE	81.48	80.623	S(1)HEEVNTELK	S(60)HEEVNT(-60)ELK	1	2	0.47447		242442	237208	239825	328779	344380		336579	0.712536	0.00715377
Q6PDM2	Serine/arginine-rich splicing factor 1	Srsf1	FUNCTION: Plays a role in preventing exon skipping, ensuring the accuracy of splicing and regulating alternative splicing. Interacts with other spliceosomal components, via the RS domains, to form a bridge between the 5'- and 3'-splice site binding components, U1 snRNP and U2AF. Can stimulate binding of U1 snRNP to a 5'-splice site-containing pre-mRNA. Binds to purine-rich RNA sequences, either t…	27.744	248	sp|Q6PDM2|SRSF1_MOUSE	201	sp|Q6PDM2|SRSF1_MOUSE Serine/arginine-rich splicing factor 1 OS=Mus musculus OX=10090 GN=Srsf1 PE=1 SV=3	sp|Q6PDM2|SRSF1_MOUSE	201	201	S	ETAYIRVKVDGPRSPSYGRSRSRSRSRSRSR	134.49	91.1	VKVDGPRS(1)PS(0.999)Y(0.001)GR	VKVDGPRS(37)PS(30)Y(-30)GR	10	2	0.027227	2.04941e+06	2.01706e+06		2.03324e+06		1.60705e+06	1.67721e+06	1.64213e+06	1.23817	0.00961576
Q6PDM2	Serine/arginine-rich splicing factor 1	Srsf1	FUNCTION: Plays a role in preventing exon skipping, ensuring the accuracy of splicing and regulating alternative splicing. Interacts with other spliceosomal components, via the RS domains, to form a bridge between the 5'- and 3'-splice site binding components, U1 snRNP and U2AF. Can stimulate binding of U1 snRNP to a 5'-splice site-containing pre-mRNA. Binds to purine-rich RNA sequences, either t…	27.744	248	sp|Q6PDM2|SRSF1_MOUSE	199	sp|Q6PDM2|SRSF1_MOUSE Serine/arginine-rich splicing factor 1 OS=Mus musculus OX=10090 GN=Srsf1 PE=1 SV=3	sp|Q6PDM2|SRSF1_MOUSE	199	199	S	EGETAYIRVKVDGPRSPSYGRSRSRSRSRSR	134.49	126.46	VKVDGPRS(1)PS(0.992)Y(0.009)GR	VKVDGPRS(38)PS(21)Y(-21)GR	8	3	1.0247	2.04941e+06	2.01706e+06		2.03324e+06		1.60705e+06	1.67721e+06	1.64213e+06	1.23817	0.00961576
Q6PDZ2	TATA box-binding protein-associated factor RNA polymerase I subunit C	Taf1c	FUNCTION: Component of the transcription factor SL1/TIF-IB complex, which is involved in the assembly of the PIC (preinitiation complex) during RNA polymerase I-dependent transcription. The rate of PIC formation probably is primarily dependent on the rate of association of SL1/TIF-IB with the rDNA promoter. SL1/TIF-IB is involved in stabilization of nucleolar transcription factor 1/UBTF on rDNA. …	92.022	836	sp|Q6PDZ2|TAF1C_MOUSE	576	sp|Q6PDZ2|TAF1C_MOUSE TATA box-binding protein-associated factor RNA polymerase I subunit C OS=Mus musculus OX=10090 GN=Taf1c PE=1 SV=1	sp|Q6PDZ2|TAF1C_MOUSE	576	576	S	AGDVFYQHLRLLQASSPRKVPEQATAPSVDQ	113.46	113.46	LLQAS(0.037)S(0.963)PR	LLQAS(-14)S(14)PR	6	2	0.0023761	30302.3	30834.1	29839.6	30325.3	36528.1	39453.5	36811.1	37597.6	0.806577	0.00172545
Q6PFD9	Nuclear pore complex protein Nup98-Nup96	Nup98	FUNCTION: Plays a role in the nuclear pore complex (NPC) assembly and/or maintenance. NUP98 and NUP96 are involved in the bidirectional transport across the NPC. May anchor NUP153 and TPR to the NPC. In cooperation with DHX9, plays a role in transcription and alternative splicing activation of a subset of genes. Involved in the localization of DHX9 in discrete intranuclear foci (GLFG-body). {ECO:…	197.24	1816	sp|Q6PFD9|NUP98_MOUSE	1027	sp|Q6PFD9|NUP98_MOUSE Nuclear pore complex protein Nup98-Nup96 OS=Mus musculus OX=10090 GN=Nup98 PE=1 SV=2	sp|Q6PFD9|NUP98_MOUSE	1027	1027	S	FGHIPSKGETVQEICSPRLPISASHSSKSRS	153.18	148.69	GETVQEICS(1)PR	GET(-120)VQEICS(120)PR	9	2	0.80567	227178	238826	235677	233894	258855	293705	265708	272756	0.85752	0.0256819
Q6PHZ5	Putative RNA-binding protein 15B	Rbm15b	FUNCTION: RNA-binding protein that acts as a key regulator of N6-methyladenosine (m6A) methylation of RNAs, thereby regulating different processes, such as alternative splicing of mRNAs and X chromosome inactivation mediated by Xist RNA. Associated component of the WMM complex, a complex that mediates N6-methyladenosine (m6A) methylation of RNAs, a modification that plays a role in the efficiency…	97.075	887	sp|Q6PHZ5|RB15B_MOUSE	559	sp|Q6PHZ5|RB15B_MOUSE Putative RNA-binding protein 15B OS=Mus musculus OX=10090 GN=Rbm15b PE=1 SV=2	sp|Q6PHZ5|RB15B_MOUSE	559	559	S	EGDWTSLSKSSDRRNSLEGYSRSVRSRSGER	112.73	95.656	RNS(1)LEGYSR	RNS(64)LEGY(-64)S(-65)R	3	2	-0.69894	281920	289691	290956	287522	258202	257198	273894	263098	1.09283	0.0160691
Q6PIE5	Sodium/potassium-transporting ATPase subunit alpha-2	Atp1a2	FUNCTION: This is the catalytic component of the active enzyme, which catalyzes the hydrolysis of ATP coupled with the exchange of sodium and potassium ions across the plasma membrane. This action creates the electrochemical gradient of sodium and potassium ions, providing the energy for active transport of various nutrients (By similarity). {ECO:0000250}.	112.22	1020	sp|Q6PIE5|AT1A2_MOUSE;sp|Q8VDN2|AT1A1_MOUSE;sp|Q6PIC6|AT1A3_MOUSE;sp|Q64436|ATP4A_MOUSE	215;217;207;226	sp|Q6PIE5|AT1A2_MOUSE Sodium/potassium-transporting ATPase subunit alpha-2 OS=Mus musculus OX=10090 GN=Atp1a2 PE=1 SV=1;sp|Q8VDN2|AT1A1_MOUSE Sodium/potassium-transporting ATPase subunit alpha-1 OS=Mus musculus OX=10090 GN=Atp1a1 PE=1 SV=1;sp|Q6PIC6|AT1A3_	sp|Q6PIE5|AT1A2_MOUSE;sp|Q8VDN2|AT1A1_MOUSE	215;217	215	S	DLRIISANGCKVDNSSLTGESEPQTRSPDFT;DLRIISSHGCKVDNSSLTGESEPQTRSPEFT	135.89	120.52	VDNS(0.01)S(0.989)LT(0.001)GESEPQTR	VDNS(-20)S(20)LT(-31)GES(-35)EPQT(-71)R	5	2	-0.98858	67179.1	81481		74330	103755	106608	99354.2	103239	0.719979	0.0169215
Q6PIE5	Sodium/potassium-transporting ATPase subunit alpha-2	Atp1a2	FUNCTION: This is the catalytic component of the active enzyme, which catalyzes the hydrolysis of ATP coupled with the exchange of sodium and potassium ions across the plasma membrane. This action creates the electrochemical gradient of sodium and potassium ions, providing the energy for active transport of various nutrients (By similarity). {ECO:0000250}.	112.22	1020	sp|Q6PIE5|AT1A2_MOUSE	464	sp|Q6PIE5|AT1A2_MOUSE Sodium/potassium-transporting ATPase subunit alpha-2 OS=Mus musculus OX=10090 GN=Atp1a2 PE=1 SV=1	sp|Q6PIE5|AT1A2_MOUSE	464	464	S	ASESALLKCIELSCGSVRKMRDRNPKVAEIP	88.24	88.24	CIELS(0.001)CGS(0.999)VR	CIELS(-31)CGS(31)VR	8	2	-1.3313	27142.2	36595	36874.5	33537.3	45759.9	53660.6		49710.2	0.674655	0.0497506
Q6PIX5	Inactive rhomboid protein 1	Rhbdf1	FUNCTION: Regulates ADAM17 protease, a sheddase of the epidermal growth factor (EGF) receptor ligands and TNF, thereby plays a role in sleep, cell survival, proliferation, migration and inflammation. Does not exhibit any protease activity on its own. {ECO:0000250|UniProtKB:Q96CC6}.	97.291	856	sp|Q6PIX5|RHDF1_MOUSE	391	sp|Q6PIX5|RHDF1_MOUSE Inactive rhomboid protein 1 OS=Mus musculus OX=10090 GN=Rhbdf1 PE=1 SV=2	sp|Q6PIX5|RHDF1_MOUSE	391	391	S	MVGRLTNRTYRKRIDSYVKRQIEDMDDHRPF	78.816	64.064	RIDS(1)YVK	RIDS(46)Y(-46)VK	4	2	0.18763	144379	146425	152603	147802	196111	192536	186191	191613	0.771358	0.000326878
Q6WVG3	BTB/POZ domain-containing protein KCTD12	Kctd12	FUNCTION: Auxiliary subunit of GABA-B receptors that determine the pharmacology and kinetics of the receptor response. Increases agonist potency and markedly alter the G-protein signaling of the receptors by accelerating onset and promoting desensitization. {ECO:0000269|PubMed:20400944}.	35.892	327	sp|Q6WVG3|KCD12_MOUSE	187	sp|Q6WVG3|KCD12_MOUSE BTB/POZ domain-containing protein KCTD12 OS=Mus musculus OX=10090 GN=Kctd12 PE=1 SV=1	sp|Q6WVG3|KCD12_MOUSE	187	187	S	ASAGAPSPTLELASRSPSGGAAGPLLTPSQS	466.98	360.78	S(1)PSGGAAGPLLTPSQSLDGSR	S(47)PS(-47)GGAAGPLLT(-300)PS(-330)QS(-350)LDGS(-360)R	1	2	0.54688	1.66436e+07	1.79103e+07	1.75128e+07	1.73556e+07	1.48155e+07	1.5039e+07	1.33544e+07	1.4403e+07	1.205	0.0103241
Q6ZPS6	Ankyrin repeat and IBR domain-containing protein 1	Ankib1	FUNCTION: Might act as an E3 ubiquitin-protein ligase, or as part of E3 complex, which accepts ubiquitin from specific E2 ubiquitin-conjugating enzymes and then transfers it to substrates. {ECO:0000250}.	121.87	1085	sp|Q6ZPS6|AKIB1_MOUSE	738	sp|Q6ZPS6|AKIB1_MOUSE Ankyrin repeat and IBR domain-containing protein 1 OS=Mus musculus OX=10090 GN=Ankib1 PE=1 SV=2	sp|Q6ZPS6|AKIB1_MOUSE	738	738	S	QEFLASVARGVAPADSPDAPRRSFAGGTWDW	109.47	69.201	GVAPADS(1)PDAPRR	GVAPADS(69)PDAPRR	7	2	-0.14899	449397	501760	522097	491085	598178	620004	558492	592225	0.829221	0.0229344
Q6ZPZ3	Zinc finger CCCH domain-containing protein 4	Zc3h4		140.97	1304	sp|Q6ZPZ3|ZC3H4_MOUSE	1270	sp|Q6ZPZ3|ZC3H4_MOUSE Zinc finger CCCH domain-containing protein 4 OS=Mus musculus OX=10090 GN=Zc3h4 PE=1 SV=2	sp|Q6ZPZ3|ZC3H4_MOUSE	1270	1270	S	TLFGTVKPAPKTGTGSPFAGNSPAREGEQDA	143.56	137.58	TGTGS(1)PFAGNSPAR	T(-67)GT(-44)GS(44)PFAGNS(-99)PAR	5	2	-1.5511	748374	782257	797767	776133	647469	700153	635231	660951	1.17427	0.00954675
Q6ZQ58	La-related protein 1	Larp1	FUNCTION: RNA-binding protein that regulates the translation of specific target mRNA species downstream of the mTORC1 complex, in function of growth signals and nutrient availability. Interacts on the one hand with the 3' poly-A tails that are present in all mRNA molecules, and on the other hand with the 7-methylguanosine cap structure of mRNAs containing a 5' terminal oligopyrimidine (5'TOP) mot…	121.12	1072	sp|Q6ZQ58|LARP1_MOUSE	498	sp|Q6ZQ58|LARP1_MOUSE La-related protein 1 OS=Mus musculus OX=10090 GN=Larp1 PE=1 SV=3	sp|Q6ZQ58|LARP1_MOUSE	498	498	S	VPRQHYQKETESAPGSPRAVTPVPTKTEEVS	163.59	112.73	ETESAPGS(1)PR	ET(-65)ES(-42)APGS(42)PR	8	2	-0.16406	1.82185e+06	1.86006e+06		1.84095e+06	2.39827e+06	2.29805e+06		2.34816e+06	0.783997	0.0109965
Q7TMY8	E3 ubiquitin-protein ligase HUWE1	Huwe1	FUNCTION: E3 ubiquitin-protein ligase which mediates ubiquitination and subsequent proteasomal degradation of target proteins. Regulates apoptosis by catalyzing the polyubiquitination and degradation of MCL1. Mediates monoubiquitination of DNA polymerase beta (POLB) at 'Lys-41', 'Lys-61' and 'Lys-81', thereby playing a role in base-excision repair. Also ubiquitinates the p53/TP53 tumor suppressor…	482.63	4377	sp|Q7TMY8|HUWE1_MOUSE	2918	sp|Q7TMY8|HUWE1_MOUSE E3 ubiquitin-protein ligase HUWE1 OS=Mus musculus OX=10090 GN=Huwe1 PE=1 SV=5	sp|Q7TMY8|HUWE1_MOUSE	2918	2918	S	RPDVSRESNQPPEDSSPPASSESSSTRDSAV	71.85	62.304	ESNQPPEDS(0.012)S(0.885)PPAS(0.067)S(0.013)ES(0.003)S(0.003)S(0.009)T(0.009)R	ES(-53)NQPPEDS(-19)S(11)PPAS(-11)S(-18)ES(-25)S(-25)S(-20)T(-20)R	10	2	-0.2834	297895	307994	334101	313330		457266	387963	422615	0.741409	0.0337038
Q7TMY8	E3 ubiquitin-protein ligase HUWE1	Huwe1	FUNCTION: E3 ubiquitin-protein ligase which mediates ubiquitination and subsequent proteasomal degradation of target proteins. Regulates apoptosis by catalyzing the polyubiquitination and degradation of MCL1. Mediates monoubiquitination of DNA polymerase beta (POLB) at 'Lys-41', 'Lys-61' and 'Lys-81', thereby playing a role in base-excision repair. Also ubiquitinates the p53/TP53 tumor suppressor…	482.63	4377	sp|Q7TMY8|HUWE1_MOUSE	1395	sp|Q7TMY8|HUWE1_MOUSE E3 ubiquitin-protein ligase HUWE1 OS=Mus musculus OX=10090 GN=Huwe1 PE=1 SV=5	sp|Q7TMY8|HUWE1_MOUSE	1395	1395	S	AMSLGQDIPMDQRAESPEEVACRKEEEERKA	203.8	117.45	AES(1)PEEVACR	AES(120)PEEVACR	3	2	1.812	1.21151e+06	1.26347e+06	1.18367e+06	1.21955e+06	1.44812e+06	1.53819e+06	1.44919e+06	1.4785e+06	0.824855	0.00240404
Q7TPW1	Nexilin	Nexn	FUNCTION: Involved in regulating cell migration through association with the actin cytoskeleton. Has an essential role in the maintenance of Z line and sarcomere integrity. {ECO:0000250}.	72.107	607	sp|Q7TPW1|NEXN_MOUSE	296	sp|Q7TPW1|NEXN_MOUSE Nexilin OS=Mus musculus OX=10090 GN=Nexn PE=1 SV=3	sp|Q7TPW1|NEXN_MOUSE	296	296	S	SMVLDDDSPEIYKTVSQESLTPGKLEINFEQ	106.47	97.084	TVS(1)QESLTPGK	T(-37)VS(37)QES(-41)LT(-60)PGK	3	2	-0.54982	466156	548819	576695	530556	379411	414493	361080	384994	1.37809	0.0165959
Q7TQF7	Amphiphysin	Amph	FUNCTION: May participate in mechanisms of regulated exocytosis in synapses and certain endocrine cell types. May control the properties of the membrane associated cytoskeleton (By similarity). {ECO:0000250}.	75.012	686	sp|Q7TQF7|AMPH_MOUSE	500	sp|Q7TQF7|AMPH_MOUSE Amphiphysin OS=Mus musculus OX=10090 GN=Amph PE=1 SV=1	sp|Q7TQF7|AMPH_MOUSE	500	500	S	EAEAEKAALPAGEGGSPEGAKIDGESTELAI	74.643	54.813	AALPAGEGGS(1)PEGAK	AALPAGEGGS(55)PEGAK	10	2	-4.0745	185595	198591	195398	193194	292631	314562	257792	288328	0.67005	0.00498861
Q7TSH3	Zinc finger protein 516	Znf516	FUNCTION: Transcriptional regulator that binds to the promoter and activates the transcription of genes promoting brown adipose tissue (BAT) differentiation. Among brown adipose tissue-specific genes, binds the proximal region of the promoter of the UCP1 gene to activate its transcription and thereby regulate thermogenesis. May also play a role in the cellular response to replication stress (By s…	124.79	1157	sp|Q7TSH3|ZN516_MOUSE	116	sp|Q7TSH3|ZN516_MOUSE Zinc finger protein 516 OS=Mus musculus OX=10090 GN=Znf516 PE=1 SV=1	sp|Q7TSH3|ZN516_MOUSE	116	116	S	QLGEMRVSEGLDGCASPTKSTSACNRVLNGA	125.14	88.796	VSEGLDGCAS(0.992)PT(0.008)K	VS(-63)EGLDGCAS(21)PT(-21)K	10	2	-0.53174	287903	295533	294142	292526	323911	323506	300925	316114	0.925382	0.0412588
Q80U58	Pumilio homolog 2	Pum2	FUNCTION: Sequence-specific RNA-binding protein that acts as a post-transcriptional repressor by binding the 3'-UTR of mRNA targets. Binds to an RNA consensus sequence, the Pumilio Response Element (PRE), 5'-UGUANAUA-3', that is related to the Nanos Response Element (NRE). Mediates post-transcriptional repression of transcripts via different mechanisms: acts via direct recruitment of the CCR4-POP…	114.31	1066	sp|Q80U58|PUM2_MOUSE	136	sp|Q80U58|PUM2_MOUSE Pumilio homolog 2 OS=Mus musculus OX=10090 GN=Pum2 PE=1 SV=2	sp|Q80U58|PUM2_MOUSE	136	136	S	AETDGPEKGDQKGKASPFEEDQNRDLKQDDE	208.81	125.14	GKAS(1)PFEEDQNR	GKAS(130)PFEEDQNR	4	2	0.49833	269131	283950	290282	281121	312635	304030	308424	308363	0.911655	0.0155948
Q80U87	Ubiquitin carboxyl-terminal hydrolase 8	Usp8	FUNCTION: Hydrolase that can remove conjugated ubiquitin from proteins and therefore plays an important regulatory role at the level of protein turnover by preventing degradation. Converts both 'Lys-48' an 'Lys-63'-linked ubiquitin chains. Catalytic activity is enhanced in the M phase. Involved in cell proliferation. Required to enter into S phase in response to serum stimulation. May regulate T-…	122.61	1080	sp|Q80U87|UBP8_MOUSE	680	sp|Q80U87|UBP8_MOUSE Ubiquitin carboxyl-terminal hydrolase 8 OS=Mus musculus OX=10090 GN=Usp8 PE=1 SV=2	sp|Q80U87|UBP8_MOUSE	680	680	S	PAERDREPSKLKRSYSSPDITQALQEEEKRR	182.23	165.2	S(0.009)YS(0.988)S(0.003)PDITQALQEEEK	S(-21)Y(-58)S(21)S(-25)PDIT(-92)QALQEEEK	3	2	0.68996	329882	342832	345550	339421	360583	365344	383561	369829	0.917777	0.0232961
Q80WJ7	Protein LYRIC	Mtdh	FUNCTION: Downregulates SLC1A2/EAAT2 promoter activity when expressed ectopically. Activates the nuclear factor kappa-B (NF-kappa-B) transcription factor. Promotes anchorage-independent growth of immortalized melanocytes and astrocytes which is a key component in tumor cell expansion. Promotes lung metastasis and also has an effect on bone and brain metastasis, possibly by enhancing the seeding o…	63.845	579	sp|Q80WJ7|LYRIC_MOUSE	565	sp|Q80WJ7|LYRIC_MOUSE Protein LYRIC OS=Mus musculus OX=10090 GN=Mtdh PE=1 SV=1	sp|Q80WJ7|LYRIC_MOUSE	565	565	S	NSVPPSQTKSETNWESPKQIKKKKKARRET_	156.14	156.14	SETNWES(1)PK	S(-140)ET(-110)NWES(110)PK	7	2	0.14982	648681	621569	684790	651680	541166	564924	570972	559021	1.16575	0.0105637
Q80XI3	Eukaryotic translation initiation factor 4 gamma 3	Eif4g3	FUNCTION: Probable component of the protein complex eIF4F, which is involved in the recognition of the mRNA cap, ATP-dependent unwinding of 5'-terminal secondary structure and recruitment of mRNA to the ribosome. Thought to be a functional homolog of EIF4G1 (By similarity). {ECO:0000250}.	174.89	1579	sp|Q80XI3|IF4G3_MOUSE	168	sp|Q80XI3|IF4G3_MOUSE Eukaryotic translation initiation factor 4 gamma 3 OS=Mus musculus OX=10090 GN=Eif4g3 PE=1 SV=2	sp|Q80XI3|IF4G3_MOUSE	168	168	T	DITEEIMSGGGSRNPTPPIGRPASTPTPPQQ	117.3	97.277	NPT(1)PPIGR	NPT(97)PPIGR	3	2	-1.0692	591856	702535	702340	665577	811461	926767	806676	848301	0.7846	0.0274485
Q80YS6	Actin filament-associated protein 1	Afap1	FUNCTION: Can cross-link actin filaments into both network and bundle structures. May modulate changes in actin filament integrity and induce lamellipodia formation. May function as an adapter molecule that links other proteins, such as SRC and PKC to the actin cytoskeleton (By similarity). {ECO:0000250}.	80.614	731	sp|Q80YS6|AFAP1_MOUSE	669	sp|Q80YS6|AFAP1_MOUSE Actin filament-associated protein 1 OS=Mus musculus OX=10090 GN=Afap1 PE=1 SV=1	sp|Q80YS6|AFAP1_MOUSE	669	669	S	LGLAIEPRSGTSSPQSPVFRHRTLENSPISS	156.02	97.268	SGTS(0.004)S(0.996)PQS(1)PVFR	S(-55)GT(-46)S(-24)S(24)PQS(75)PVFR	8	2	0.43747	587747	684689	619320	630585	517192	551992	452431	507205	1.24325	0.0390505
Q8BGC0	HIV Tat-specific factor 1 homolog	Htatsf1	FUNCTION: Functions as a general transcription factor playing a role in the process of transcriptional elongation. May mediate the reciprocal stimulatory effect of splicing on transcriptional elongation (By similarity). {ECO:0000250}.	86.239	757	sp|Q8BGC0|HTSF1_MOUSE	613	sp|Q8BGC0|HTSF1_MOUSE HIV Tat-specific factor 1 homolog OS=Mus musculus OX=10090 GN=Htatsf1 PE=1 SV=1	sp|Q8BGC0|HTSF1_MOUSE	613	613	S	SEFDEGSERVLDEEGSEREFEEDSDEKEEEG	151.66	112.93	VLDEEGS(1)ER	VLDEEGS(110)ER	7	2	0.043044	114666	125513	138631	126270		177226	200100	188663	0.669287	0.0149822
Q8BGD9	Eukaryotic translation initiation factor 4B	Eif4b	FUNCTION: Required for the binding of mRNA to ribosomes. Functions in close association with EIF4-F and EIF4-A. Binds near the 5'-terminal cap of mRNA in presence of EIF-4F and ATP. Promotes the ATPase activity and the ATP-dependent RNA unwinding activity of both EIF4-A and EIF4-F (By similarity). {ECO:0000250}.	68.839	611	sp|Q8BGD9|IF4B_MOUSE	497	sp|Q8BGD9|IF4B_MOUSE Eukaryotic translation initiation factor 4B OS=Mus musculus OX=10090 GN=Eif4b PE=1 SV=1	sp|Q8BGD9|IF4B_MOUSE	497	497	S	NAWVKRSSNPPARSQSSDTEQPSPTSGGGKV	363.85	316.49	SQS(0.999)SDTEQPSPTSGGGK	S(-33)QS(33)S(-39)DT(-99)EQPS(-220)PT(-260)S(-290)GGGK	3	2	0.092046	2.56061e+06	2.53353e+06	2.44985e+06	2.51466e+06	2.20651e+06	2.03446e+06	2.19904e+06	2.14667e+06	1.17142	0.00487868
Q8BGU5	Cyclin-Y	Ccny	FUNCTION: Positive regulatory subunit of the cyclin-dependent kinase CDK14/PFTK1. Acts as a cell-cycle regulator of Wnt signaling pathway during G2/M phase by recruiting CDK14/PFTK1 to the plasma membrane and promoting phosphorylation of LRP6, leading to the activation of the Wnt signaling pathway (By similarity). Recruits CDK16 to the plasma membrane (By similarity). Positive regulatory subunit …	39.394	341	sp|Q8BGU5|CCNY_MOUSE	326	sp|Q8BGU5|CCNY_MOUSE Cyclin-Y OS=Mus musculus OX=10090 GN=Ccny PE=1 SV=1	sp|Q8BGU5|CCNY_MOUSE	326	326	S	DKYKDLRKPMRKRSASADNLILPRWSPAIIS	264.98	245.18	SAS(1)ADNLILPR	S(-50)AS(50)ADNLILPR	3	2	-0.60141	5.60762e+06	5.88122e+06	6.48662e+06	5.99182e+06	6.93224e+06	7.99583e+06	9.00878e+06	7.97895e+06	0.750954	0.0383457
Q8BIZ6	Smad nuclear-interacting protein 1	Snip1	FUNCTION: Required for pre-mRNA splicing as component of the spliceosome. Down-regulates NF-kappa-B signaling by competing with RELA for CREBBP/EP300 binding. Involved in the microRNA (miRNA) biogenesis. May be involved in cyclin-D1/CCND1 mRNA stability through the SNARP complex which associates with both the 3'end of the CCND1 gene and its mRNA. {ECO:0000250|UniProtKB:Q8TAD8}.	44.415	383	sp|Q8BIZ6|SNIP1_MOUSE	33	sp|Q8BIZ6|SNIP1_MOUSE Smad nuclear-interacting protein 1 OS=Mus musculus OX=10090 GN=Snip1 PE=1 SV=1	sp|Q8BIZ6|SNIP1_MOUSE	33	33	S	SGDALTTVVVKQERLSPEPVAHRRPDAPAAS	214.78	202.24	QERLS(1)PEPVAHR	QERLS(200)PEPVAHR	5	3	0.26372	623452	614674	610328	616151	531032	528117	456851	505333	1.2193	0.0107241
Q8BJU0	Small glutamine-rich tetratricopeptide repeat-containing protein alpha	Sgta	FUNCTION: Co-chaperone that binds misfolded and hydrophobic patches-containing client proteins in the cytosol. Mediates their targeting to the endoplasmic reticulum but also regulates their sorting to the proteasome when targeting fails. Functions in tail-anchored/type II transmembrane proteins membrane insertion constituting with ASNA1 and the BAG6 complex a targeting module. Functions upstream …	34.322	315	sp|Q8BJU0|SGTA_MOUSE	305	sp|Q8BJU0|SGTA_MOUSE Small glutamine-rich tetratricopeptide repeat-containing protein alpha OS=Mus musculus OX=10090 GN=Sgta PE=1 SV=2	sp|Q8BJU0|SGTA_MOUSE	305	305	T	PEFVEQIRSQVVRSRTPSASHEEQQE_____	138.33	70.831	S(0.01)RT(0.92)PS(0.063)AS(0.008)HEEQQE	S(-20)RT(12)PS(-12)AS(-21)HEEQQE	3	2	0.69049	265557	266444		266000	323158		342056	332607	0.799744	0.0195806
Q8BJU0	Small glutamine-rich tetratricopeptide repeat-containing protein alpha	Sgta	FUNCTION: Co-chaperone that binds misfolded and hydrophobic patches-containing client proteins in the cytosol. Mediates their targeting to the endoplasmic reticulum but also regulates their sorting to the proteasome when targeting fails. Functions in tail-anchored/type II transmembrane proteins membrane insertion constituting with ASNA1 and the BAG6 complex a targeting module. Functions upstream …	34.322	315	sp|Q8BJU0|SGTA_MOUSE	307	sp|Q8BJU0|SGTA_MOUSE Small glutamine-rich tetratricopeptide repeat-containing protein alpha OS=Mus musculus OX=10090 GN=Sgta PE=1 SV=2	sp|Q8BJU0|SGTA_MOUSE	307	307	S	FVEQIRSQVVRSRTPSASHEEQQE_______	199.51	199.51	TPS(1)ASHEEQQE	T(-59)PS(59)AS(-62)HEEQQE	3	2	-0.049855	881538	899307	955182	912009	1.32267e+06	1.26476e+06	1.47164e+06	1.35302e+06	0.674054	0.00253393
Q8BKK4	Protein phosphatase 1 regulatory subunit 1C	Ppp1r1c	FUNCTION: May increase cell susceptibility to TNF-induced apoptosis. {ECO:0000250|UniProtKB:Q8WVI7}.	12.303	108	sp|Q8BKK4|PPR1C_MOUSE	64	sp|Q8BKK4|PPR1C_MOUSE Protein phosphatase 1 regulatory subunit 1C OS=Mus musculus OX=10090 GN=Ppp1r1c PE=3 SV=1	sp|Q8BKK4|PPR1C_MOUSE	64	64	S	IDEKRVTNTQESQNASPKQRKQSVYTPPAMK	235.02	208.81	VTNTQESQNAS(1)PK	VT(-200)NT(-150)QES(-74)QNAS(74)PK	11	2	-0.99643	158956	159953	152614	157174	137582	128314	145267	137054	1.1468	0.0205274
Q8BMK4	Cytoskeleton-associated protein 4	Ckap4	FUNCTION: High-affinity epithelial cell surface receptor for APF. {ECO:0000250}.; FUNCTION: Mediates the anchoring of the endoplasmic reticulum to microtubules. {ECO:0000250}.	63.691	575	sp|Q8BMK4|CKAP4_MOUSE	367	sp|Q8BMK4|CKAP4_MOUSE Cytoskeleton-associated protein 4 OS=Mus musculus OX=10090 GN=Ckap4 PE=1 SV=2	sp|Q8BMK4|CKAP4_MOUSE	367	367	S	RLEEELQQLKVGAHGSEEGAVFKDSKALEEL	114.5	88.796	VGAHGS(1)EEGAVFK	VGAHGS(89)EEGAVFK	6	2	-0.99648	888354	1.10572e+06	1.08133e+06	1.02513e+06	1.34805e+06	1.4361e+06	1.30138e+06	1.36184e+06	0.752755	0.0131939
Q8BMK4	Cytoskeleton-associated protein 4	Ckap4	FUNCTION: High-affinity epithelial cell surface receptor for APF. {ECO:0000250}.; FUNCTION: Mediates the anchoring of the endoplasmic reticulum to microtubules. {ECO:0000250}.	63.691	575	sp|Q8BMK4|CKAP4_MOUSE	68	sp|Q8BMK4|CKAP4_MOUSE Cytoskeleton-associated protein 4 OS=Mus musculus OX=10090 GN=Ckap4 PE=1 SV=2	sp|Q8BMK4|CKAP4_MOUSE	68	68	S	HPQNQAHRGGHRGRSSAATANASSASCSRRL	257.55	215.11	S(0.263)S(0.737)AATANASSASCSR	S(-4.5)S(4.5)AAT(-68)ANAS(-150)S(-170)AS(-170)CS(-190)R	2	2	-0.78564	2.03345e+06	1.95928e+06	2.05785e+06	2.01686e+06	1.73463e+06	1.44182e+06	1.6698e+06	1.61541e+06	1.24851	0.0127614
Q8BP27	Swi5-dependent recombination DNA repair protein 1 homolog	Sfr1	FUNCTION: Component of the SWI5-SFR1 complex, a complex required for double-strand break repair via homologous recombination (PubMed:20976249). Acts as a transcriptional modulator for ESR1. {ECO:0000250|UniProtKB:Q86XK3, ECO:0000269|PubMed:20976249}.	35.182	319	sp|Q8BP27|SFR1_MOUSE	115	sp|Q8BP27|SFR1_MOUSE Swi5-dependent recombination DNA repair protein 1 homolog OS=Mus musculus OX=10090 GN=Sfr1 PE=1 SV=2	sp|Q8BP27|SFR1_MOUSE	115	115	S	PPTSPAAPQPRENPPSPHSNSSGKQPLSGTP	228.97	218.79	ENPPS(1)PHSNSSGK	ENPPS(83)PHS(-83)NS(-100)S(-120)GK	5	2	0.9149	4.65109e+06	4.32068e+06	4.6706e+06	4.54746e+06	4.15665e+06	3.55672e+06	3.9353e+06	3.88289e+06	1.17115	0.0334132
Q8BQZ4	Ral GTPase-activating protein subunit beta	Ralgapb	FUNCTION: Non-catalytic subunit of the heterodimeric RalGAP1 and RalGAP2 complexes which act as GTPase activators for the Ras-like small GTPases RALA and RALB. {ECO:0000250}.	165.2	1484	sp|Q8BQZ4|RLGPB_MOUSE	359	sp|Q8BQZ4|RLGPB_MOUSE Ral GTPase-activating protein subunit beta OS=Mus musculus OX=10090 GN=Ralgapb PE=1 SV=2	sp|Q8BQZ4|RLGPB_MOUSE	359	359	S	CLVDAFLGISRPRSDSAPPTPVNRLSMPQSA	78.864	78.864	S(0.034)DS(0.966)APPTPVNR	S(-15)DS(15)APPT(-40)PVNR	3	2	-1.0214	344129		351771	347950	385567	408061	393713	395780	0.879149	0.0128262
Q8BTI8	Serine/arginine repetitive matrix protein 2	Srrm2	FUNCTION: Required for pre-mRNA splicing as component of the spliceosome. {ECO:0000250|UniProtKB:Q9UQ35}.	294.84	2703	sp|Q8BTI8|SRRM2_MOUSE	1305	sp|Q8BTI8|SRRM2_MOUSE Serine/arginine repetitive matrix protein 2 OS=Mus musculus OX=10090 GN=Srrm2 PE=1 SV=3	sp|Q8BTI8|SRRM2_MOUSE	1305	1305	S	EFKNSGPVSEVNTGFSPEVKEELNGSFLNQT	355.04	355.04	NSGPVSEVNTGFS(1)PEVK	NS(-280)GPVS(-200)EVNT(-74)GFS(74)PEVK	13	2	-0.36338	818692	930261	1.12404e+06	957664	726141	706706	655901	696250	1.37546	0.0462579
Q8BTI8	Serine/arginine repetitive matrix protein 2	Srrm2	FUNCTION: Required for pre-mRNA splicing as component of the spliceosome. {ECO:0000250|UniProtKB:Q9UQ35}.	294.84	2703	sp|Q8BTI8|SRRM2_MOUSE	1880	sp|Q8BTI8|SRRM2_MOUSE Serine/arginine repetitive matrix protein 2 OS=Mus musculus OX=10090 GN=Srrm2 PE=1 SV=3	sp|Q8BTI8|SRRM2_MOUSE	1880	1880	T	RSRASPVSRRRSRSRTPPVTRRRSRSRTPTR	131.54	131.54	S(1)RT(1)PPVTR	S(110)RT(87)PPVT(-87)R	3	2	-0.46995	5.01451e+06	4.49713e+06	4.61821e+06	4.70995e+06	6.08914e+06	5.45011e+06	6.28262e+06	5.94062e+06	0.792837	0.0141894
Q8BTI8	Serine/arginine repetitive matrix protein 2	Srrm2	FUNCTION: Required for pre-mRNA splicing as component of the spliceosome. {ECO:0000250|UniProtKB:Q9UQ35}.	294.84	2703	sp|Q8BTI8|SRRM2_MOUSE	1878	sp|Q8BTI8|SRRM2_MOUSE Serine/arginine repetitive matrix protein 2 OS=Mus musculus OX=10090 GN=Srrm2 PE=1 SV=3	sp|Q8BTI8|SRRM2_MOUSE	1878	1878	S	RSRSRASPVSRRRSRSRTPPVTRRRSRSRTP	131.54	131.54	S(1)RT(1)PPVTR	S(110)RT(87)PPVT(-87)R	1	2	-0.46995	5.01451e+06	4.49713e+06	4.61821e+06	4.70995e+06	6.08914e+06	5.45011e+06	6.28262e+06	5.94062e+06	0.792837	0.0141894
Q8BU85	Methionine-R-sulfoxide reductase B3, mitochondrial	Msrb3	FUNCTION: Catalyzes the reduction of free and protein-bound methionine sulfoxide to methionine. {ECO:0000250|UniProtKB:Q8IXL7}.	26.832	253	sp|Q8BU85|MSRB3_MOUSE	244	sp|Q8BU85|MSRB3_MOUSE Methionine-R-sulfoxide reductase B3, mitochondrial OS=Mus musculus OX=10090 GN=Msrb3 PE=1 SV=2	sp|Q8BU85|MSRB3_MOUSE	244	244	S	ADSSEAEGSGIKESGSPAAADRAEL______	120.21	73.305	ES(0.004)GS(0.996)PAAADRAEL	ES(-24)GS(24)PAAADRAEL	4	2	1.0703	335584	355893	360603	350693	438041	497549	434707	456765	0.767776	0.00825852
Q8BUH8	Sentrin-specific protease 7	Senp7	FUNCTION: Protease that deconjugates SUMO2 and SUMO3 from targeted proteins, but not SUMO1. Catalyzes the deconjugation of poly-SUMO2 and poly-SUMO3 chains. Has very low efficiency in processing full-length SUMO proteins to their mature forms. {ECO:0000250|UniProtKB:Q9BQF6}.	116.34	1037	sp|Q8BUH8|SENP7_MOUSE	12	sp|Q8BUH8|SENP7_MOUSE Sentrin-specific protease 7 OS=Mus musculus OX=10090 GN=Senp7 PE=1 SV=1	sp|Q8BUH8|SENP7_MOUSE	12	12	S	____MDRARPGRRRASSEIVTEGKRKKSSPA	174.02	155.57	RAS(0.995)S(0.005)EIVTEGK	RAS(23)S(-23)EIVT(-100)EGK	3	2	0.10744	1.38627e+06	1.36886e+06	1.38791e+06	1.38101e+06		1.51315e+06	1.52351e+06	1.51833e+06	0.909559	0.000565496
Q8BX17	Gem-associated protein 5	Gemin5	FUNCTION: Required for the assembly of the SMN complex that plays a catalyst role in the assembly of small nuclear ribonucleoproteins (snRNPs), the building blocks of the spliceosome. Thereby, plays an important role in the splicing of cellular pre-mRNAs. Most spliceosomal snRNPs contain a common set of Sm proteins SNRPB, SNRPD1, SNRPD2, SNRPD3, SNRPE, SNRPF and SNRPG that assemble in a heptameri…	166.59	1502	sp|Q8BX17|GEMI5_MOUSE	1414	sp|Q8BX17|GEMI5_MOUSE Gem-associated protein 5 OS=Mus musculus OX=10090 GN=Gemin5 PE=1 SV=2	sp|Q8BX17|GEMI5_MOUSE	1414	1414	S	DEPSQEAERAPSQPPSPTEERNAPVSLPELT	159.75	120.75	APS(0.004)QPPS(0.995)PT(0.001)EER	APS(-24)QPPS(24)PT(-32)EER	7	2	-0.10367	711753	735064	748897	731905	802478	812151		807314	0.906592	0.0136797
Q8C052	Microtubule-associated protein 1S	Map1s	FUNCTION: Microtubule-associated protein that mediates aggregation of mitochondria resulting in cell death and genomic destruction (MAGD). Plays a role in anchoring the microtubule organizing center to the centrosomes. Binds to DNA. Plays a role in apoptosis (By similarity). Involved in the formation of microtubule bundles. {ECO:0000250, ECO:0000269|PubMed:15528209}.	102.94	973	sp|Q8C052|MAP1S_MOUSE	684	sp|Q8C052|MAP1S_MOUSE Microtubule-associated protein 1S OS=Mus musculus OX=10090 GN=Map1s PE=1 SV=2	sp|Q8C052|MAP1S_MOUSE	684	684	S	VSPCEFSHRKPPPPASPGSSDSSARSQERPP	102.1	78.925	KPPPPAS(0.999)PGS(0.001)SDSSAR	KPPPPAS(31)PGS(-31)S(-39)DS(-46)S(-49)AR	7	3	-0.63836	71587.1	73805.4	70938	72110.1	81602.8	100790	103030	95141	0.757929	0.0283139
Q8C170	Unconventional myosin-IXa	Myo9a	FUNCTION: Myosins are actin-based motor molecules with ATPase activity. Unconventional myosins serve in intracellular movements. Regulates Rho by stimulating it's GTPase activity in neurons. Required for the regulation of neurite branching and motor neuron axon guidance (PubMed:27259756). {ECO:0000250|UniProtKB:Q9Z1N3, ECO:0000269|PubMed:27259756}.	292.12	2542	sp|Q8C170|MYO9A_MOUSE	1259	sp|Q8C170|MYO9A_MOUSE Unconventional myosin-IXa OS=Mus musculus OX=10090 GN=Myo9a PE=1 SV=2	sp|Q8C170|MYO9A_MOUSE	1259	1259	S	GTDLQEDVIVRQRPKSLEDLHQKKVGRAKRE	78.932	63.397	S(1)LEDLHQK	S(63)LEDLHQK	1	2	1.078	171492	165096	173211	169933	157499	163754	159136	160130	1.06122	0.0340662
Q8C5L3	CCR4-NOT transcription complex subunit 2	Cnot2	FUNCTION: Component of the CCR4-NOT complex which is one of the major cellular mRNA deadenylases and is linked to various cellular processes including bulk mRNA degradation, miRNA-mediated repression, translational repression during translational initiation and general transcription regulation. Additional complex functions may be a consequence of its influence on mRNA expression. Required for the…	59.71	540	sp|Q8C5L3|CNOT2_MOUSE	165	sp|Q8C5L3|CNOT2_MOUSE CCR4-NOT transcription complex subunit 2 OS=Mus musculus OX=10090 GN=Cnot2 PE=1 SV=2	sp|Q8C5L3|CNOT2_MOUSE	165	165	S	GIPSRTNSMSSSGLGSPNRSSPSIICMPKQQ	188.85	173.35	TNSMSSSGLGS(1)PNR	T(-130)NS(-110)MS(-91)S(-52)S(-56)GLGS(52)PNR	11	2	0.2133	294572	311719	357352	321214	221485		219107	220296	1.4581	0.0251077
Q8C5N3	Pre-mRNA-splicing factor CWC22 homolog	Cwc22	FUNCTION: Required for pre-mRNA splicing as component of the spliceosome. Promotes exon-junction complex (EJC) assembly. Hinders EIF4A3 from non-specifically binding RNA and escorts it to the splicing machinery to promote EJC assembly on mature mRNAs. Through its role in EJC assembly, required for nonsense-mediated mRNA decay. {ECO:0000250|UniProtKB:Q9HCG8}.	104.77	908	sp|Q8C5N3|CWC22_MOUSE	106	sp|Q8C5N3|CWC22_MOUSE Pre-mRNA-splicing factor CWC22 homolog OS=Mus musculus OX=10090 GN=Cwc22 PE=1 SV=1	sp|Q8C5N3|CWC22_MOUSE	106	106	S	SPSPDRSPARGGGQSSPQEEPTWKKKKDELD	331.58	284.86	GGGQSS(1)PQEEPTWK	GGGQS(-45)S(45)PQEEPT(-170)WK	6	2	0.63382	310324	309307	344816	321482	292471	289085	273435	284997	1.12802	0.0491312
Q8C6M1	Ubiquitin carboxyl-terminal hydrolase 20	Usp20	FUNCTION: Deubiquitinating enzyme involved in beta-2 adrenergic receptor (ADRB2) recycling. Acts as a regulator of G-protein coupled receptor (GPCR) signaling by mediating the deubiquitination beta-2 adrenergic receptor (ADRB2). Plays a central role in ADRB2 recycling and resensitization after prolonged agonist stimulation by constitutively binding ADRB2, mediating deubiquitination of ADRB2 and i…	102.14	916	sp|Q8C6M1|UBP20_MOUSE	369	sp|Q8C6M1|UBP20_MOUSE Ubiquitin carboxyl-terminal hydrolase 20 OS=Mus musculus OX=10090 GN=Usp20 PE=1 SV=1	sp|Q8C6M1|UBP20_MOUSE	369	369	S	AMASLDEQSREAQPPSPRSTSPCQTPEPDNE	71.066	47.334	EAQPPS(1)PR	EAQPPS(47)PR	6	2	0.50911		128185	127485	127835	165492		179872	172682	0.740292	0.0248095
Q8C8R3	Ankyrin-2	Ank2	FUNCTION: Plays an essential role in the localization and membrane stabilization of ion transporters and ion channels in several cell types, including cardiomyocytes, as well as in striated muscle cells. In skeletal muscle, required for proper localization of DMD and DCTN4 and for the formation and/or stability of a special subset of microtubules associated with costameres and neuromuscular junct…	426.26	3898	sp|Q8C8R3|ANK2_MOUSE	2232	sp|Q8C8R3|ANK2_MOUSE Ankyrin-2 OS=Mus musculus OX=10090 GN=Ank2 PE=1 SV=2	sp|Q8C8R3|ANK2_MOUSE	2232	2232	T	SEEQIGEAKETTKVGTPTDIHSEKELPITND	73.891	47.57	VGT(0.973)PT(0.026)DIHS(0.002)EK	VGT(16)PT(-16)DIHS(-28)EK	3	2	-1.0062	202337	205778		204058	231068	236976	220130	229391	0.889562	0.0299554
Q8C8U0	Liprin-beta-1	Ppfibp1	FUNCTION: May regulate the disassembly of focal adhesions. Did not bind receptor-like tyrosine phosphatases type 2A (By similarity). {ECO:0000250}.	108.54	969	sp|Q8C8U0|LIPB1_MOUSE	435	sp|Q8C8U0|LIPB1_MOUSE Liprin-beta-1 OS=Mus musculus OX=10090 GN=Ppfibp1 PE=1 SV=3	sp|Q8C8U0|LIPB1_MOUSE	435	435	S	SLSDGVSTSSLQKSSSLGNLKKEASDGTDKA	118.91	74.849	SS(0.003)S(0.996)LGNLKK	S(-36)S(-25)S(25)LGNLKK	3	2	0.63007	489643	478988	464571	477734	557893	542348	547984	549408	0.869543	0.00111691
Q8CC35	Synaptopodin	Synpo	FUNCTION: Actin-associated protein that may play a role in modulating actin-based shape and motility of dendritic spines and renal podocyte foot processes. Seems to be essential for the formation of spine apparatuses in spines of telencephalic neurons, which is involved in synaptic plasticity. {ECO:0000269|PubMed:12928494}.	99.55	929	sp|Q8CC35|SYNPO_MOUSE	227	sp|Q8CC35|SYNPO_MOUSE Synaptopodin OS=Mus musculus OX=10090 GN=Synpo PE=1 SV=2	sp|Q8CC35|SYNPO_MOUSE	227	227	S	VKPTSPSKPGSPKHPSPQSPSRGVAGHIMEG	87.573	87.573	HPS(1)PQS(0.991)PS(0.009)R	HPS(66)PQS(21)PS(-21)R	3	2	0.29645	492966	500836	479124	490975	346567	348387		347477	1.41297	0.000409855
Q8CC35	Synaptopodin	Synpo	FUNCTION: Actin-associated protein that may play a role in modulating actin-based shape and motility of dendritic spines and renal podocyte foot processes. Seems to be essential for the formation of spine apparatuses in spines of telencephalic neurons, which is involved in synaptic plasticity. {ECO:0000269|PubMed:12928494}.	99.55	929	sp|Q8CC35|SYNPO_MOUSE	230	sp|Q8CC35|SYNPO_MOUSE Synaptopodin OS=Mus musculus OX=10090 GN=Synpo PE=1 SV=2	sp|Q8CC35|SYNPO_MOUSE	230	230	S	TSPSKPGSPKHPSPQSPSRGVAGHIMEGYSE	168.69	166.65	HPSPQS(1)PSR	HPS(-63)PQS(49)PS(-49)R	6	2	-0.38366	3.52698e+06	3.28692e+06	3.28113e+06	3.36501e+06	2.9698e+06	2.52962e+06	3.00937e+06	2.83627e+06	1.18642	0.0383037
Q8CC35	Synaptopodin	Synpo	FUNCTION: Actin-associated protein that may play a role in modulating actin-based shape and motility of dendritic spines and renal podocyte foot processes. Seems to be essential for the formation of spine apparatuses in spines of telencephalic neurons, which is involved in synaptic plasticity. {ECO:0000269|PubMed:12928494}.	99.55	929	sp|Q8CC35|SYNPO_MOUSE	765	sp|Q8CC35|SYNPO_MOUSE Synaptopodin OS=Mus musculus OX=10090 GN=Synpo PE=1 SV=2	sp|Q8CC35|SYNPO_MOUSE	765	765	S	KYTTNAPGGFRVASLSPARTPPASLYHGYLP	107.08	107.08	VASLS(1)PAR	VAS(-42)LS(42)PAR	5	2	0.21454	437611	570399	535639	514550	603191	797755	757470	719472	0.715177	0.0454418
Q8CDG3	Deubiquitinating protein VCPIP1	Vcpip1	FUNCTION: Acts as a deubiquitinating enzyme. Necessary for VCP-mediated reassembly of Golgi stacks after mitosis. May play a role in VCP-mediated formation of transitional endoplasmic reticulum (tER). Mediates dissociation of the ternary complex containing STX5A, NSFL1C and VCP. Hydrolyzes 'Lys-11'- and 'Lys-48'-linked polyubiquitin chains (By similarity). {ECO:0000250}.	134.5	1220	sp|Q8CDG3|VCIP1_MOUSE	767	sp|Q8CDG3|VCIP1_MOUSE Deubiquitinating protein VCPIP1 OS=Mus musculus OX=10090 GN=Vcpip1 PE=1 SV=1	sp|Q8CDG3|VCIP1_MOUSE	767	767	S	DGPSSAPATPTKAPYSPTTSKEKKIRITTND	77.358	73.655	APY(0.008)S(0.99)PT(0.002)T(0.001)SK	APY(-21)S(21)PT(-28)T(-32)S(-41)K	4	2	0.39726		210832	228962	219897		258876	264208	261542	0.840773	0.0478148
Q8CDU6	Probable E3 ubiquitin-protein ligase HECTD2	Hectd2	FUNCTION: Probable E3 ubiquitin-protein ligase which accepts ubiquitin from an E2 ubiquitin-conjugating enzyme in the form of a thioester and then directly transfers the ubiquitin to targeted substrates. {ECO:0000250|UniProtKB:Q69ZR2}.	87.772	774	sp|Q8CDU6|HECD2_MOUSE	9	sp|Q8CDU6|HECD2_MOUSE Probable E3 ubiquitin-protein ligase HECTD2 OS=Mus musculus OX=10090 GN=Hectd2 PE=1 SV=2	sp|Q8CDU6|HECD2_MOUSE	9	9	S	_______MSEAARDLSPGAPPAVAAAAPEER	67.661	43.764	DLS(1)PGAPPAVAAAAPEER	DLS(44)PGAPPAVAAAAPEER	3	2	0.30141	17805.4		18371.7	18088.6	26246.1	26501.3		26373.7	0.685856	0.00140218
Q8CH25	SAFB-like transcription modulator	Sltm	FUNCTION: When overexpressed, acts as a general inhibitor of transcription that eventually leads to apoptosis. {ECO:0000269|PubMed:17630952}.	116.92	1031	sp|Q8CH25|SLTM_MOUSE	289	sp|Q8CH25|SLTM_MOUSE SAFB-like transcription modulator OS=Mus musculus OX=10090 GN=Sltm PE=1 SV=1	sp|Q8CH25|SLTM_MOUSE	289	289	S	SEASKPKDVQDAIAQSPEKEAKDYEMNPNHK	236.82	191.32	DVQDAIAQS(1)PEKEAK	DVQDAIAQS(190)PEKEAK	9	2	-0.52153	1.27036e+06	1.6391e+06	1.59012e+06	1.49986e+06	1.80273e+06	1.89052e+06	1.8362e+06	1.84315e+06	0.813749	0.0441578
Q8CHG7	Rap guanine nucleotide exchange factor 2	Rapgef2	FUNCTION: Functions as a guanine nucleotide exchange factor (GEF), which activates Rap and Ras family of small GTPases by exchanging bound GDP for free GTP in a cAMP-dependent manner. Serves as a link between cell surface receptors and Rap/Ras GTPases in intracellular signaling cascades. Acts also as an effector for Rap1 by direct association with Rap1-GTP thereby leading to the amplification of …	166.41	1496	sp|Q8CHG7|RPGF2_MOUSE	1022	sp|Q8CHG7|RPGF2_MOUSE Rap guanine nucleotide exchange factor 2 OS=Mus musculus OX=10090 GN=Rapgef2 PE=1 SV=2	sp|Q8CHG7|RPGF2_MOUSE	1022	1022	S	LPKNPGDKKPVKSETSPVAPRAGPQQKVQPQ	132.39	116.13	SETS(1)PVAPR	S(-55)ET(-37)S(37)PVAPR	4	2	0.021448	606373	679708	726648	670910	826887	855658	917645	866730	0.77407	0.0113017
Q8CI04	Conserved oligomeric Golgi complex subunit 3	Cog3	FUNCTION: Involved in ER-Golgi transport. {ECO:0000250}.	93.282	820	sp|Q8CI04|COG3_MOUSE	525	sp|Q8CI04|COG3_MOUSE Conserved oligomeric Golgi complex subunit 3 OS=Mus musculus OX=10090 GN=Cog3 PE=1 SV=3	sp|Q8CI04|COG3_MOUSE	525	525	S	VRLEEGEASGLRKSGSTDSLNPRPQTTISPA	200.06	200.06	SGS(1)TDSLNPR	S(-40)GS(38)T(-38)DS(-110)LNPR	3	2	1.2951	664156	773608	868415	768726	934968	1.09528e+06	1.15171e+06	1.06065e+06	0.724769	0.0291759
Q8CI75	DIS3-like exonuclease 2	Dis3l2	FUNCTION: 3'-5'-exoribonuclease that specifically recognizes RNAs polyuridylated at their 3' end and mediates their degradation. Component of an exosome-independent RNA degradation pathway that mediates degradation of both mRNAs and miRNAs that have been polyuridylated by a terminal uridylyltransferase, such as ZCCHC11/TUT4. Mediates degradation of cytoplasmic mRNAs that have been deadenylated an…	97.774	870	sp|Q8CI75|DI3L2_MOUSE	864	sp|Q8CI75|DI3L2_MOUSE DIS3-like exonuclease 2 OS=Mus musculus OX=10090 GN=Dis3l2 PE=1 SV=1	sp|Q8CI75|DI3L2_MOUSE	864	864	S	LKYSAILKRPGLEKASDEEPED_________	200.46	146.75	RPGLEKAS(1)DEEPED	RPGLEKAS(150)DEEPED	8	2	-0.16068	1.58668e+06	1.89343e+06	1.89645e+06	1.79219e+06	2.06686e+06	2.08709e+06	2.08576e+06	2.0799e+06	0.861668	0.0490938
Q8K0U4	Heat shock 70 kDa protein 12A	Hspa12a	FUNCTION: Adapter protein for SORL1, but not SORT1. Delays SORL1 internalization and affects SORL1 subcellular localization. {ECO:0000250|UniProtKB:O43301}.	74.87	675	sp|Q8K0U4|HS12A_MOUSE	24	sp|Q8K0U4|HS12A_MOUSE Heat shock 70 kDa protein 12A OS=Mus musculus OX=10090 GN=Hspa12a PE=1 SV=1	sp|Q8K0U4|HS12A_MOUSE	24	24	S	GDAGPRETAPTSTYSSPARSLGDTGITPLSP	155.34	137.4	ETAPTSTYS(0.017)S(0.983)PAR	ET(-100)APT(-56)S(-65)T(-55)Y(-84)S(-18)S(18)PAR	10	2	-0.049906	316621	325409	330329	324120		394499	399746	397122	0.816171	0.000940553
Q8K0V4	CCR4-NOT transcription complex subunit 3	Cnot3	FUNCTION: Component of the CCR4-NOT complex which is one of the major cellular mRNA deadenylases and is linked to various cellular processes including bulk mRNA degradation, miRNA-mediated repression, translational repression during translational initiation and general transcription regulation. Additional complex functions may be a consequence of its influence on mRNA expression. May be involved …	81.945	751	sp|Q8K0V4|CNOT3_MOUSE	299	sp|Q8K0V4|CNOT3_MOUSE CCR4-NOT transcription complex subunit 3 OS=Mus musculus OX=10090 GN=Cnot3 PE=1 SV=1	sp|Q8K0V4|CNOT3_MOUSE	299	299	S	DDKKRGRSTDSEVSQSPAKNGSKPVHSNQHP	183.7	183.7	STDSEVSQS(1)PAK	S(-150)T(-140)DS(-110)EVS(-40)QS(40)PAK	9	2	0.63634	170486	136907	182346	163246	196687	211745	239622	216018	0.755707	0.0464905
Q8K1A6	Coiled-coil and C2 domain-containing protein 1A	Cc2d1a	FUNCTION: Transcription factor that binds specifically to the DRE (dual repressor element) and represses HTR1A gene transcription in neuronal cells. The combination of calcium and ATP specifically inactivates the binding with FRE. May play a role in the altered regulation of HTR1A associated with anxiety and major depression. Mediates HDAC-independent repression of HTR1A promoter in neuronal cell…	103.7	943	sp|Q8K1A6|C2D1A_MOUSE	435	sp|Q8K1A6|C2D1A_MOUSE Coiled-coil and C2 domain-containing protein 1A OS=Mus musculus OX=10090 GN=Cc2d1a PE=1 SV=2	sp|Q8K1A6|C2D1A_MOUSE	435	435	S	GVLETAMRLANHDEGSDDEEEETPKKQNTPA	71.892	69.223	LANHDEGS(1)DDEEEETPKK	LANHDEGS(61)DDEEEET(-61)PKK	8	3	1.1064	175310	182356	180056	179241	203713	242016	270182	238637	0.751101	0.0374438
Q8K1Y2	Serine/threonine-protein kinase D3	Prkd3	FUNCTION: Converts transient diacylglycerol (DAG) signals into prolonged physiological effects, downstream of PKC. Involved in resistance to oxidative stress (By similarity). {ECO:0000250}.	100.08	889	sp|Q8K1Y2|KPCD3_MOUSE	41	sp|Q8K1Y2|KPCD3_MOUSE Serine/threonine-protein kinase D3 OS=Mus musculus OX=10090 GN=Prkd3 PE=1 SV=1	sp|Q8K1Y2|KPCD3_MOUSE	41	41	S	PSPCSSPKTGLSARLSNGSFSAPSLTNSRGS	186.56	182.09	LS(1)NGSFSAPSLTNSR	LS(48)NGS(-48)FS(-110)APS(-160)LT(-180)NS(-180)R	2	2	-2.2803	314225	330988	352819	332677	287489	289761	263402	280217	1.18721	0.0199899
Q8K1Y2	Serine/threonine-protein kinase D3	Prkd3	FUNCTION: Converts transient diacylglycerol (DAG) signals into prolonged physiological effects, downstream of PKC. Involved in resistance to oxidative stress (By similarity). {ECO:0000250}.	100.08	889	sp|Q8K1Y2|KPCD3_MOUSE	364	sp|Q8K1Y2|KPCD3_MOUSE Serine/threonine-protein kinase D3 OS=Mus musculus OX=10090 GN=Prkd3 PE=1 SV=1	sp|Q8K1Y2|KPCD3_MOUSE	364	364	S	VNSDGSRGLDDSEEPSPPEDKMFFLDPTDLD	131.54	106.11	GLDDSEEPS(1)PPEDK	GLDDS(-55)EEPS(55)PPEDK	9	2	0.69769	33105.2	38716.6	36099.6	35973.8	44796.4	48201.5	43265.3	45421.1	0.792007	0.0123308
Q8K2K6	Arf-GAP domain and FG repeat-containing protein 1	Agfg1	FUNCTION: Required for vesicle docking or fusion during acrosome biogenesis. May play a role in RNA trafficking or localization. {ECO:0000269|PubMed:11711676}.	58.042	561	sp|Q8K2K6|AGFG1_MOUSE	181	sp|Q8K2K6|AGFG1_MOUSE Arf-GAP domain and FG repeat-containing protein 1 OS=Mus musculus OX=10090 GN=Agfg1 PE=1 SV=2	sp|Q8K2K6|AGFG1_MOUSE	181	181	S	ESAPALHLNKGTPSQSPVVGRSQGQQQEKKQ	86.838	80.623	GTPSQS(1)PVVGR	GT(-63)PS(-50)QS(50)PVVGR	6	2	-0.52642	545996	553114	557825	552312	468626	466997	466468	467364	1.18176	1.70804e-05
Q8K2P7	Sodium-coupled neutral amino acid transporter 1	Slc38a1	FUNCTION: Functions as a sodium-dependent amino acid transporter. Mediates the saturable, pH-sensitive and electrogenic cotransport of glutamine and sodium ions with a stoichiometry of 1:1. May also transport small zwitterionic and aliphatic amino acids with a lower affinity. May supply glutamatergic and GABAergic neurons with glutamine which is required for the synthesis of the neurotransmitters…	53.795	485	sp|Q8K2P7|S38A1_MOUSE	52	sp|Q8K2P7|S38A1_MOUSE Sodium-coupled neutral amino acid transporter 1 OS=Mus musculus OX=10090 GN=Slc38a1 PE=1 SV=1	sp|Q8K2P7|S38A1_MOUSE	52	52	S	GQINSKFISDRESRRSLTNSHLEKRKCDEYI	112.93	112.93	S(0.999)LT(0.001)NSHLEK	S(29)LT(-29)NS(-49)HLEK	1	2	0.065594	220888	222085	215237	219403	237816		257223	247520	0.886407	0.0357971
Q8K310	Matrin-3	Matr3	FUNCTION: May play a role in transcription or may interact with other nuclear matrix proteins to form the internal fibrogranular network. In association with the SFPQ-NONO heteromer may play a role in nuclear retention of defective RNAs (By similarity). {ECO:0000250}.; FUNCTION: May play a role in transcription or may interact with other nuclear matrix proteins to form the internal fibrogranular …	94.629	846	sp|Q8K310|MATR3_MOUSE	604	sp|Q8K310|MATR3_MOUSE Matrin-3 OS=Mus musculus OX=10090 GN=Matr3 PE=1 SV=1	sp|Q8K310|MATR3_MOUSE	604	604	S	KDKSRKRSYSPDGKESPSDKKSKTDAQKTES	222.5	211.2	SY(0.044)S(0.956)PDGKES(1)PSDKK	S(-42)Y(-13)S(13)PDGKES(36)PS(-36)DKK	9	3	1.1916	5.79648e+06	5.58354e+06	5.48271e+06	5.62091e+06	4.14483e+06	3.61052e+06	4.00489e+06	3.92008e+06	1.43387	0.000773867
Q8K310	Matrin-3	Matr3	FUNCTION: May play a role in transcription or may interact with other nuclear matrix proteins to form the internal fibrogranular network. In association with the SFPQ-NONO heteromer may play a role in nuclear retention of defective RNAs (By similarity). {ECO:0000250}.; FUNCTION: May play a role in transcription or may interact with other nuclear matrix proteins to form the internal fibrogranular …	94.629	846	sp|Q8K310|MATR3_MOUSE	598	sp|Q8K310|MATR3_MOUSE Matrin-3 OS=Mus musculus OX=10090 GN=Matr3 PE=1 SV=1	sp|Q8K310|MATR3_MOUSE	598	598	S	GIDLLKKDKSRKRSYSPDGKESPSDKKSKTD	230.55	193.56	SYS(1)PDGKESPSDKK	S(-71)Y(-79)S(71)PDGKES(-95)PS(-130)DKK	3	3	0.98764	5.85226e+06	5.58802e+06	5.63588e+06	5.69205e+06	4.53199e+06	3.9486e+06	4.48271e+06	4.3211e+06	1.31727	0.00253966
Q8K310	Matrin-3	Matr3	FUNCTION: May play a role in transcription or may interact with other nuclear matrix proteins to form the internal fibrogranular network. In association with the SFPQ-NONO heteromer may play a role in nuclear retention of defective RNAs (By similarity). {ECO:0000250}.; FUNCTION: May play a role in transcription or may interact with other nuclear matrix proteins to form the internal fibrogranular …	94.629	846	sp|Q8K310|MATR3_MOUSE	188	sp|Q8K310|MATR3_MOUSE Matrin-3 OS=Mus musculus OX=10090 GN=Matr3 PE=1 SV=1	sp|Q8K310|MATR3_MOUSE	188	188	S	VPRDDWEEKRHFRRDSFDDRGPSLNPVLDYD	115.41	92.445	RDS(1)FDDR	RDS(92)FDDR	3	2	0.187	1.8241e+06	1.98207e+06	1.67734e+06	1.82784e+06	2.22433e+06	2.11231e+06	2.38689e+06	2.24118e+06	0.815571	0.0253169
Q8K389	CDK5 regulatory subunit-associated protein 2	Cdk5rap2	FUNCTION: Potential regulator of CDK5 activity via its interaction with CDK5R1. Negative regulator of centriole disengagement (licensing) which maintains centriole engagement and cohesion (PubMed:20627074). Involved in regulation of mitotic spindle orientation (PubMed:20460369). Plays a role in the spindle checkpoint activation by acting as a transcriptional regulator of both BUBR1 and MAD2 promo…	205.94	1822	sp|Q8K389|CK5P2_MOUSE	485	sp|Q8K389|CK5P2_MOUSE CDK5 regulatory subunit-associated protein 2 OS=Mus musculus OX=10090 GN=Cdk5rap2 PE=1 SV=3	sp|Q8K389|CK5P2_MOUSE	485	485	S	FHTQEQVVRSLTGSGSQEDLLLQKSNEKDLE	182.23	143.86	SLTGS(0.001)GS(0.999)QEDLLLQK	S(-85)LT(-58)GS(-33)GS(33)QEDLLLQK	7	2	-0.42176	116878	122796	119067	119580	148487	135286	134216	139330	0.858255	0.0157664
Q8K3X4	Probable E3 ubiquitin-protein ligase IRF2BPL	Irf2bpl	FUNCTION: Probable E3 ubiquitin protein ligase involved in the proteasome-mediated ubiquitin-dependent degradation of target proteins. Through the degradation of CTNNB1, functions downstream of FOXF2 to negatively regulate the Wnt signaling pathway. Probably plays a role in the development of the central nervous system and in neuronal maintenance (By similarity). Also acts as a transcriptional re…	80.564	775	sp|Q8K3X4|I2BPL_MOUSE	195	sp|Q8K3X4|I2BPL_MOUSE Probable E3 ubiquitin-protein ligase IRF2BPL OS=Mus musculus OX=10090 GN=Irf2bpl PE=1 SV=1	sp|Q8K3X4|I2BPL_MOUSE	195	195	S	PKPAPEEGPPELNRQSPNSSSAATSVASRRG	96.453	53.051	QS(0.998)PNS(0.001)SSAATSVASR	QS(30)PNS(-30)S(-33)S(-36)AAT(-50)S(-51)VAS(-53)R	2	2	0.26946	277258	292842	301655	290585	252946	239957	214628	235844	1.23211	0.0147423
Q8K3X4	Probable E3 ubiquitin-protein ligase IRF2BPL	Irf2bpl	FUNCTION: Probable E3 ubiquitin protein ligase involved in the proteasome-mediated ubiquitin-dependent degradation of target proteins. Through the degradation of CTNNB1, functions downstream of FOXF2 to negatively regulate the Wnt signaling pathway. Probably plays a role in the development of the central nervous system and in neuronal maintenance (By similarity). Also acts as a transcriptional re…	80.564	775	sp|Q8K3X4|I2BPL_MOUSE	313	sp|Q8K3X4|I2BPL_MOUSE Probable E3 ubiquitin-protein ligase IRF2BPL OS=Mus musculus OX=10090 GN=Irf2bpl PE=1 SV=1	sp|Q8K3X4|I2BPL_MOUSE	313	313	S	TVAEVGVGAAGKRPGSVSSTDQERELKEKQR	81.578	81.578	RPGS(0.997)VS(0.002)STDQER	RPGS(27)VS(-27)S(-35)T(-35)DQER	4	2	-1.5308	589154	583064		586109	678371		698070	688221	0.851629	0.0100396
Q8K3X4	Probable E3 ubiquitin-protein ligase IRF2BPL	Irf2bpl	FUNCTION: Probable E3 ubiquitin protein ligase involved in the proteasome-mediated ubiquitin-dependent degradation of target proteins. Through the degradation of CTNNB1, functions downstream of FOXF2 to negatively regulate the Wnt signaling pathway. Probably plays a role in the development of the central nervous system and in neuronal maintenance (By similarity). Also acts as a transcriptional re…	80.564	775	sp|Q8K3X4|I2BPL_MOUSE	641	sp|Q8K3X4|I2BPL_MOUSE Probable E3 ubiquitin-protein ligase IRF2BPL OS=Mus musculus OX=10090 GN=Irf2bpl PE=1 SV=1	sp|Q8K3X4|I2BPL_MOUSE	641	641	S	HSTTASARRNSSSPVSPASVPGQRRLASRNG	175.69	166.29	NSS(0.014)S(0.986)PVS(1)PASVPGQR	NS(-41)S(-18)S(18)PVS(58)PAS(-58)VPGQR	7	2	-0.5344	292984	315018	292317	300106	243375	265890	215402	241556	1.24239	0.0233612
Q8K4L3	Supervillin	Svil	FUNCTION: [Isoform 1]: Forms a high-affinity link between the actin cytoskeleton and the membrane. Is among the first costameric proteins to assemble during myogenesis and it contributes to myogenic membrane structure and differentiation. Appears to be involved in myosin II assembly. May modulate myosin II regulation through MLCK during cell spreading, an initial step in cell migration. May play …	243.16	2170	sp|Q8K4L3|SVIL_MOUSE	811	sp|Q8K4L3|SVIL_MOUSE Supervillin OS=Mus musculus OX=10090 GN=Svil PE=1 SV=1	sp|Q8K4L3|SVIL_MOUSE	811	811	T	NRIDVRQRRMNARYQTQPVTLGEVEQVQSGK	117.82	117.82	YQT(1)QPVTLGEVEQVQSGK	Y(-61)QT(54)QPVT(-54)LGEVEQVQS(-120)GK	3	2	-0.19116	350435	341159	363890	351828	461396	466227	394050	440558	0.798597	0.0214919
Q8N7N5	DDB1- and CUL4-associated factor 8	Dcaf8	FUNCTION: May function as a substrate receptor for CUL4-DDB1 E3 ubiquitin-protein ligase complex. {ECO:0000250}.	66.031	591	sp|Q8N7N5|DCAF8_MOUSE	100	sp|Q8N7N5|DCAF8_MOUSE DDB1- and CUL4-associated factor 8 OS=Mus musculus OX=10090 GN=Dcaf8 PE=1 SV=1	sp|Q8N7N5|DCAF8_MOUSE	100	100	S	TGHYSINDESRGHGHSDEEDEEQPRHRGQRK	278.06	105.79	GHGHS(1)DEEDEEQPR	GHGHS(110)DEEDEEQPR	5	2	-1.1033	246088	241434	227628	238384	190804	152624	142994	162141	1.47023	0.00814625
Q8R1N0	Zinc finger protein 830	Znf830	FUNCTION: May play a role in pre-mRNA splicing as component of the spliceosome (By similarity). Acts as an important regulator of the cell cycle that participates in the maintenance of genome integrity (PubMed:21191184, PubMed:23213458, PubMed:25168238, PubMed:15988037). During cell cycle progression in embryonic fibroblast, prevents replication fork collapse, double-strand break formation and ce…	40.658	363	sp|Q8R1N0|ZN830_MOUSE	187	sp|Q8R1N0|ZN830_MOUSE Zinc finger protein 830 OS=Mus musculus OX=10090 GN=Znf830 PE=1 SV=1	sp|Q8R1N0|ZN830_MOUSE	187	187	S	SKHLPDAQGKEHSLASPRETTSNVLPNDPFN	113.46	103.87	EHSLAS(1)PR	EHS(-38)LAS(38)PR	6	2	0.38475	166185		150883	158534	201923		199369	200646	0.790118	0.0322945
Q8R3Y8	Interferon regulatory factor 2-binding protein 1	Irf2bp1	FUNCTION: Acts as a transcriptional corepressor in a IRF2-dependent manner; this repression is not mediated by histone deacetylase activities. May act as an E3 ligase towards JDP2, enhancing its polyubiquitination. Represses ATF2-dependent transcriptional activation. {ECO:0000250|UniProtKB:Q8IU81}.	61.75	584	sp|Q8R3Y8|I2BP1_MOUSE	453	sp|Q8R3Y8|I2BP1_MOUSE Interferon regulatory factor 2-binding protein 1 OS=Mus musculus OX=10090 GN=Irf2bp1 PE=1 SV=2	sp|Q8R3Y8|I2BP1_MOUSE	453	453	S	KDPGGGGGSVRAGGASPAASSTTQPPAQHRL	234.3	218.03	AGGAS(1)PAASSTTQPPAQHR	AGGAS(60)PAAS(-60)S(-93)T(-120)T(-150)QPPAQHR	5	3	1.2578	999090	1.01728e+06	1.0046e+06	1.00699e+06	822927	707922	551293	694047	1.4509	0.0165924
Q8VC98	Pleckstrin homology domain-containing family A member 4	Plekha4	FUNCTION: Binds specifically to phosphatidylinositol 3-phosphate (PtdIns3P), but not to other phosphoinositides. {ECO:0000250}.	64.838	588	sp|Q8VC98|PKHA4_MOUSE	194	sp|Q8VC98|PKHA4_MOUSE Pleckstrin homology domain-containing family A member 4 OS=Mus musculus OX=10090 GN=Plekha4 PE=2 SV=1	sp|Q8VC98|PKHA4_MOUSE	194	194	S	GPPEVNRREEGRISESPEVARLSRGLGRHET	120.65	120.65	ISES(1)PEVAR	IS(-48)ES(48)PEVAR	4	2	-0.32305	131562	157097	160940	149866	191209	226337	207803	208449	0.718956	0.0129147
Q8VDF3	Death-associated protein kinase 2	Dapk2	FUNCTION: Calcium/calmodulin-dependent serine/threonine kinase involved in multiple cellular signaling pathways that trigger cell survival, apoptosis, and autophagy. Capable of regulating both type I apoptotic and type II autophagic cell death signals. The former involves caspase activation, chromatin and mitochondrial condensation while the latter involves caspase-independent cell death in conju…	42.778	370	sp|Q8VDF3|DAPK2_MOUSE	349	sp|Q8VDF3|DAPK2_MOUSE Death-associated protein kinase 2 OS=Mus musculus OX=10090 GN=Dapk2 PE=1 SV=1	sp|Q8VDF3|DAPK2_MOUSE	349	349	S	KKVHLRTSEDLRNCESDTEENIARRKALHPR	222.25	222.25	NCES(1)DTEENIAR	NCES(56)DT(-56)EENIAR	4	2	0.63873	452224	466918	482678	467274	545935	592385	568963	569094	0.821083	0.00315118
Q8VDM6	Heterogeneous nuclear ribonucleoprotein U-like protein 1	Hnrnpul1	FUNCTION: Acts as a basic transcriptional regulator. Represses basic transcription driven by several virus and cellular promoters. When associated with BRD7, activates transcription of glucocorticoid-responsive promoter in the absence of ligand-stimulation. Plays also a role in mRNA processing and transport. Binds avidly to poly(G) and poly(C) RNA homopolymers in vitro (By similarity). {ECO:00002…	96.001	859	sp|Q8VDM6|HNRL1_MOUSE	513	sp|Q8VDM6|HNRL1_MOUSE Heterogeneous nuclear ribonucleoprotein U-like protein 1 OS=Mus musculus OX=10090 GN=Hnrnpul1 PE=1 SV=1	sp|Q8VDM6|HNRL1_MOUSE	513	513	S	RKKRNYILDQTNVYGSAQRRKMRPFEGFQRK	204.37	167.19	NYILDQTNVYGS(1)AQR	NY(-170)ILDQT(-110)NVY(-65)GS(65)AQR	12	2	0.30131	145237	166090	170044	160457	130465	122117	91134.9	114572	1.40049	0.032107
Q8VEK3	Heterogeneous nuclear ribonucleoprotein U	Hnrnpu	FUNCTION: DNA- and RNA-binding protein involved in several cellular processes such as nuclear chromatin organization, telomere-length regulation, transcription, mRNA alternative splicing and stability, Xist-mediated transcriptional silencing and mitotic cell progression (PubMed:20833368, PubMed:21235343, PubMed:22162999, PubMed:26244333). Plays a role in the regulation of interphase large-scale g…	87.917	800	sp|Q8VEK3|HNRPU_MOUSE	4	sp|Q8VEK3|HNRPU_MOUSE Heterogeneous nuclear ribonucleoprotein U OS=Mus musculus OX=10090 GN=Hnrnpu PE=1 SV=1	sp|Q8VEK3|HNRPU_MOUSE	4	4	S	____________MSSSPVNVKKLKVSELKEE	142.71	135.28	SS(0.001)S(0.999)PVNVKK	S(-50)S(-31)S(31)PVNVKK	3	2	-1.6969	5.26053e+06	5.1094e+06	5.0709e+06	5.14694e+06	6.27725e+06	6.17893e+06	6.74804e+06	6.40141e+06	0.804033	0.00246471
Q8VI36	Paxillin	Pxn	FUNCTION: Cytoskeletal protein involved in actin-membrane attachment at sites of cell adhesion to the extracellular matrix (focal adhesion). {ECO:0000250}.	64.476	591	sp|Q8VI36|PAXI_MOUSE	322	sp|Q8VI36|PAXI_MOUSE Paxillin OS=Mus musculus OX=10090 GN=Pxn PE=1 SV=1	sp|Q8VI36|PAXI_MOUSE	322	322	S	QDEGGFMAQGKTGSSSPPGGLSKPGSQLDSM	89.382	75.012	TGSS(0.001)S(0.998)PPGGLS(0.001)K	T(-61)GS(-47)S(-28)S(28)PPGGLS(-31)K	5	2	0.86176	942225	1.00948e+06		975854	1.18622e+06		1.2387e+06	1.21246e+06	0.804855	0.0309995
Q91V92	ATP-citrate synthase	Acly	FUNCTION: Catalyzes the cleavage of citrate into oxaloacetate and acetyl-CoA, the latter serving as common substrate for de novo cholesterol and fatty acid synthesis. {ECO:0000269|PubMed:25450640}.	119.73	1091	sp|Q91V92|ACLY_MOUSE	455	sp|Q91V92|ACLY_MOUSE ATP-citrate synthase OS=Mus musculus OX=10090 GN=Acly PE=1 SV=1	sp|Q91V92|ACLY_MOUSE	455	455	S	NASGSTSTPAPSRTASFSESRADEVAPAKKA	136.84	136.84	TAS(1)FSESR	T(-34)AS(34)FS(-40)ES(-85)R	3	2	0.12528	1.9607e+06	2.05239e+06	2.34702e+06	2.12004e+06	2.78109e+06	2.91971e+06	3.06008e+06	2.92029e+06	0.725968	0.00483662
Q91VC3	Eukaryotic initiation factor 4A-III	Eif4a3	FUNCTION: ATP-dependent RNA helicase. Involved in pre-mRNA splicing as component of the spliceosome. Core component of the splicing-dependent multiprotein exon junction complex (EJC) deposited at splice junctions on mRNAs. The EJC is a dynamic structure consisting of core proteins and several peripheral nuclear and cytoplasmic associated factors that join the complex only transiently either durin…	46.839	411	sp|Q91VC3|IF4A3_MOUSE	12	sp|Q91VC3|IF4A3_MOUSE Eukaryotic initiation factor 4A-III OS=Mus musculus OX=10090 GN=Eif4a3 PE=1 SV=3	sp|Q91VC3|IF4A3_MOUSE	12	12	S	____MAANATMATSGSARKRLLKEEDMTKVE	180.49	122.13	AANAT(0.001)MATS(0.003)GS(0.996)AR	AANAT(-32)MAT(-38)S(-25)GS(25)AR	11	2	-0.85379	82733.1	99455.5	97603.9	93264.2	66869.4	66136.9		66503.1	1.4024	0.0296535
Q91VU8	Prostate tumor-overexpressed gene 1 protein homolog	Ptov1	FUNCTION: May activate transcription. Required for nuclear translocation of FLOT1. Promotes cell proliferation (By similarity). {ECO:0000250}.	46.864	416	sp|Q91VU8|PTOV1_MOUSE	36	sp|Q91VU8|PTOV1_MOUSE Prostate tumor-overexpressed gene 1 protein homolog OS=Mus musculus OX=10090 GN=Ptov1 PE=1 SV=1	sp|Q91VU8|PTOV1_MOUSE	36	36	S	GRPPRPLVVRAVRSRSWPGGPRGPQPPRIRA	181.87	49.325	S(1)WPGGPR	S(49)WPGGPR	1	2	-0.62167	3.24941e+06	3.46389e+06	3.57782e+06	3.43037e+06	2.53313e+06	2.66117e+06	2.60784e+06	2.60071e+06	1.31901	0.00129877
Q91W39	Nuclear receptor coactivator 5	Ncoa5	FUNCTION: Nuclear receptor coregulator that can have both coactivator and corepressor functions. Interacts with nuclear receptors for steroids (ESR1 and ESR2) independently of the steroid binding domain (AF-2) of the ESR receptors, and with the orphan nuclear receptor NR1D2. Involved in the coactivation of nuclear steroid receptors (ER) as well as the corepression of MYC in response to 17-beta-es…	65.318	579	sp|Q91W39|NCOA5_MOUSE	34	sp|Q91W39|NCOA5_MOUSE Nuclear receptor coactivator 5 OS=Mus musculus OX=10090 GN=Ncoa5 PE=1 SV=1	sp|Q91W39|NCOA5_MOUSE	34	34	S	GDSRDTRRDRSPIRGSPRREPRDGRNGRDAR	101.43	101.43	DRS(1)PIRGS(1)PR	DRS(100)PIRGS(100)PR	8	2	2.3912	9.48576e+06		8.89843e+06	9.19209e+06	7.20547e+06	6.51994e+06	6.96517e+06	6.89686e+06	1.33279	0.00660085
Q91W39	Nuclear receptor coactivator 5	Ncoa5	FUNCTION: Nuclear receptor coregulator that can have both coactivator and corepressor functions. Interacts with nuclear receptors for steroids (ESR1 and ESR2) independently of the steroid binding domain (AF-2) of the ESR receptors, and with the orphan nuclear receptor NR1D2. Involved in the coactivation of nuclear steroid receptors (ER) as well as the corepression of MYC in response to 17-beta-es…	65.318	579	sp|Q91W39|NCOA5_MOUSE	29	sp|Q91W39|NCOA5_MOUSE Nuclear receptor coactivator 5 OS=Mus musculus OX=10090 GN=Ncoa5 PE=1 SV=1	sp|Q91W39|NCOA5_MOUSE	29	29	S	DPYSFGDSRDTRRDRSPIRGSPRREPRDGRN	101.43	101.43	DRS(1)PIRGS(1)PR	DRS(100)PIRGS(100)PR	3	2	2.3912	9.48576e+06		8.89843e+06	9.19209e+06	7.20547e+06	6.51994e+06	6.96517e+06	6.89686e+06	1.33279	0.00660085
Q91W82	Ubiquitin-conjugating enzyme E2 E2	Ube2e2	FUNCTION: Accepts ubiquitin from the E1 complex and catalyzes its covalent attachment to other proteins. In vitro catalyzes 'Lys-11'- and 'Lys-48'-, as well as 'Lys-63'-linked polyubiquitination. Catalyzes the ISGylation of influenza A virus NS1 protein. {ECO:0000250|UniProtKB:Q96LR5}.	22.241	201	sp|Q91W82|UB2E2_MOUSE	19	sp|Q91W82|UB2E2_MOUSE Ubiquitin-conjugating enzyme E2 E2 OS=Mus musculus OX=10090 GN=Ube2e2 PE=2 SV=1	sp|Q91W82|UB2E2_MOUSE	19	19	S	EAQRVDDSPSTSGGSSDGDQRESVQQEPDRE	207	162.78	VDDSPSTSGGS(0.03)S(0.97)DGDQR	VDDS(-140)PS(-110)T(-95)S(-59)GGS(-15)S(15)DGDQR	12	2	1.3636	222044	212543	214681	216423	226485	228215	228487	227729	0.950353	0.018473
Q91W82	Ubiquitin-conjugating enzyme E2 E2	Ube2e2	FUNCTION: Accepts ubiquitin from the E1 complex and catalyzes its covalent attachment to other proteins. In vitro catalyzes 'Lys-11'- and 'Lys-48'-, as well as 'Lys-63'-linked polyubiquitination. Catalyzes the ISGylation of influenza A virus NS1 protein. {ECO:0000250|UniProtKB:Q96LR5}.	22.241	201	sp|Q91W82|UB2E2_MOUSE	11	sp|Q91W82|UB2E2_MOUSE Ubiquitin-conjugating enzyme E2 E2 OS=Mus musculus OX=10090 GN=Ube2e2 PE=2 SV=1	sp|Q91W82|UB2E2_MOUSE	11	11	S	_____MSTEAQRVDDSPSTSGGSSDGDQRES	97.551	86.798	VDDS(1)PSTSGGSSDGDQR	VDDS(36)PS(-36)T(-48)S(-61)GGS(-71)S(-78)DGDQR	4	2	-0.29424	33811.5	35502.1	38347.5	35887	28080.7	24999.9	27541.3	26874	1.33538	0.00521559
Q91XU0	ATPase WRNIP1	Wrnip1	FUNCTION: Functions as a modulator of initiation or reinitiation events during DNA polymerase delta-mediated DNA synthesis. In the presence of ATP, stimulation of DNA polymerase delta-mediated DNA synthesis is decreased. Plays also a role in the innate immune defense against viruses. Stabilizes the RIG-I/DDX58 dsRNA interaction and promotes RIG-I/DDX58 'Lys-63'-linked polyubiquitination. In turn,…	71.793	660	sp|Q91XU0|WRIP1_MOUSE	75	sp|Q91XU0|WRIP1_MOUSE ATPase WRNIP1 OS=Mus musculus OX=10090 GN=Wrnip1 PE=1 SV=2	sp|Q91XU0|WRIP1_MOUSE	75	75	S	RAKGPSPPGAKRRRLSESSALKQPATPTAAE	169.57	169.57	RLS(1)ESSALK	RLS(37)ES(-37)S(-46)ALK	3	2	-0.63462	683892	716047	737783	712574	656535	672958	630776	653423	1.09052	0.0410046
Q91XV3	Brain acid soluble protein 1	Basp1		22.086	226	sp|Q91XV3|BASP1_MOUSE	36	sp|Q91XV3|BASP1_MOUSE Brain acid soluble protein 1 OS=Mus musculus OX=10090 GN=Basp1 PE=1 SV=3	sp|Q91XV3|BASP1_MOUSE	36	36	T	DKDKKAEGAGTEEEGTPKESEPQAAADATEV	155.28	155.28	AEGAGTEEEGT(1)PK	AEGAGT(-79)EEEGT(79)PK	11	2	-0.33793	507752	492975	500301	500343	717261	571953	678647	655954	0.762771	0.0235041
Q91YD6	Villin-like protein	Vill	FUNCTION: Possible tumor suppressor. {ECO:0000250|UniProtKB:O15195}.	96.508	859	sp|Q91YD6|VILL_MOUSE	234	sp|Q91YD6|VILL_MOUSE Villin-like protein OS=Mus musculus OX=10090 GN=Vill PE=1 SV=1	sp|Q91YD6|VILL_MOUSE	234	234	S	NLLRIMEAVLGCRSGSLCPSVPSNSVSQLQK	182.47	182.47	S(0.115)GS(0.885)LCPSVPSNSVSQLQK	S(-8.8)GS(8.8)LCPS(-77)VPS(-130)NS(-140)VS(-160)QLQK	3	2	-0.32002		1.52001e+06	1.48377e+06	1.50189e+06	1.12494e+06	1.25118e+06	1.12206e+06	1.16606e+06	1.28801	0.00956366
Q91YM2	Rho GTPase-activating protein 35	Arhgap35	FUNCTION: Rho GTPase-activating protein (GAP). Binds several acidic phospholipids which inhibits the Rho GAP activity to promote the Rac GAP activity (PubMed:16971514). This binding is inhibited by phosphorylation by PRKCA (By similarity). Involved in cell differentiation as well as cell adhesion and migration, plays an important role in retinal tissue morphogenesis, neural tube fusion, midline f…	170.39	1499	sp|Q91YM2|RHG35_MOUSE	589	sp|Q91YM2|RHG35_MOUSE Rho GTPase-activating protein 35 OS=Mus musculus OX=10090 GN=Arhgap35 PE=1 SV=3	sp|Q91YM2|RHG35_MOUSE	589	589	S	ISSRFIRPSDRNQKNSLSDLNIDRINLVILG	91.245	72.327	NS(1)LSDLNIDR	NS(41)LS(-41)DLNIDR	2	2	0.087456	66738	88536.6	77182.4	77485.7	105206	124108	99251.1	109521	0.707493	0.0306838
Q922U1	U4/U6 small nuclear ribonucleoprotein Prp3	Prpf3	FUNCTION: Plays role in pre-mRNA splicing as component of the U4/U6-U5 tri-snRNP complex that is involved in spliceosome assembly, and as component of the precatalytic spliceosome (spliceosome B complex). {ECO:0000250|UniProtKB:O43395}.	77.454	683	sp|Q922U1|PRPF3_MOUSE	619	sp|Q922U1|PRPF3_MOUSE U4/U6 small nuclear ribonucleoprotein Prp3 OS=Mus musculus OX=10090 GN=Prpf3 PE=1 SV=1	sp|Q922U1|PRPF3_MOUSE	619	619	S	WDEQTSNTKGDDDEESDEEAVKKTNKCVLVW	206.14	53.773	GDDDEES(1)DEEAVKK	GDDDEES(54)DEEAVKK	7	2	0.3092	396675	409501	396436	400871	420100	433997	431136	428411	0.935716	0.0103892
Q925H1	Zinc finger transcription factor Trps1	Trps1	FUNCTION: Transcriptional repressor. Binds specifically to GATA sequences and represses expression of GATA-regulated genes at selected sites and stages in vertebrate development. Regulates chondrocyte proliferation and differentiation. Executes multiple functions in proliferating chondrocytes, expanding the region of distal chondrocytes, activating proliferation in columnar cells and supporting t…	141.03	1281	sp|Q925H1|TRPS1_MOUSE	978	sp|Q925H1|TRPS1_MOUSE Zinc finger transcription factor Trps1 OS=Mus musculus OX=10090 GN=Trps1 PE=1 SV=1	sp|Q925H1|TRPS1_MOUSE	978	978	S	LNKQQRGSGEEQVNGSPLERRSEDHLSESHP	145.18	145.18	GSGEEQVNGS(1)PLER	GS(-130)GEEQVNGS(130)PLER	10	2	0.60667	146325		151321	148823	196270	204756	184029	195019	0.763124	0.0102783
Q93092	Transaldolase	Taldo1	FUNCTION: Transaldolase is important for the balance of metabolites in the pentose-phosphate pathway. {ECO:0000250}.	37.387	337	sp|Q93092|TALDO_MOUSE	4	sp|Q93092|TALDO_MOUSE Transaldolase OS=Mus musculus OX=10090 GN=Taldo1 PE=1 SV=2	sp|Q93092|TALDO_MOUSE	4	4	S	____________MSGSPVKRQRMESALDQLK	77.072	49.96	SGS(1)PVKR	S(-34)GS(34)PVKR	3	2	-1.1711	2.10005e+07	2.08458e+07	2.20779e+07	2.13081e+07	2.68044e+07	2.72538e+07	3.63002e+07	3.01195e+07	0.707451	0.047506
Q99JF8	PC4 and SFRS1-interacting protein	Psip1	FUNCTION: Transcriptional coactivator involved in neuroepithelial stem cell differentiation and neurogenesis. Involved in particular in lens epithelial cell gene regulation and stress responses. May play an important role in lens epithelial to fiber cell terminal differentiation. May play a protective role during stress-induced apoptosis (By similarity). {ECO:0000250|UniProtKB:O75475}.	59.696	528	sp|Q99JF8|PSIP1_MOUSE	122	sp|Q99JF8|PSIP1_MOUSE PC4 and SFRS1-interacting protein OS=Mus musculus OX=10090 GN=Psip1 PE=1 SV=1	sp|Q99JF8|PSIP1_MOUSE	122	122	T	DVEVEEKETNVSKEDTDQEEKASNEDVTKAV	216.38	216.38	ETNVSKEDT(1)DQEEK	ET(-140)NVS(-76)KEDT(76)DQEEK	9	2	-0.1964	580010	570906	591306	580741	728931	625347	668529	674269	0.861289	0.0378368
Q99JY8	Phospholipid phosphatase 3	Plpp3	FUNCTION: Magnesium-independent phospholipid phosphatase of the plasma membrane that catalyzes the dephosphorylation of a variety of glycerolipid and sphingolipid phosphate esters including phosphatidate/PA, lysophosphatidate/LPA, diacylglycerol pyrophosphate/DGPP, sphingosine 1-phosphate/S1P and ceramide 1-phosphate/C1P. Also acts on N-oleoyl ethanolamine phosphate/N-(9Z-octadecenoyl)-ethanolami…	35.216	312	sp|Q99JY8|PLPP3_MOUSE	19	sp|Q99JY8|PLPP3_MOUSE Phospholipid phosphatase 3 OS=Mus musculus OX=10090 GN=Plpp3 PE=1 SV=1	sp|Q99JY8|PLPP3_MOUSE	19	19	S	YKYDKAIVPESKNGGSPALNNNPRKGGSKRV	87.573	58.313	NGGS(1)PALNNNPR	NGGS(58)PALNNNPR	4	2	-6.2775	192318	183820		188069	200525	204880	209032	204812	0.918251	0.0334377
Q99K01	Pyridoxal-dependent decarboxylase domain-containing protein 1	Pdxdc1		87.334	787	sp|Q99K01|PDXD1_MOUSE	687	sp|Q99K01|PDXD1_MOUSE Pyridoxal-dependent decarboxylase domain-containing protein 1 OS=Mus musculus OX=10090 GN=Pdxdc1 PE=1 SV=2	sp|Q99K01|PDXD1_MOUSE	687	687	T	STEYTYVHKVQGTGVTPPPTPLGTRSKQRLP	229.08	229.08	VQGTGVT(1)PPPTPLGTR	VQGT(-74)GVT(74)PPPT(-79)PLGT(-120)R	7	2	0.21595	610620	772229	796226	726359	566689	552196	432710	517198	1.40441	0.0440807
Q99K30	Epidermal growth factor receptor kinase substrate 8-like protein 2	Eps8l2	FUNCTION: Stimulates guanine exchange activity of SOS1. May play a role in membrane ruffling and remodeling of the actin cytoskeleton (By similarity). In the cochlea, is required for stereocilia maintenance in adult hair cells (PubMed:23918390). {ECO:0000250|UniProtKB:Q9H6S3, ECO:0000269|PubMed:23918390}.	82.228	729	sp|Q99K30|ES8L2_MOUSE	573	sp|Q99K30|ES8L2_MOUSE Epidermal growth factor receptor kinase substrate 8-like protein 2 OS=Mus musculus OX=10090 GN=Eps8l2 PE=1 SV=1	sp|Q99K30|ES8L2_MOUSE	573	573	S	GAPLEQSGQKYWGPASPTHKLPPIFAGNKEE	103.76	86.838	YWGPAS(0.996)PT(0.004)HK	Y(-55)WGPAS(24)PT(-24)HK	6	2	-0.85116	318615	356072	391501	355396	510959	531924	500639	514507	0.690751	0.0022793
Q99KG7	Hermansky-Pudlak syndrome 4 protein homolog	Hps4	FUNCTION: Component of the BLOC-3 complex, a complex that acts as a guanine exchange factor (GEF) for RAB32 and RAB38, promotes the exchange of GDP to GTP, converting them from an inactive GDP-bound form into an active GTP-bound form. The BLOC-3 complex plays an important role in the control of melanin production and melanosome biogenesis and promotes the membrane localization of RAB32 and RAB38.…	72.661	671	sp|Q99KG7|HPS4_MOUSE	478	sp|Q99KG7|HPS4_MOUSE Hermansky-Pudlak syndrome 4 protein homolog OS=Mus musculus OX=10090 GN=Hps4 PE=1 SV=2	sp|Q99KG7|HPS4_MOUSE	478	478	S	QESHSALPRSSRSPDSPGPSPSADRTGFKPS	69.201	67.838	S(0.001)PDS(0.998)PGPS(0.001)PSADR	S(-33)PDS(29)PGPS(-29)PS(-49)ADR	4	2	-1.3763	293644	300064	306296	300001	362167		340980	351573	0.85331	0.0112074
Q99L43	Phosphatidate cytidylyltransferase 2	Cds2	FUNCTION: Catalyzes the conversion of phosphatidic acid (PA) to CDP-diacylglycerol (CDP-DAG), an essential intermediate in the synthesis of phosphatidylglycerol, cardiolipin and phosphatidylinositol (By similarity). Exhibits specificity for the nature of the acyl chains at the sn-1 and sn-2 positions in the substrate, PA and the preferred acyl chain composition is 1-stearoyl-2-arachidonoyl-sn-pho…	51.313	444	sp|Q99L43|CDS2_MOUSE	32	sp|Q99L43|CDS2_MOUSE Phosphatidate cytidylyltransferase 2 OS=Mus musculus OX=10090 GN=Cds2 PE=1 SV=1	sp|Q99L43|CDS2_MOUSE	32	32	S	DKESESEAKLDGETASDSESRAETAPLPTSV	285.55	285.31	LDGETAS(1)DSESR	LDGET(-36)AS(36)DS(-62)ES(-120)R	7	2	0.84604	2.64109e+06	2.55934e+06	2.67627e+06	2.62556e+06	3.16395e+06	3.12299e+06	3.55909e+06	3.28201e+06	0.799987	0.0101751
Q99MP8	BRCA1-associated protein	Brap	FUNCTION: Negatively regulates MAP kinase activation by limiting the formation of Raf/MEK complexes probably by inactivation of the KSR1 scaffold protein. Also acts as a Ras responsive E3 ubiquitin ligase that, on activation of Ras, is modified by auto-polyubiquitination resulting in the release of inhibition of Raf/MEK complex formation. May also act as a cytoplasmic retention protein with a rol…	66.99	591	sp|Q99MP8|BRAP_MOUSE	116	sp|Q99MP8|BRAP_MOUSE BRCA1-associated protein OS=Mus musculus OX=10090 GN=Brap PE=1 SV=1	sp|Q99MP8|BRAP_MOUSE	116	116	S	QRSREQSESVNTAPESPSKQLPDQISFFSGN	246.47	246.47	EQSESVNTAPES(0.995)PS(0.005)K	EQS(-130)ES(-100)VNT(-37)APES(23)PS(-23)K	12	2	-0.17523	272193	298011	284028	284744	359568	328052	338381	342000	0.832585	0.00858843
Q99MR6	Serrate RNA effector molecule homolog	Srrt	FUNCTION: Acts as a mediator between the cap-binding complex (CBC) and the primary microRNAs (miRNAs) processing machinery during cell proliferation. Contributes to the stability and delivery of capped primary miRNA transcripts to the primary miRNA processing complex containing DGCR8 and DROSHA, thereby playing a role in RNA-mediated gene silencing (RNAi) by miRNAs. Binds capped RNAs (m7GpppG-cap…	100.45	875	sp|Q99MR6|SRRT_MOUSE	67	sp|Q99MR6|SRRT_MOUSE Serrate RNA effector molecule homolog OS=Mus musculus OX=10090 GN=Srrt PE=1 SV=1	sp|Q99MR6|SRRT_MOUSE	67	67	S	RGEYRDYDRNRRERFSPPRHELSPPQKRMRR	182.81	55.416	FS(1)PPRHELS(1)PPQKR	FS(55)PPRHELS(55)PPQKR	2	3	1.4174	4.06961e+06	4.38824e+06	4.31921e+06	4.25902e+06	3.46397e+06	3.53967e+06		3.50182e+06	1.21623	0.00966802
Q99MR6	Serrate RNA effector molecule homolog	Srrt	FUNCTION: Acts as a mediator between the cap-binding complex (CBC) and the primary microRNAs (miRNAs) processing machinery during cell proliferation. Contributes to the stability and delivery of capped primary miRNA transcripts to the primary miRNA processing complex containing DGCR8 and DROSHA, thereby playing a role in RNA-mediated gene silencing (RNAi) by miRNAs. Binds capped RNAs (m7GpppG-cap…	100.45	875	sp|Q99MR6|SRRT_MOUSE	4	sp|Q99MR6|SRRT_MOUSE Serrate RNA effector molecule homolog OS=Mus musculus OX=10090 GN=Srrt PE=1 SV=1	sp|Q99MR6|SRRT_MOUSE	4	4	S	____________MGDSDDEYDRRRRDKFRRE	171.09	171.09	GDS(1)DDEYDRR	GDS(130)DDEY(-130)DRR	3	2	2.1711	832161	780392	758567	790373		534836	584196	559516	1.4126	0.00633917
Q99N57	RAF proto-oncogene serine/threonine-protein kinase	Raf1	FUNCTION: Serine/threonine-protein kinase that acts as a regulatory link between the membrane-associated Ras GTPases and the MAPK/ERK cascade, and this critical regulatory link functions as a switch determining cell fate decisions including proliferation, differentiation, apoptosis, survival and oncogenic transformation. RAF1 activation initiates a mitogen-activated protein kinase (MAPK) cascade …	72.917	648	sp|Q99N57|RAF1_MOUSE;sp|P04627|ARAF_MOUSE	621;580	sp|Q99N57|RAF1_MOUSE RAF proto-oncogene serine/threonine-protein kinase OS=Mus musculus OX=10090 GN=Raf1 PE=1 SV=2;sp|P04627|ARAF_MOUSE Serine/threonine-protein kinase A-Raf OS=Mus musculus OX=10090 GN=Araf PE=1 SV=2	sp|Q99N57|RAF1_MOUSE	621	621	S	IELLQHSLPKINRSASEPSLHRAAHTEDINA	167.76	164.31	SAS(1)EPSLHR	S(-45)AS(45)EPS(-78)LHR	3	2	0.24309	3.89241e+06	3.70623e+06	3.79786e+06	3.79883e+06	4.48439e+06	4.2012e+06	4.60911e+06	4.43157e+06	0.857222	0.00871435
Q99NH2	Partitioning defective 3 homolog	Pard3	FUNCTION: Adapter protein involved in asymmetrical cell division and cell polarization processes (By similarity). Seems to play a central role in the formation of epithelial tight junctions (By similarity). Targets the phosphatase PTEN to cell junctions (By similarity). Association with PARD6B may prevent the interaction of PARD3 with F11R/JAM1, thereby preventing tight junction assembly (PubMed:…	149.07	1333	sp|Q99NH2|PARD3_MOUSE	383	sp|Q99NH2|PARD3_MOUSE Partitioning defective 3 homolog OS=Mus musculus OX=10090 GN=Pard3 PE=1 SV=2	sp|Q99NH2|PARD3_MOUSE	383	383	S	QLSQREKNNYSPGRFSPDSHCVANRSVANNA	86.997	62.705	FS(0.999)PDS(0.001)HCVANR	FS(32)PDS(-32)HCVANR	2	2	0.54161	202483	218550	223431	214821	190179	195489	188161	191277	1.12309	0.0245201
Q99P72	Reticulon-4	Rtn4	FUNCTION: Required to induce the formation and stabilization of endoplasmic reticulum (ER) tubules. They regulate membrane morphogenesis in the ER by promoting tubular ER production. They influence nuclear envelope expansion, nuclear pore complex formation and proper localization of inner nuclear membrane proteins. However each isoform have specific functions mainly depending on their tissue expr…	126.61	1162	sp|Q99P72|RTN4_MOUSE	488	sp|Q99P72|RTN4_MOUSE Reticulon-4 OS=Mus musculus OX=10090 GN=Rtn4 PE=1 SV=2	sp|Q99P72|RTN4_MOUSE	488	488	T	EKKIEERKAQIITEKTSPKTSNPFLVAIHDS	83.214	78.864	AQIIT(0.111)EKT(0.82)S(0.069)PK	AQIIT(-8.7)EKT(8.7)S(-11)PK	8	2	-0.146	27469	27515		27492	33238.6	35778.7		34508.6	0.79667	0.0312466
Q9CQC6	Basic leucine zipper and W2 domain-containing protein 1	Bzw1	FUNCTION: Enhances histone H4 gene transcription but does not seem to bind DNA directly. {ECO:0000250}.	48.043	419	sp|Q9CQC6|BZW1_MOUSE	411	sp|Q9CQC6|BZW1_MOUSE Basic leucine zipper and W2 domain-containing protein 1 OS=Mus musculus OX=10090 GN=Bzw1 PE=1 SV=1	sp|Q9CQC6|BZW1_MOUSE	411	411	S	QMKKFVEWLKNAEEESESEAEEGD_______	197.17	61.503	NAEEES(1)ES(1)EAEEGD	NAEEES(62)ES(62)EAEEGD	6	2	-0.1502	140934	167105	159161	155733	197472	185587	227269	203442	0.765492	0.0309773
Q9CXK9	RNA-binding protein 33	Rbm33		137.32	1231	sp|Q9CXK9|RBM33_MOUSE	1032	sp|Q9CXK9|RBM33_MOUSE RNA-binding protein 33 OS=Mus musculus OX=10090 GN=Rbm33 PE=1 SV=2	sp|Q9CXK9|RBM33_MOUSE	1032	1032	S	DTKPGVKRTVMHRANSGGGGDGPHVSSKVRV	122.61	122.61	ANS(1)GGGGDGPHVSSK	ANS(92)GGGGDGPHVS(-92)S(-110)K	3	2	-0.46043	509217	510367	472764	497450	347903	341637	415834	368458	1.35008	0.0085365
Q9CZH7	Matrix-remodeling-associated protein 7	Mxra7		19.457	178	sp|Q9CZH7|MXRA7_MOUSE	117	sp|Q9CZH7|MXRA7_MOUSE Matrix-remodeling-associated protein 7 OS=Mus musculus OX=10090 GN=Mxra7 PE=1 SV=2	sp|Q9CZH7|MXRA7_MOUSE	117	117	Y	TEEPEEEDGAAFSFKYSPGQLRGSQYKKMMT	84.064	72.355	Y(0.985)S(0.015)PGQLR	Y(18)S(-18)PGQLR	1	2	0.56605		217039	219815	218427	175265		180835	178050	1.22677	0.00588669
Q9D032	Single-stranded DNA-binding protein 3	Ssbp3	FUNCTION: May be involved in transcription regulation of the alpha 2(I) collagen gene where it binds to the single-stranded polypyrimidine sequences in the promoter region. {ECO:0000250}.	40.421	388	sp|Q9D032|SSBP3_MOUSE	347	sp|Q9D032|SSBP3_MOUSE Single-stranded DNA-binding protein 3 OS=Mus musculus OX=10090 GN=Ssbp3 PE=1 SV=2	sp|Q9D032|SSBP3_MOUSE	347	347	S	NGSLGSGDIDGLPKNSPNNISGISNPPGTPR	224.45	189.25	NS(1)PNNISGISNPPGTPR	NS(93)PNNIS(-93)GIS(-150)NPPGT(-190)PR	2	2	-0.45882	1.20356e+06	1.51638e+06	1.46542e+06	1.39512e+06	1.07964e+06	1.14722e+06	942954	1.05661e+06	1.32038	0.0411852
Q9D0L8	mRNA cap guanine-N7 methyltransferase	Rnmt	FUNCTION: Catalytic subunit of the mRNA-capping methyltransferase RNMT:RAMAC complex that methylates the N7 position of the added guanosine to the 5'-cap structure of mRNAs. Binds RNA containing 5'-terminal GpppC. {ECO:0000250|UniProtKB:O43148}.	53.291	465	sp|Q9D0L8|MCES_MOUSE	15	sp|Q9D0L8|MCES_MOUSE mRNA cap guanine-N7 methyltransferase OS=Mus musculus OX=10090 GN=Rnmt PE=1 SV=1	sp|Q9D0L8|MCES_MOUSE	15	15	S	_MEGSAKASVASDPESPPGGNEPAAASGQRL	202.97	202.97	ASVASDPES(1)PPGGNEPAAASGQR	AS(-96)VAS(-56)DPES(56)PPGGNEPAAAS(-120)GQR	9	2	0.45193	1.20785e+06	1.45988e+06	1.43145e+06	1.36639e+06	1.60716e+06	1.82339e+06	1.64903e+06	1.69319e+06	0.806992	0.0343767
Q9D1F4	Proline-rich AKT1 substrate 1	Akt1s1	FUNCTION: Subunit of mTORC1, which regulates cell growth and survival in response to nutrient and hormonal signals. mTORC1 is activated in response to growth factors or amino acids. Growth factor-stimulated mTORC1 activation involves a AKT1-mediated phosphorylation of TSC1-TSC2, which leads to the activation of the RHEB GTPase that potently activates the protein kinase activity of mTORC1. Amino a…	27.483	257	sp|Q9D1F4|AKTS1_MOUSE	247	sp|Q9D1F4|AKTS1_MOUSE Proline-rich AKT1 substrate 1 OS=Mus musculus OX=10090 GN=Akt1s1 PE=1 SV=1	sp|Q9D1F4|AKTS1_MOUSE	247	247	T	EDTQVFGDLPRPRLNTSDFQKLKRKY_____	129.69	79.311	LNT(0.993)S(0.007)DFQK	LNT(21)S(-21)DFQK	3	2	-1.4575	105152	123865	109405	112807	135607	183600	153102	157436	0.716526	0.0419279
Q9D1R2	Protein KTI12 homolog	Kti12		38.444	351	sp|Q9D1R2|KTI12_MOUSE	157	sp|Q9D1R2|KTI12_MOUSE Protein KTI12 homolog OS=Mus musculus OX=10090 GN=Kti12 PE=1 SV=1	sp|Q9D1R2|KTI12_MOUSE	157	157	S	GKSQAAGAVEEQRATSPVANGGVLAAVSKEL	191.32	191.11	AT(0.003)S(0.997)PVANGGVLAAVSK	AT(-26)S(26)PVANGGVLAAVS(-180)K	3	2	-1.2849	498000	524868	496699	506522	593202	600822	613415	602480	0.840729	0.000921547
Q9D219	B-cell CLL/lymphoma 9 protein	Bcl9	FUNCTION: Promotes beta-catenin's transcriptional activity. Involved in signal transduction through the Wnt pathway (By similarity). {ECO:0000250, ECO:0000269|PubMed:15371335}.	148.97	1425	sp|Q9D219|BCL9_MOUSE	315	sp|Q9D219|BCL9_MOUSE B-cell CLL/lymphoma 9 protein OS=Mus musculus OX=10090 GN=Bcl9 PE=1 SV=3	sp|Q9D219|BCL9_MOUSE	315	315	T	PDGTGPNSTPNNRAVTPVSQGSNSSSADPKA	186.89	186.89	AVT(1)PVSQGSNSSSADPK	AVT(60)PVS(-60)QGS(-130)NS(-150)S(-160)S(-160)ADPK	3	2	-0.80933	181858	175634	182311	179934	170494	156154	155392	160680	1.11983	0.0229638
Q9D2U5	N-alpha-acetyltransferase 38, NatC auxiliary subunit	Naa38	FUNCTION: Auxillary component of the N-terminal acetyltransferase C (NatC) complex which catalyzes acetylation of N-terminal methionine residues. {ECO:0000250}.	13.43	125	sp|Q9D2U5|LSMD1_MOUSE	29	sp|Q9D2U5|LSMD1_MOUSE N-alpha-acetyltransferase 38, NatC auxiliary subunit OS=Mus musculus OX=10090 GN=Naa38 PE=1 SV=1	sp|Q9D2U5|LSMD1_MOUSE	29	29	S	NGCCSRRQSSSSAGDSDGEQEDSPATRARQQ	86.952	86.952	QSSSSAGDS(1)DGEQEDSPATR	QS(-52)S(-57)S(-57)S(-48)AGDS(43)DGEQEDS(-43)PAT(-50)R	9	2	0.013457	221569	212868	198466	210968	148548	180109		164329	1.28381	0.0497784
Q9D6X5	Solute carrier family 52, riboflavin transporter, member 3	Slc52a3	FUNCTION: Plasma membrane transporter mediating the uptake by cells of the water soluble vitamin B2/riboflavin that plays a key role in biochemical oxidation-reduction reactions of the carbohydrate, lipid, and amino acid metabolism. {ECO:0000250|UniProtKB:Q9NQ40}.	49.558	460	sp|Q9D6X5|S52A3_MOUSE	266	sp|Q9D6X5|S52A3_MOUSE Solute carrier family 52, riboflavin transporter, member 3 OS=Mus musculus OX=10090 GN=Slc52a3 PE=1 SV=3	sp|Q9D6X5|S52A3_MOUSE	266	266	S	VTLHSIRPRDTEDTSSLGAPVSSPGKGSVEA	177.64	177.64	DTEDT(0.001)S(0.017)S(0.982)LGAPVSSPGK	DT(-62)EDT(-31)S(-18)S(18)LGAPVS(-110)S(-130)PGK	7	2	0.99069	88446.6		89078.3	88762.5	109184	112815		111000	0.799665	0.00679736
Q9EP82	tRNA (guanine-N(7)-)-methyltransferase non-catalytic subunit WDR4	Wdr4	FUNCTION: Non-catalytic component of a methyltransferase complex required for the formation of N(7)-methylguanine in a subset of RNA species, such as tRNAs, mRNAs and microRNAs (miRNAs) (PubMed:29983320). In the methyltransferase complex, it is required to stabilize and induce conformational changes of the catalytic subunit (By similarity). Required for the formation of N(7)-methylguanine at posi…	45.755	413	sp|Q9EP82|WDR4_MOUSE	397	sp|Q9EP82|WDR4_MOUSE tRNA (guanine-N(7)-)-methyltransferase non-catalytic subunit WDR4 OS=Mus musculus OX=10090 GN=Wdr4 PE=1 SV=2	sp|Q9EP82|WDR4_MOUSE	397	397	S	QQQLKKKRQRSPFPGSPEQTKKACPGQSALS	129.04	117.77	SPFPGS(1)PEQTKK	S(-82)PFPGS(62)PEQT(-62)KK	6	2	-0.72946	644170	704275	742177	696874	894472	850663	779040	841392	0.828239	0.0306146
Q9EQJ0	Two pore calcium channel protein 1	Tpcn1	FUNCTION: Nicotinic acid adenine dinucleotide phosphate (NAADP) receptor that may function as one of the major voltage-gated Ca(2+) channels (VDCC) across the lysosomal and endosomal membrane. {ECO:0000250}.	94.495	817	sp|Q9EQJ0|TPC1_MOUSE	767	sp|Q9EQJ0|TPC1_MOUSE Two pore calcium channel protein 1 OS=Mus musculus OX=10090 GN=Tpcn1 PE=1 SV=1	sp|Q9EQJ0|TPC1_MOUSE	767	767	S	QQNSMVFLGRRSRTKSDLSLKMYQEEIQEWY	80.623	80.623	TKS(0.998)DLS(0.001)LK	T(-35)KS(29)DLS(-29)LK	3	2	0.23827	130970	147317	146255	141514	188991	198724	184208	190641	0.742306	0.00193806
Q9EQN3	TSC22 domain family protein 4	Tsc22d4	FUNCTION: Transcriptional repressor. {ECO:0000250}.	39.978	387	sp|Q9EQN3|T22D4_MOUSE	62	sp|Q9EQN3|T22D4_MOUSE TSC22 domain family protein 4 OS=Mus musculus OX=10090 GN=Tsc22d4 PE=1 SV=2	sp|Q9EQN3|T22D4_MOUSE	62	62	S	DPNPDPGGRGTPRNGSPPPGAPASRFRVVKL	109.47	109.47	NGS(1)PPPGAPASR	NGS(100)PPPGAPAS(-100)R	3	2	0.31233	1.4359e+06	1.35647e+06	1.33244e+06	1.37494e+06	1.70104e+06	1.46925e+06	1.69407e+06	1.62145e+06	0.847967	0.040121
Q9ERG0	LIM domain and actin-binding protein 1	Lima1	FUNCTION: Actin-binding protein involved in actin cytoskeleton regulation and dynamics. Increases the number and size of actin stress fibers and inhibits membrane ruffling. Inhibits actin filament depolymerization. Bundles actin filaments, delays filament nucleation and reduces formation of branched filaments (By similarity). Plays a role in cholesterol homeostasis. Influences plasma cholesterol …	84.059	753	sp|Q9ERG0|LIMA1_MOUSE	367	sp|Q9ERG0|LIMA1_MOUSE LIM domain and actin-binding protein 1 OS=Mus musculus OX=10090 GN=Lima1 PE=1 SV=3	sp|Q9ERG0|LIMA1_MOUSE	367	367	S	QPMHPKPLSPDARTSSLPESSPSKTAKKFQA	133.49	133.49	TS(0.002)S(0.998)LPESSPSK	T(-45)S(-28)S(28)LPES(-50)S(-68)PS(-87)K	3	2	0.48368	1.01292e+06	1.07692e+06	1.13849e+06	1.07611e+06	1.2178e+06	1.23268e+06	1.2702e+06	1.24023e+06	0.867672	0.0141561
Q9ERU9	E3 SUMO-protein ligase RanBP2	Ranbp2	FUNCTION: E3 SUMO-protein ligase which facilitates SUMO1 and SUMO2 conjugation by UBE2I. Involved in transport factor (Ran-GTP, karyopherin)-mediated protein import via the F-G repeat-containing domain which acts as a docking site for substrates. Binds single-stranded RNA (in vitro). May bind DNA. Component of the nuclear export pathway. Specific docking site for the nuclear export factor exporti…	341.12	3053	sp|Q9ERU9|RBP2_MOUSE	837	sp|Q9ERU9|RBP2_MOUSE E3 SUMO-protein ligase RanBP2 OS=Mus musculus OX=10090 GN=Ranbp2 PE=1 SV=2	sp|Q9ERU9|RBP2_MOUSE	837	837	S	KKEMQELKLNSNNSASPHRWPAEPYGQDPAP	97.949	94.507	LNSNNS(0.003)AS(0.997)PHR	LNS(-73)NNS(-25)AS(25)PHR	8	2	-2.4481	456589		446238	451414	505485	503913	511985	507128	0.890138	0.00155389
Q9ES28	Rho guanine nucleotide exchange factor 7	Arhgef7	FUNCTION: Acts as a RAC1 guanine nucleotide exchange factor (GEF) and can induce membrane ruffling. May function as a positive regulator of apoptosis. Functions in cell migration, attachment and cell spreading. Promotes targeting of RAC1 to focal adhesions. Downstream of NMDA receptors and CaMKK-CaMK1 signaling cascade, promotes the formation of spines and synapses in hippocampal neurons (By simi…	97.055	862	sp|Q9ES28|ARHG7_MOUSE	655	sp|Q9ES28|ARHG7_MOUSE Rho guanine nucleotide exchange factor 7 OS=Mus musculus OX=10090 GN=Arhgef7 PE=1 SV=2	sp|Q9ES28|ARHG7_MOUSE	655	655	S	LRPSAALCYKEDLSKSPKTMKKLLPKRKPER	147.19	147.19	EDLSKS(1)PK	EDLS(-34)KS(34)PK	6	2	-1.5222	584797	440852	633906	553185	766886	772131	747011	762009	0.725956	0.0232955
Q9ESU6	Bromodomain-containing protein 4	Brd4	FUNCTION: Chromatin reader protein that recognizes and binds acetylated histones and plays a key role in transmission of epigenetic memory across cell divisions and transcription regulation. Remains associated with acetylated chromatin throughout the entire cell cycle and provides epigenetic memory for postmitotic G1 gene transcription by preserving acetylated chromatin status and maintaining hig…	155.89	1400	sp|Q9ESU6|BRD4_MOUSE	1153	sp|Q9ESU6|BRD4_MOUSE Bromodomain-containing protein 4 OS=Mus musculus OX=10090 GN=Brd4 PE=1 SV=2	sp|Q9ESU6|BRD4_MOUSE	1153	1153	S	VQPQPLVVVKEEKIHSPIIRSEPFSTSLRPE	111.39	69.716	IHS(1)PIIR	IHS(70)PIIR	3	2	-0.30945	93622.7	105164	109393	102727	71552.1	79418.4		75485.3	1.36088	0.0274022
Q9ET54	Palladin	Palld	FUNCTION: Cytoskeletal protein required for organization of normal actin cytoskeleton. Roles in establishing cell morphology, motility, cell adhesion and cell-extracellular matrix interactions in a variety of cell types. May function as a scaffolding molecule with the potential to influence both actin polymerization and the assembly of existing actin filaments into higher-order arrays. Binds to p…	152.13	1408	sp|Q9ET54|PALLD_MOUSE	901	sp|Q9ET54|PALLD_MOUSE Palladin OS=Mus musculus OX=10090 GN=Palld PE=1 SV=2	sp|Q9ET54|PALLD_MOUSE	901	901	S	PAGFPKKSSRTARIASDEEIQGTKDAVIQDL	154.09	154.09	IAS(1)DEEIQGTK	IAS(120)DEEIQGT(-120)K	3	2	-0.78499	238232	258367	250842	249147	318748	356921	281599	319089	0.780807	0.0360366
Q9JIX8	Apoptotic chromatin condensation inducer in the nucleus	Acin1	FUNCTION: Auxiliary component of the splicing-dependent multiprotein exon junction complex (EJC) deposited at splice junction on mRNAs. The EJC is a dynamic structure consisting of core proteins and several peripheral nuclear and cytoplasmic associated factors that join the complex only transiently either during EJC assembly or during subsequent mRNA metabolism. Component of the ASAP complexes wh…	150.72	1338	sp|Q9JIX8|ACINU_MOUSE	216	sp|Q9JIX8|ACINU_MOUSE Apoptotic chromatin condensation inducer in the nucleus OS=Mus musculus OX=10090 GN=Acin1 PE=1 SV=3	sp|Q9JIX8|ACINU_MOUSE	216	216	S	HSPRKSSSFSEEKGESDDEKPRKGERRSSRV	288.22	288.22	SSSFSEEKGES(1)DDEKPR	S(-240)S(-210)S(-190)FS(-140)EEKGES(140)DDEKPR	11	3	1.2985	1.83979e+06	1.96384e+06	2.11619e+06	1.97327e+06	2.36171e+06	2.47473e+06	2.99655e+06	2.611e+06	0.755755	0.0391959
Q9JIX8	Apoptotic chromatin condensation inducer in the nucleus	Acin1	FUNCTION: Auxiliary component of the splicing-dependent multiprotein exon junction complex (EJC) deposited at splice junction on mRNAs. The EJC is a dynamic structure consisting of core proteins and several peripheral nuclear and cytoplasmic associated factors that join the complex only transiently either during EJC assembly or during subsequent mRNA metabolism. Component of the ASAP complexes wh…	150.72	1338	sp|Q9JIX8|ACINU_MOUSE	729	sp|Q9JIX8|ACINU_MOUSE Apoptotic chromatin condensation inducer in the nucleus OS=Mus musculus OX=10090 GN=Acin1 PE=1 SV=3	sp|Q9JIX8|ACINU_MOUSE	729	729	S	PEQQHVIQRLQPEQGSPKKCEAEEAEPPAAT	136.84	85.821	LQPEQGS(1)PKK	LQPEQGS(86)PKK	7	2	-1.6572	6.08184e+06	6.11081e+06	6.41888e+06	6.20384e+06	7.10155e+06	7.62855e+06	9.04344e+06	7.92452e+06	0.782867	0.0433401
Q9JMD3	START domain-containing protein 10	Stard10	FUNCTION: Phospholipid transfer protein that preferentially selects lipid species containing a palmitoyl or stearoyl chain on the sn-1 and an unsaturated fatty acyl chain (18:1 or 18:2) on the sn-2 position. Able to transfer phosphatidylcholine (PC) and phosphatidyetanolamline (PE) between membranes (By similarity). May play metabolic roles in sperm maturation or fertilization. {ECO:0000250, ECO:…	32.951	291	sp|Q9JMD3|STA10_MOUSE	284	sp|Q9JMD3|STA10_MOUSE START domain-containing protein 10 OS=Mus musculus OX=10090 GN=Stard10 PE=1 SV=1	sp|Q9JMD3|STA10_MOUSE	284	284	S	TESREERAGGAGGEGSDDDTSLT________	181.44	154.09	AGGAGGEGS(1)DDDTSLT	AGGAGGEGS(65)DDDT(-65)S(-98)LT(-140)	9	2	-0.26744	753229	896138	893285	847551	976334	1.18647e+06	1.23389e+06	1.13223e+06	0.748568	0.0365762
Q9JMK2	Casein kinase I isoform epsilon	Csnk1e	FUNCTION: Casein kinases are operationally defined by their preferential utilization of acidic proteins such as caseins as substrates. Can phosphorylate a large number of proteins. Participates in Wnt signaling. Phosphorylates DVL1. Central component of the circadian clock. In balance with PP1, determines the circadian period length, through the regulation of the speed and rhythmicity of PER1 and…	47.321	416	sp|Q9JMK2|KC1E_MOUSE	363	sp|Q9JMK2|KC1E_MOUSE Casein kinase I isoform epsilon OS=Mus musculus OX=10090 GN=Csnk1e PE=1 SV=2	sp|Q9JMK2|KC1E_MOUSE	363	363	S	VASTPASRIQQTGNTSPRAISRADRERKVSM	162.23	92.707	IQQTGNT(0.008)S(0.992)PR	IQQT(-62)GNT(-21)S(21)PR	8	2	-0.030264	590696	577661	571740	580032	470912		528564	499738	1.16067	0.0383085
Q9QYC0	Alpha-adducin	Add1	FUNCTION: Membrane-cytoskeleton-associated protein that promotes the assembly of the spectrin-actin network. Binds to calmodulin.	80.646	735	sp|Q9QYC0|ADDA_MOUSE	358	sp|Q9QYC0|ADDA_MOUSE Alpha-adducin OS=Mus musculus OX=10090 GN=Add1 PE=1 SV=2	sp|Q9QYC0|ADDA_MOUSE	358	358	T	LLDPGKYKAKSRSPGTPAGEGSGSPPKWQIG	217.77	217.77	SPGT(1)PAGEGSGSPPK	S(-65)PGT(65)PAGEGS(-130)GS(-170)PPK	4	2	-0.092962	1.38714e+06	1.35409e+06	1.50922e+06	1.41682e+06	1.94628e+06	1.62455e+06	1.77318e+06	1.78134e+06	0.795367	0.0249736
Q9QZI8	Serine incorporator 1	Serinc1	FUNCTION: Enhances the incorporation of serine into phosphatidylserine and sphingolipids. {ECO:0000250|UniProtKB:Q7TNK0}.	50.508	453	sp|Q9QZI8|SERC1_MOUSE	364	sp|Q9QZI8|SERC1_MOUSE Serine incorporator 1 OS=Mus musculus OX=10090 GN=Serinc1 PE=1 SV=1	sp|Q9QZI8|SERC1_MOUSE	364	364	S	DESTLIEDGNGRSDGSLDDGDGIHRAVDNER	129.04	129.04	SDGS(1)LDDGDGIHR	S(-48)DGS(48)LDDGDGIHR	4	2	0.055091	432181	442033	451285	441833	492614	520652	467567	493611	0.895104	0.0336117
Q9QZM0	Ubiquilin-2	Ubqln2	FUNCTION: Plays an important role in the regulation of different protein degradation mechanisms and pathways including ubiquitin-proteasome system (UPS), autophagy and the endoplasmic reticulum-associated protein degradation (ERAD) pathway. Mediates the proteasomal targeting of misfolded or accumulated proteins for degradation by binding (via UBA domain) to their polyubiquitin chains and by inter…	67.35	638	sp|Q9QZM0|UBQL2_MOUSE	25	sp|Q9QZM0|UBQL2_MOUSE Ubiquilin-2 OS=Mus musculus OX=10090 GN=Ubqln2 PE=1 SV=2	sp|Q9QZM0|UBQL2_MOUSE	25	25	S	PPRPSRGPAAAPGAASPPAEPKIIKVTVKTP	204.94	145.18	GPAAAPGAAS(1)PPAEPK	GPAAAPGAAS(150)PPAEPK	10	2	-0.38591	866158	940452	927042	911217	1.03419e+06	1.14882e+06	1.01407e+06	1.06569e+06	0.855047	0.0319036
Q9QZQ1	Afadin	Afdn	FUNCTION: Belongs to an adhesion system, probably together with the E-cadherin-catenin system, which plays a role in the organization of homotypic, interneuronal and heterotypic cell-cell adherens junctions (AJs) (By similarity). Nectin- and actin-filament-binding protein that connects nectin to the actin cytoskeleton (By similarity). May play a key role in the organization of epithelial structur…	206.5	1820	sp|Q9QZQ1|AFAD_MOUSE	1275	sp|Q9QZQ1|AFAD_MOUSE Afadin OS=Mus musculus OX=10090 GN=Afdn PE=1 SV=3	sp|Q9QZQ1|AFAD_MOUSE	1275	1275	S	TESNHSSIAIQRVTRSQEELREEKVYQLERH	147.72	128.57	S(1)QEELREEK	S(130)QEELREEK	1	2	0.3329	1.31543e+06	1.2461e+06	1.32629e+06	1.29594e+06	1.68025e+06	1.56118e+06	1.72896e+06	1.6568e+06	0.782198	0.00294619
Q9QZQ1	Afadin	Afdn	FUNCTION: Belongs to an adhesion system, probably together with the E-cadherin-catenin system, which plays a role in the organization of homotypic, interneuronal and heterotypic cell-cell adherens junctions (AJs) (By similarity). Nectin- and actin-filament-binding protein that connects nectin to the actin cytoskeleton (By similarity). May play a key role in the organization of epithelial structur…	206.5	1820	sp|Q9QZQ1|AFAD_MOUSE	1173	sp|Q9QZQ1|AFAD_MOUSE Afadin OS=Mus musculus OX=10090 GN=Afdn PE=1 SV=3	sp|Q9QZQ1|AFAD_MOUSE	1173	1173	S	PGDDRLMKNRADHRSSPNVANQPPSPGGKGP	150.42	11.478	ADHRS(1)S(1)PNVANQPPS(1)PGGK	ADHRS(11)S(11)PNVANQPPS(11)PGGK	6	3	1.7888	249390	276238	259863	261831	229077	217455	221527	222686	1.17578	0.0100824
Q9R0P5	Destrin	Dstn	FUNCTION: Actin-depolymerizing protein. Severs actin filaments (F-actin) and binds to actin monomers (G-actin). Acts in a pH-independent manner.	18.521	165	sp|Q9R0P5|DEST_MOUSE	3	sp|Q9R0P5|DEST_MOUSE Destrin OS=Mus musculus OX=10090 GN=Dstn PE=1 SV=3	sp|Q9R0P5|DEST_MOUSE	3	3	S	_____________MASGVQVADEVCRIFYDM	148.69	131.06	AS(1)GVQVADEVCR	AS(130)GVQVADEVCR	2	2	-0.32011	634248	860249	899630	798043	1.05048e+06	1.24421e+06	1.06836e+06	1.12102e+06	0.711892	0.0352349
Q9WTU0	Lysine-specific demethylase PHF2	Phf2	FUNCTION: Lysine demethylase that demethylates both histones and non-histone proteins. Enzymatically inactive by itself, and becomes active following phosphorylation by PKA: forms a complex with ARID5B and mediates demethylation of methylated ARID5B. Demethylation of ARID5B leads to target the PHF2-ARID5B complex to target promoters, where PHF2 mediates demethylation of dimethylated 'Lys-9' of hi…	120.81	1096	sp|Q9WTU0|PHF2_MOUSE	893	sp|Q9WTU0|PHF2_MOUSE Lysine-specific demethylase PHF2 OS=Mus musculus OX=10090 GN=Phf2 PE=1 SV=2	sp|Q9WTU0|PHF2_MOUSE	893	893	S	EDNPVFKSRSKKRKGSDDAPYSPTARVGPSV	142.73	142.32	RKGS(1)DDAPYSPTAR	RKGS(110)DDAPY(-110)S(-110)PT(-140)AR	4	3	0.12215	418155	443654	472928	444912	384266	396397	349341	376668	1.18118	0.0323008
Q9WU42	Nuclear receptor corepressor 2	Ncor2	FUNCTION: Transcriptional corepressor. Mediates the transcriptional repression activity of some nuclear receptors by promoting chromatin condensation, thus preventing access of the basal transcription. Isoform 1 and isoform 5 have different affinities for different nuclear receptors. Involved in the regulation BCL6-dependent of the germinal center (GC) reactions, mainly through the control of the…	269.8	2472	sp|Q9WU42|NCOR2_MOUSE	2215	sp|Q9WU42|NCOR2_MOUSE Nuclear receptor corepressor 2 OS=Mus musculus OX=10090 GN=Ncor2 PE=1 SV=3	sp|Q9WU42|NCOR2_MOUSE	2215	2215	S	LYRDGEQGEPRMGSKSPGNTSQPPAFFSKLT	321.05	321.05	S(1)PGNTSQPPAFFSK	S(110)PGNT(-110)S(-170)QPPAFFS(-320)K	1	2	-0.4132	1.05501e+06	1.3207e+06	1.21792e+06	1.19787e+06	977691	970016	760733	902813	1.32682	0.0483722
Q9WVH4	Forkhead box protein O3	Foxo3	FUNCTION: Transcriptional activator that recognizes and binds to the DNA sequence 5'-[AG]TAAA[TC]A-3' and regulates different processes, such as apoptosis and autophagy (PubMed:18054316, PubMed:18054315, PubMed:23805378). Acts as a positive regulator of autophagy in skeletal muscle: in starved cells, enters the nucleus following dephosphorylation and binds the promoters of autophagy genes, such a…	71.064	672	sp|Q9WVH4|FOXO3_MOUSE	293	sp|Q9WVH4|FOXO3_MOUSE Forkhead box protein O3 OS=Mus musculus OX=10090 GN=Foxo3 PE=1 SV=1	sp|Q9WVH4|FOXO3_MOUSE	293	293	S	ESADDSPSQLSKWPGSPTSRSSDELDAWTDF	55.235	50.297	WPGS(0.954)PT(0.037)S(0.008)R	WPGS(14)PT(-14)S(-21)R	4	2	0.32663	60557.3	72736.9	78329.3	70541.2	95990.8		96170.6	96080.7	0.734187	0.0326548
Q9Z0F1	Neuroendocrine secretory protein 55	Gnas		29.3	257	sp|Q9Z0F1|GNAS3_MOUSE	242	sp|Q9Z0F1|GNAS3_MOUSE Neuroendocrine secretory protein 55 OS=Mus musculus OX=10090 GN=Gnas PE=2 SV=2	sp|Q9Z0F1|GNAS3_MOUSE	242	242	S	PRRCKTRRPARRRDQSPESPPRKGPIPIRRH	106	75.474	DQS(1)PESPPR	DQS(47)PES(-47)PPR	3	2	0.1062	307158	324118	326068	319115	341906	340926	352572	345135	0.924609	0.021184
Q9Z0L3	Otoconin-90	Oc90	FUNCTION: Major protein of the otoconia, a calcium carbonate structure in the saccule and utricle of the ear (PubMed:17300776). Together with OTOL1, acts as a scaffold for otoconia biomineralization: sequesters calcium and forms interconnecting fibrils between otoconia that are incorporated into the calcium crystal structure (PubMed:21655225, PubMed:24748133). Together with OTOL1, modulates calci…	52.444	485	sp|Q9Z0L3|OC90_MOUSE	290	sp|Q9Z0L3|OC90_MOUSE Otoconin-90 OS=Mus musculus OX=10090 GN=Oc90 PE=1 SV=2	sp|Q9Z0L3|OC90_MOUSE	290	290	S	GIKPLRLGVSSVDNGSQEAAGKACDRLAFVH	388.1	388.1	LGVSSVDNGS(1)QEAAGK	LGVS(-170)S(-140)VDNGS(140)QEAAGK	10	2	2.1481	3.17562e+07	3.08751e+07	3.19532e+07	3.15282e+07	3.76084e+07	4.12676e+07	4.45963e+07	4.11574e+07	0.766038	0.00924889
Q9Z0R4	Intersectin-1	Itsn1	FUNCTION: Adapter protein that provides a link between the endocytic membrane traffic and the actin assembly machinery (PubMed:10064583). Acts as guanine nucleotide exchange factor (GEF) for CDC42, and thereby stimulates actin nucleation mediated by WASL and the ARP2/3 complex (By similarity). Plays a role in the assembly and maturation of clathrin-coated vesicles (By similarity). Recruits FCHSD2…	194.29	1714	sp|Q9Z0R4|ITSN1_MOUSE	623	sp|Q9Z0R4|ITSN1_MOUSE Intersectin-1 OS=Mus musculus OX=10090 GN=Itsn1 PE=1 SV=2	sp|Q9Z0R4|ITSN1_MOUSE	623	623	S	ELREIHSKQQLQKQRSLEAARLKQKEQERKS	110.88	57.293	QRS(1)LEAAR	QRS(57)LEAAR	3	2	-0.75076	487070		520038	503554	456216	428060	446113	443463	1.1355	0.0343149
Q9Z0R4	Intersectin-1	Itsn1	FUNCTION: Adapter protein that provides a link between the endocytic membrane traffic and the actin assembly machinery (PubMed:10064583). Acts as guanine nucleotide exchange factor (GEF) for CDC42, and thereby stimulates actin nucleation mediated by WASL and the ARP2/3 complex (By similarity). Plays a role in the assembly and maturation of clathrin-coated vesicles (By similarity). Recruits FCHSD2…	194.29	1714	sp|Q9Z0R4|ITSN1_MOUSE	335	sp|Q9Z0R4|ITSN1_MOUSE Intersectin-1 OS=Mus musculus OX=10090 GN=Itsn1 PE=1 SV=2	sp|Q9Z0R4|ITSN1_MOUSE	335	335	S	ISSSSVDQRLPEEPSSEDEQQPEKKLPVTFE	146.75	102.03	LPEEPS(0.013)S(0.987)EDEQQPEK	LPEEPS(-19)S(19)EDEQQPEK	7	2	0.74952	616486	692651	693159	667432	767412	869061	802251	812908	0.821043	0.0206707
Q9Z191	Eyes absent homolog 4	Eya4	FUNCTION: Tyrosine phosphatase that specifically dephosphorylates 'Tyr-142' of histone H2AX (H2AXY142ph). 'Tyr-142' phosphorylation of histone H2AX plays a central role in DNA repair and acts as a mark that distinguishes between apoptotic and repair responses to genotoxic stress. Promotes efficient DNA repair by dephosphorylating H2AX, promoting the recruitment of DNA repair complexes containing …	66.874	616	sp|Q9Z191|EYA4_MOUSE	338	sp|Q9Z191|EYA4_MOUSE Eyes absent homolog 4 OS=Mus musculus OX=10090 GN=Eya4 PE=2 SV=2	sp|Q9Z191|EYA4_MOUSE	338	338	S	SSGSKSRGRGRKNNPSPPPDSDLERVFVWDL	195.98	195.98	NNPS(1)PPPDSDLER	NNPS(120)PPPDS(-120)DLER	4	2	-1.0231e-05	1.07617e+06	1.12946e+06	1.1584e+06	1.12134e+06	1.27937e+06	1.36663e+06	1.26725e+06	1.30442e+06	0.859649	0.00976555
Q9Z1W9	STE20/SPS1-related proline-alanine-rich protein kinase	Stk39	FUNCTION: May act as a mediator of stress-activated signals. Mediates the inhibition of SLC4A4, SLC26A6 as well as CFTR activities by the WNK scaffolds, probably through phosphorylation (PubMed:21317537, PubMed:23542070). Phosphorylates RELT (PubMed:16530727). {ECO:0000269|PubMed:16530727, ECO:0000269|PubMed:21317537, ECO:0000269|PubMed:23542070}.	60.319	556	sp|Q9Z1W9|STK39_MOUSE	383	sp|Q9Z1W9|STK39_MOUSE STE20/SPS1-related proline-alanine-rich protein kinase OS=Mus musculus OX=10090 GN=Stk39 PE=1 SV=1	sp|Q9Z1W9|STK39_MOUSE	383	383	S	DIAQRAKKVRRVPGSSGHLHKTEDGDWEWSD	75.474	75.474	VPGS(0.031)S(0.969)GHLHK	VPGS(-15)S(15)GHLHK	5	2	-0.91766	305178	296138	278995	293437	242046	209981		226014	1.29832	0.0225401
Q9Z277	Tyrosine-protein kinase BAZ1B	Baz1b	FUNCTION: Atypical tyrosine-protein kinase that plays a central role in chromatin remodeling and acts as a transcription regulator. Involved in DNA damage response by phosphorylating 'Tyr-142' of histone H2AX (H2AXY142ph). H2AXY142ph plays a central role in DNA repair and acts as a mark that distinguishes between apoptotic and repair responses to genotoxic stress. Essential component of the WICH …	170.65	1479	sp|Q9Z277|BAZ1B_MOUSE	1464	sp|Q9Z277|BAZ1B_MOUSE Tyrosine-protein kinase BAZ1B OS=Mus musculus OX=10090 GN=Baz1b PE=1 SV=2	sp|Q9Z277|BAZ1B_MOUSE	1464	1464	S	KRRKFPDRLADDEGDSDSESVGQSRGRRQKK	416.64	306.01	LADDEGDS(1)DSESVGQSR	LADDEGDS(63)DS(-63)ES(-130)VGQS(-220)R	8	2	0.57957	766620	825708	788303	793543	483252	632110	605788	573717	1.38316	0.0109411
Q9Z277	Tyrosine-protein kinase BAZ1B	Baz1b	FUNCTION: Atypical tyrosine-protein kinase that plays a central role in chromatin remodeling and acts as a transcription regulator. Involved in DNA damage response by phosphorylating 'Tyr-142' of histone H2AX (H2AXY142ph). H2AXY142ph plays a central role in DNA repair and acts as a mark that distinguishes between apoptotic and repair responses to genotoxic stress. Essential component of the WICH …	170.65	1479	sp|Q9Z277|BAZ1B_MOUSE	1338	sp|Q9Z277|BAZ1B_MOUSE Tyrosine-protein kinase BAZ1B OS=Mus musculus OX=10090 GN=Baz1b PE=1 SV=2	sp|Q9Z277|BAZ1B_MOUSE	1338	1338	S	VDDLVLQTKRISRRQSLELQKCEDILHKLVK	169.81	160.98	RQS(1)LELQK	RQS(160)LELQK	3	2	-0.58314	508909	503991	507963	506954	406596	432131	373500	404076	1.2546	0.00379399
A1A5B6	TBC1 domain family member 25	Tbc1d25	FUNCTION: Acts as a GTPase-activating protein specific for RAB33B. Involved in the regulation of autophagosome maturation, the process in which autophagosomes fuse with endosomes and lysosomes. {ECO:0000250}.	82.574	742	sp|A1A5B6|TBC25_MOUSE	560	sp|A1A5B6|TBC25_MOUSE TBC1 domain family member 25 OS=Mus musculus OX=10090 GN=Tbc1d25 PE=1 SV=1	sp|A1A5B6|TBC25_MOUSE	560	560	S	SSQGPSGGGRLLRQASLDGLQQLRDNMGLRK	115.05	37.591	QAS(1)LDGLQQLR	QAS(38)LDGLQQLR	3	2	-1.0496	41524.4	47350.4	57028	48634.3	57053.9	59033.5	42312.5	52800	0.921104	0.581077
A2A3V1	A-kinase anchor protein 17B	Akap17b	FUNCTION: Splice factor regulating alternative splice site selection for certain mRNA precursors. {ECO:0000250}.	111.06	959	sp|A2A3V1|AK17B_MOUSE	704	sp|A2A3V1|AK17B_MOUSE A-kinase anchor protein 17B OS=Mus musculus OX=10090 GN=Akap17b PE=1 SV=2	sp|A2A3V1|AK17B_MOUSE	704	704	S	KIHSHGVKDSQHIRKSPVSSSLRSVDVGLPL	64.266	64.266	KS(1)PVSSSLR	KS(41)PVS(-41)S(-45)S(-45)LR	2	2	-1.0318	44293.5	41567.2		42930.3		39504.4	39067.5	39285.9	1.09277	0.118522
A2A5R2	Brefeldin A-inhibited guanine nucleotide-exchange protein 2	Arfgef2	FUNCTION: Promotes guanine-nucleotide exchange on ARF1 and ARF3 and to a lower extent on ARF5 and ARF6. Promotes the activation of ARF1/ARF5/ARF6 through replacement of GDP with GTP. Involved in the regulation of Golgi vesicular transport. Required for the integrity of the endosomal compartment. Involved in trafficking from the trans-Golgi network (TGN) to endosomes and is required for membrane a…	202.24	1792	sp|A2A5R2|BIG2_MOUSE	218	sp|A2A5R2|BIG2_MOUSE Brefeldin A-inhibited guanine nucleotide-exchange protein 2 OS=Mus musculus OX=10090 GN=Arfgef2 PE=1 SV=1	sp|A2A5R2|BIG2_MOUSE	218	218	S	QEARELEKPMQSKPQSPVIQATAGSPKFSRL	82.562	69.223	PQS(1)PVIQAT(0.274)AGS(0.726)PK	PQS(59)PVIQAT(-4.2)AGS(4.2)PK	3	2	1.328	63228	60009.6	57876.5	60371.4	77661.8	75422.8	53394.1	68826.2	0.877156	0.344672
A2A5R2	Brefeldin A-inhibited guanine nucleotide-exchange protein 2	Arfgef2	FUNCTION: Promotes guanine-nucleotide exchange on ARF1 and ARF3 and to a lower extent on ARF5 and ARF6. Promotes the activation of ARF1/ARF5/ARF6 through replacement of GDP with GTP. Involved in the regulation of Golgi vesicular transport. Required for the integrity of the endosomal compartment. Involved in trafficking from the trans-Golgi network (TGN) to endosomes and is required for membrane a…	202.24	1792	sp|A2A5R2|BIG2_MOUSE	227	sp|A2A5R2|BIG2_MOUSE Brefeldin A-inhibited guanine nucleotide-exchange protein 2 OS=Mus musculus OX=10090 GN=Arfgef2 PE=1 SV=1	sp|A2A5R2|BIG2_MOUSE	227	227	S	MQSKPQSPVIQATAGSPKFSRLKQSQAQSKP	243.86	206.73	PQSPVIQATAGS(1)PK	PQS(-170)PVIQAT(-53)AGS(53)PK	12	2	-0.059177	1.57366e+06	1.68803e+06	1.72678e+06	1.66282e+06	1.65605e+06	1.81263e+06	1.15997e+06	1.54288e+06	1.07774	0.584654
A2A5R2	Brefeldin A-inhibited guanine nucleotide-exchange protein 2	Arfgef2	FUNCTION: Promotes guanine-nucleotide exchange on ARF1 and ARF3 and to a lower extent on ARF5 and ARF6. Promotes the activation of ARF1/ARF5/ARF6 through replacement of GDP with GTP. Involved in the regulation of Golgi vesicular transport. Required for the integrity of the endosomal compartment. Involved in trafficking from the trans-Golgi network (TGN) to endosomes and is required for membrane a…	202.24	1792	sp|A2A5R2|BIG2_MOUSE	276	sp|A2A5R2|BIG2_MOUSE Brefeldin A-inhibited guanine nucleotide-exchange protein 2 OS=Mus musculus OX=10090 GN=Arfgef2 PE=1 SV=1	sp|A2A5R2|BIG2_MOUSE	276	276	S	GKVSLENGEAPRERGSPVSGRAEPSRGTDSG	108.5	108.5	ERGS(1)PVSGR	ERGS(57)PVS(-57)GR	4	2	0.28105	866890	888124	869944	874986	1.32216e+06	964082	1.22382e+06	1.17002e+06	0.747838	0.0510115
A2A690	Protein TANC2	Tanc2	FUNCTION: Scaffolding protein in the dendritic spines which acts as immobile postsynaptic posts able to recruit KIF1A-driven dense core vesicles to dendritic spines. {ECO:0000250|UniProtKB:F1LTE0}.	220.26	1994	sp|A2A690|TANC2_MOUSE	400	sp|A2A690|TANC2_MOUSE Protein TANC2 OS=Mus musculus OX=10090 GN=Tanc2 PE=1 SV=1	sp|A2A690|TANC2_MOUSE	400	400	S	ALSCHGTRMRQIASDSPHASPKHVDANRELP	64.064	64.064	QIAS(0.001)DS(0.995)PHAS(0.004)PK	QIAS(-30)DS(24)PHAS(-24)PK	6	2	-0.99897	94694.2	240752	91095.9	142181		99152.2	104459	101805	1.39659	0.571058
A2A6A1	G patch domain-containing protein 8	Gpatch8		164.99	1505	sp|A2A6A1|GPTC8_MOUSE	735	sp|A2A6A1|GPTC8_MOUSE G patch domain-containing protein 8 OS=Mus musculus OX=10090 GN=Gpatch8 PE=1 SV=1	sp|A2A6A1|GPTC8_MOUSE	735	735	S	ADSERGPKSEPPGSGSPAPPRRRRRAQDDSQ	109.47	109.47	SEPPGS(0.001)GS(0.999)PAPPR	S(-75)EPPGS(-31)GS(31)PAPPR	8	2	-0.30422	919625	943000	1.00358e+06	955401	1.07512e+06		981730	1.02843e+06	0.928993	0.221661
A2A6T1	Cerebellar degeneration-related protein 2-like	Cdr2l		53.212	465	sp|A2A6T1|CDR2L_MOUSE	154	sp|A2A6T1|CDR2L_MOUSE Cerebellar degeneration-related protein 2-like OS=Mus musculus OX=10090 GN=Cdr2l PE=1 SV=1	sp|A2A6T1|CDR2L_MOUSE	154	154	T	LEQLRIRREKRERRRTIHTFPCLKELCTSSR	97.277	74.424	T(1)IHTFPCLK	T(45)IHT(-45)FPCLK	1	2	0.32649	181507		277159	229333	302514	308507	211118	274046	0.836841	0.469052
A2A7S8	Uncharacterized protein KIAA1522	Kiaa1522		104.84	1013	sp|A2A7S8|K1522_MOUSE	402	sp|A2A7S8|K1522_MOUSE Uncharacterized protein KIAA1522 OS=Mus musculus OX=10090 GN=Kiaa1522 PE=1 SV=1	sp|A2A7S8|K1522_MOUSE	402	402	S	SNNVAPPPPGGSGRGSPSGGSTAETSDTASI	353.85	266.27	GS(0.999)PS(0.001)GGSTAETSDTASIR	GS(31)PS(-31)GGS(-110)T(-140)AET(-210)S(-230)DT(-250)AS(-260)IR	2	2	-0.54099	348305		372120	360212	297282	355081	302513	318292	1.1317	0.19777
A2A7S8	Uncharacterized protein KIAA1522	Kiaa1522		104.84	1013	sp|A2A7S8|K1522_MOUSE	543	sp|A2A7S8|K1522_MOUSE Uncharacterized protein KIAA1522 OS=Mus musculus OX=10090 GN=Kiaa1522 PE=1 SV=1	sp|A2A7S8|K1522_MOUSE	543	543	S	GTPTLPPKGLAVAPASPGKAQPPKPDRVTSL	71.219	40.224	GLAVAPAS(1)PGK	GLAVAPAS(40)PGK	8	2	-0.23709	32208.7	30127.8	34884.3	32406.9	31109.5	35249.9		33179.7	0.97671	0.764244
A2A9C3	KICSTOR complex protein SZT2	Szt2	FUNCTION: As part of the KICSTOR complex functions in the amino acid-sensing branch of the TORC1 signaling pathway. Recruits, in an amino acid-independent manner, the GATOR1 complex to the lysosomal membranes and allows its interaction with GATOR2 and the RAG GTPases. Functions upstream of the RAG GTPases and is required to negatively regulate mTORC1 signaling in absence of amino acids (By simila…	377.62	3431	sp|A2A9C3|SZT2_MOUSE	1641	sp|A2A9C3|SZT2_MOUSE KICSTOR complex protein SZT2 OS=Mus musculus OX=10090 GN=Szt2 PE=1 SV=1	sp|A2A9C3|SZT2_MOUSE	1641	1641	S	VELPPASDPQHHRSTSESSASFPRSPGQPSS	68.548	68.548	S(0.024)T(0.024)S(0.896)ES(0.045)S(0.01)AS(0.001)FPR	S(-16)T(-16)S(13)ES(-13)S(-20)AS(-30)FPR	3	2	-0.66004	64901.4		92176	78538.7	90298.9	93355.5	79432.3	87695.6	0.895584	0.485304
A2AGH6	Mediator of RNA polymerase II transcription subunit 12	Med12	FUNCTION: Component of the Mediator complex, a coactivator involved in the regulated transcription of nearly all RNA polymerase II-dependent genes. Mediator functions as a bridge to convey information from gene-specific regulatory proteins to the basal RNA polymerase II transcription machinery. Mediator is recruited to promoters by direct interactions with regulatory proteins and serves as a scaf…	244.56	2190	sp|A2AGH6|MED12_MOUSE	699	sp|A2AGH6|MED12_MOUSE Mediator of RNA polymerase II transcription subunit 12 OS=Mus musculus OX=10090 GN=Med12 PE=1 SV=1	sp|A2AGH6|MED12_MOUSE	699	699	S	DFSLFSPTMPCEGKGSPSPEKPDVEKEVKPP	116.36	116.36	GS(0.99)PS(0.01)PEKPDVEK	GS(20)PS(-20)PEKPDVEK	2	2	-0.2097	318040	189506	177593	228379	168366	190212		179289	1.27381	0.463768
A2AGX3	PR domain-containing protein 11	Prdm11	FUNCTION: May be involved in transcription regulation. {ECO:0000250|UniProtKB:Q9NQV5}.	63.383	565	sp|A2AGX3|PRD11_MOUSE	29	sp|A2AGX3|PRD11_MOUSE PR domain-containing protein 11 OS=Mus musculus OX=10090 GN=Prdm11 PE=1 SV=1	sp|A2AGX3|PRD11_MOUSE	29	29	S	AAVGDMVTVVKTEVCSPLRDQEYGQPCSRRL	40.372	36.502	T(0.012)EVCS(0.985)PLRDQEY(0.002)GQPCS(0.001)R	T(-19)EVCS(19)PLRDQEY(-27)GQPCS(-32)R	5	3	1.0436	26099.9	60825.1	64915.8	50613.6	52785.6	95163.1	63803.7	70584.2	0.717068	0.321942
A2AHC3	Calmodulin-regulated spectrin-associated protein 1	Camsap1	FUNCTION: Key microtubule-organizing protein that specifically binds the minus-end of non-centrosomal microtubules and regulates their dynamics and organization. Specifically recognizes growing microtubule minus-ends and stabilizes microtubules. Acts on free microtubule minus-ends that are not capped by microtubule-nucleating proteins or other factors and protects microtubule minus-ends from depo…	175.89	1581	sp|A2AHC3|CAMP1_MOUSE	1133	sp|A2AHC3|CAMP1_MOUSE Calmodulin-regulated spectrin-associated protein 1 OS=Mus musculus OX=10090 GN=Camsap1 PE=1 SV=1	sp|A2AHC3|CAMP1_MOUSE	1133	1133	S	TLPQSRSLPPSTHPRSPSDPGGELPEKCLFD	144.51	144.51	S(0.999)PS(0.001)DPGGELPEK	S(29)PS(-29)DPGGELPEK	1	2	-0.56385	272608	287930	291375	283971	224765	319716	256140	266874	1.06407	0.581148
A2AIV2	Protein virilizer homolog	Virma	FUNCTION: Associated component of the WMM complex, a complex that mediates N6-methyladenosine (m6A) methylation of RNAs, a modification that plays a role in the efficiency of mRNA splicing and RNA processing. Acts as a key regulator of m6A methylation by promoting m6A methylation of mRNAs in the 3'-UTR near the stop codon: recruits the catalytic core components METTL3 and METTL14, thereby guiding…	201.44	1811	sp|A2AIV2|VIR_MOUSE	1578	sp|A2AIV2|VIR_MOUSE Protein virilizer homolog OS=Mus musculus OX=10090 GN=Virma PE=1 SV=1	sp|A2AIV2|VIR_MOUSE	1578	1578	S	DLHSELERSFLSEPSSPGRSKTTKGFKLGKH	213.77	213.77	SFLSEPS(0.001)S(0.999)PGR	S(-170)FLS(-94)EPS(-31)S(31)PGR	8	2	0.23197	1.66497e+06	1.95985e+06	1.88043e+06	1.83508e+06	1.87544e+06	2.22335e+06		2.04939e+06	0.895428	0.302288
A2AJI0	MAP7 domain-containing protein 1	Map7d1		93.275	846	sp|A2AJI0|MA7D1_MOUSE	368	sp|A2AJI0|MA7D1_MOUSE MAP7 domain-containing protein 1 OS=Mus musculus OX=10090 GN=Map7d1 PE=1 SV=1	sp|A2AJI0|MA7D1_MOUSE	368	368	S	RTHPSAAVPVCPRSASASPLTPCSAPRSAHR	77.696	77.431	S(0.129)AS(0.86)AS(0.011)PLTPCSAPR	S(-8.2)AS(8.2)AS(-19)PLT(-56)PCS(-73)APR	3	2	-0.0052776	116353	145979	139530	133954	108301	166659	89701.7	121554	1.10201	0.644195
A2AJI0	MAP7 domain-containing protein 1	Map7d1		93.275	846	sp|A2AJI0|MA7D1_MOUSE	118	sp|A2AJI0|MA7D1_MOUSE MAP7 domain-containing protein 1 OS=Mus musculus OX=10090 GN=Map7d1 PE=1 SV=1	sp|A2AJI0|MA7D1_MOUSE	118	118	S	TGPREAKPSRRSSQPSPTTVPASDSPPAKQD	101.57	96.204	SSQPS(0.995)PT(0.004)T(0.001)VPASDSPPAK	S(-36)S(-36)QPS(24)PT(-24)T(-32)VPAS(-58)DS(-68)PPAK	5	2	-0.12136	1.09546e+06	1.01371e+06	999878	1.03635e+06	1.331e+06	1.6749e+06	1.20972e+06	1.40521e+06	0.737506	0.0607518
A2AJI0	MAP7 domain-containing protein 1	Map7d1		93.275	846	sp|A2AJI0|MA7D1_MOUSE	256	sp|A2AJI0|MA7D1_MOUSE MAP7 domain-containing protein 1 OS=Mus musculus OX=10090 GN=Map7d1 PE=1 SV=1	sp|A2AJI0|MA7D1_MOUSE	256	256	S	HSSPGRKTSGSRCSVSAVNLPKHVDSIINKR	81.799	66.953	CS(0.003)VS(0.997)AVNLPK	CS(-25)VS(25)AVNLPK	4	2	0.3451	21377.3	28460.5	29318.2	26385.3	19732	28349		24040.5	1.09753	0.643138
A2AJI0	MAP7 domain-containing protein 1	Map7d1		93.275	846	sp|A2AJI0|MA7D1_MOUSE	115	sp|A2AJI0|MA7D1_MOUSE MAP7 domain-containing protein 1 OS=Mus musculus OX=10090 GN=Map7d1 PE=1 SV=1	sp|A2AJI0|MA7D1_MOUSE	115	115	S	PTATGPREAKPSRRSSQPSPTTVPASDSPPA	127.38	113.93	RS(0.073)S(0.926)QPS(0.001)PTTVPASDSPPAK	RS(-11)S(11)QPS(-31)PT(-60)T(-73)VPAS(-110)DS(-110)PPAK	3	3	0.77426		1.01371e+06	111145	562427		1.19913e+06	919936	1.05953e+06	0.530825	0.403024
A2AJK6	Chromodomain-helicase-DNA-binding protein 7	Chd7	FUNCTION: Probable transcription regulator. Maybe involved in the in 45S precursor rRNA production (By similarity). {ECO:0000250}.	334.06	2986	sp|A2AJK6|CHD7_MOUSE	2548	sp|A2AJK6|CHD7_MOUSE Chromodomain-helicase-DNA-binding protein 7 OS=Mus musculus OX=10090 GN=Chd7 PE=1 SV=1	sp|A2AJK6|CHD7_MOUSE	2548	2548	S	AFEEDIETPPIRNIPSPGQLDPDTRIPVINL	89.923	89.923	NIPS(1)PGQLDPDTR	NIPS(68)PGQLDPDT(-68)R	4	2	-0.0081317	235175	244916	248625	242906	280350	262388	238846	260528	0.932359	0.236606
A2AJT4	Arginine/serine-rich protein PNISR	Pnisr		92.114	805	sp|A2AJT4|PNISR_MOUSE	211	sp|A2AJT4|PNISR_MOUSE Arginine/serine-rich protein PNISR OS=Mus musculus OX=10090 GN=Pnisr PE=1 SV=1	sp|A2AJT4|PNISR_MOUSE	211	211	S	QNRRERPPSFRDRQRSPIALPVKQEPPQIDA	179.98	37.591	S(1)PIALPVK	S(38)PIALPVK	1	2	-0.13583	301109	395087	405023	367073	304254	324950	228002	285735	1.28466	0.140429
A2ALU4	Protein Shroom2	Shroom2	FUNCTION: May be involved in endothelial cell morphology changes during cell spreading. In the retinal pigment epithelium, may regulate the biogenesis of melanosomes and promote their association with the apical cell surface by inducing gamma-tubulin redistribution. {ECO:0000269|PubMed:16684770, ECO:0000269|PubMed:16987870}.	164.7	1481	sp|A2ALU4|SHRM2_MOUSE	236	sp|A2ALU4|SHRM2_MOUSE Protein Shroom2 OS=Mus musculus OX=10090 GN=Shroom2 PE=1 SV=1	sp|A2ALU4|SHRM2_MOUSE	236	236	S	CSSTPDHTLPKADASSTENILYKVGLWEASR	91.032	85.081	ADAS(0.007)S(0.946)T(0.047)ENILYK	ADAS(-21)S(13)T(-13)ENILY(-71)K	5	2	-0.14001	139931	161225	157406	152854	146840	185643	130651	154378	0.990129	0.935106
A2ALU4	Protein Shroom2	Shroom2	FUNCTION: May be involved in endothelial cell morphology changes during cell spreading. In the retinal pigment epithelium, may regulate the biogenesis of melanosomes and promote their association with the apical cell surface by inducing gamma-tubulin redistribution. {ECO:0000269|PubMed:16684770, ECO:0000269|PubMed:16987870}.	164.7	1481	sp|A2ALU4|SHRM2_MOUSE	1165	sp|A2ALU4|SHRM2_MOUSE Protein Shroom2 OS=Mus musculus OX=10090 GN=Shroom2 PE=1 SV=1	sp|A2ALU4|SHRM2_MOUSE	1165	1165	S	RPPSTPAPPVRDSCSSPPSLNYGKAKEKTMD	181.08	174.72	DSCSS(1)PPSLNYGK	DS(-81)CS(-35)S(35)PPS(-74)LNY(-140)GK	5	2	-0.49934	783472	898187	874240	851966	866671	1.03433e+06	686253	862417	0.987882	0.926481
A2AN08	E3 ubiquitin-protein ligase UBR4	Ubr4	FUNCTION: E3 ubiquitin-protein ligase which is a component of the N-end rule pathway. Recognizes and binds to proteins bearing specific N-terminal residues that are destabilizing according to the N-end rule, leading to their ubiquitination and subsequent degradation. Together with clathrin, forms meshwork structures involved in membrane morphogenesis and cytoskeletal organization. Regulates integ…	572.28	5180	sp|A2AN08|UBR4_MOUSE	2715	sp|A2AN08|UBR4_MOUSE E3 ubiquitin-protein ligase UBR4 OS=Mus musculus OX=10090 GN=Ubr4 PE=1 SV=1	sp|A2AN08|UBR4_MOUSE	2715	2715	S	RVLRPRNKRRHVTLPSSPRSNTPMGDKDDDD	171.34	155.57	HVTLPS(0.857)S(0.143)PR	HVT(-46)LPS(7.8)S(-7.8)PR	6	2	-0.33172		2.05057e+06	1.95866e+06	2.00462e+06	59179.6	1.98448e+06		1.02183e+06	1.96179	0.415121
A2AN08	E3 ubiquitin-protein ligase UBR4	Ubr4	FUNCTION: E3 ubiquitin-protein ligase which is a component of the N-end rule pathway. Recognizes and binds to proteins bearing specific N-terminal residues that are destabilizing according to the N-end rule, leading to their ubiquitination and subsequent degradation. Together with clathrin, forms meshwork structures involved in membrane morphogenesis and cytoskeletal organization. Regulates integ…	572.28	5180	sp|A2AN08|UBR4_MOUSE	2716	sp|A2AN08|UBR4_MOUSE E3 ubiquitin-protein ligase UBR4 OS=Mus musculus OX=10090 GN=Ubr4 PE=1 SV=1	sp|A2AN08|UBR4_MOUSE	2716	2716	S	VLRPRNKRRHVTLPSSPRSNTPMGDKDDDDD	187.1	106	HVTLPS(0.015)S(0.985)PR	HVT(-46)LPS(-18)S(18)PR	7	2	-0.23198	1.73906e+06	1.98458e+06	60739.1	1.26146e+06	1.86211e+06		1.85383e+06	1.85797e+06	0.678945	0.500297
A2AQ25	Sickle tail protein	Skt	FUNCTION: Required for normal development of intervertebral disks. {ECO:0000269|PubMed:16204209}.	213.03	1946	sp|A2AQ25|SKT_MOUSE	361	sp|A2AQ25|SKT_MOUSE Sickle tail protein OS=Mus musculus OX=10090 GN=Skt PE=1 SV=1	sp|A2AQ25|SKT_MOUSE	361	361	S	IPRDRLSSLPVSRSISPSPSAILERRDVKPD	76.563	76.563	S(0.002)IS(0.994)PS(0.003)PSAILER	S(-26)IS(25)PS(-25)PS(-38)AILER	3	2	-0.98371	71960.3	83263.8	90035.4	81753.2	87782.5		50975.9	69379.2	1.17835	0.478178
A2AQ25	Sickle tail protein	Skt	FUNCTION: Required for normal development of intervertebral disks. {ECO:0000269|PubMed:16204209}.	213.03	1946	sp|A2AQ25|SKT_MOUSE	1843	sp|A2AQ25|SKT_MOUSE Sickle tail protein OS=Mus musculus OX=10090 GN=Skt PE=1 SV=1	sp|A2AQ25|SKT_MOUSE	1843	1843	S	PNAPATKPSIASTPLSPQAGRSAHSASLIPS	65.212	61.23	PSIAS(0.001)T(0.003)PLS(0.997)PQAGR	PS(-54)IAS(-30)T(-26)PLS(26)PQAGR	9	2	0.027834		61889.8	57525.9	59707.8	55076	64158.3		59617.1	1.00152	0.98727
A2AQH4	BCL-6 corepressor-like protein 1	Bcorl1	FUNCTION: Transcriptional corepressor. May specifically inhibit gene expression when recruited to promoter regions by sequence specific DNA-binding proteins such as BCL6. This repression may be mediated at least in part by histone deacetylase activities which can associate with this corepressor (By similarity). {ECO:0000250|UniProtKB:Q5H9F3}.	190.48	1781	sp|A2AQH4|BCORL_MOUSE	1474	sp|A2AQH4|BCORL_MOUSE BCL-6 corepressor-like protein 1 OS=Mus musculus OX=10090 GN=Bcorl1 PE=2 SV=1	sp|A2AQH4|BCORL_MOUSE	1474	1474	S	TPSKYRSAGPEEASESPTARQIPPEARRLIV	98.328	98.328	SAGPEEAS(0.126)ES(0.871)PT(0.003)AR	S(-85)AGPEEAS(-8.4)ES(8.4)PT(-25)AR	10	2	-1.2821		17239.5	19400.4	18319.9		15671.8	17896.7	16784.2	1.0915	0.426415
A2AQP0	Myosin-7B	Myh7b	FUNCTION: Involved in muscle contraction. {ECO:0000250}.	221.49	1941	sp|A2AQP0|MYH7B_MOUSE	127	sp|A2AQP0|MYH7B_MOUSE Myosin-7B OS=Mus musculus OX=10090 GN=Myh7b PE=3 SV=1	sp|A2AQP0|MYH7B_MOUSE	127	127	Y	MIYTYSGLFCVTINPYKWLPVYTAAVVAAYK	3.8499	3.8499	WMIY(0.549)T(0.475)Y(0.467)S(0.482)GLFCVT(0.429)INPY(0.598)K	WMIY(1.6)T(0)Y(-0.21)S(0)GLFCVT(-2.6)INPY(2.6)K	17	2	1.6912		1.04205e+06	933202	987628	871074	149587	1.04194e+06	687533	1.43648	0.460418
A2AQP0	Myosin-7B	Myh7b	FUNCTION: Involved in muscle contraction. {ECO:0000250}.	221.49	1941	sp|A2AQP0|MYH7B_MOUSE	114	sp|A2AQP0|MYH7B_MOUSE Myosin-7B OS=Mus musculus OX=10090 GN=Myh7b PE=3 SV=1	sp|A2AQP0|MYH7B_MOUSE	114	114	Y	AVLHNLRQRYARWMIYTYSGLFCVTINPYKW	3.8499	2.7151	WMIY(0.557)T(0.512)Y(0.507)S(0.512)GLFCVT(0.433)INPY(0.479)K	WMIY(1.4)T(0.17)Y(-0.17)S(0.17)GLFCVT(-1.5)INPY(-1.5)K	4	2	1.6514	1.20807e+06	1.04205e+06	933202	1.06111e+06	871074	149587	1.04194e+06	687533	1.54335	0.259974
A2ARV4	Low-density lipoprotein receptor-related protein 2	Lrp2	FUNCTION: Multiligand endocytic receptor. Acts together with CUBN to mediate endocytosis of high-density lipoproteins (PubMed:10766831). Mediates receptor-mediated uptake of polybasic drugs such as aprotinin, aminoglycosides and polymyxin B (By similarity). In the kidney, mediates the tubular uptake and clearance of leptin (PubMed:22841573). Also mediates transport of leptin across the blood-brai…	519.2	4660	sp|A2ARV4|LRP2_MOUSE	4624	sp|A2ARV4|LRP2_MOUSE Low-density lipoprotein receptor-related protein 2 OS=Mus musculus OX=10090 GN=Lrp2 PE=1 SV=1	sp|A2ARV4|LRP2_MOUSE	4624	4624	S	MDTEQKEAVAVAPPPSPSLPAKASKRSSTPG	105.94	70.638	EAVAVAPPPS(0.933)PS(0.067)LPAK	EAVAVAPPPS(11)PS(-11)LPAK	10	2	-0.25924	394429	471861	485636	450642	564957	390838	419626	458474	0.982918	0.903892
A2AWT3	Ataxin-7-like protein 3	Atxn7l3	FUNCTION: Component of the transcription regulatory histone acetylation (HAT) complex SAGA, a multiprotein complex that activates transcription by remodeling chromatin and mediating histone acetylation and deubiquitination. Within the SAGA complex, participates in a subcomplex that specifically deubiquitinates both histones H2A and H2B. The SAGA complex is recruited to specific gene promoters by …	38.594	347	sp|A2AWT3|AT7L3_MOUSE	281	sp|A2AWT3|AT7L3_MOUSE Ataxin-7-like protein 3 OS=Mus musculus OX=10090 GN=Atxn7l3 PE=1 SV=1	sp|A2AWT3|AT7L3_MOUSE	281	281	S	QALISRLQWDGSSDLSPSDSGSSKTSENQGW	125.25	125.25	LQWDGSSDLS(0.998)PS(0.001)DSGSSK	LQWDGS(-42)S(-42)DLS(29)PS(-29)DS(-37)GS(-52)S(-52)K	10	2	-0.025029	115597	163769	157198	145521	113455	140235		126845	1.14724	0.456064
A2BH40	AT-rich interactive domain-containing protein 1A	Arid1a	FUNCTION: Involved in transcriptional activation and repression of select genes by chromatin remodeling (alteration of DNA-nucleosome topology). Component of SWI/SNF chromatin remodeling complexes that carry out key enzymatic activities, changing chromatin structure by altering DNA-histone contacts within a nucleosome in an ATP-dependent manner. Binds DNA non-specifically (PubMed:22952240, PubMed…	242.09	2283	sp|A2BH40|ARI1A_MOUSE	365	sp|A2BH40|ARI1A_MOUSE AT-rich interactive domain-containing protein 1A OS=Mus musculus OX=10090 GN=Arid1a PE=1 SV=1	sp|A2BH40|ARI1A_MOUSE	365	365	S	AVSGGAQQRSHHAPMSPGSSGGGGQPLARTP	79.182	79.182	S(0.005)HHAPMS(0.987)PGS(0.008)SGGGGQPLAR	S(-23)HHAPMS(21)PGS(-21)S(-37)GGGGQPLAR	7	3	0.24145	72212.8	109036	101575	94274.3	53298.6	49846.8		51572.7	1.82799	0.0609266
A2BH40	AT-rich interactive domain-containing protein 1A	Arid1a	FUNCTION: Involved in transcriptional activation and repression of select genes by chromatin remodeling (alteration of DNA-nucleosome topology). Component of SWI/SNF chromatin remodeling complexes that carry out key enzymatic activities, changing chromatin structure by altering DNA-histone contacts within a nucleosome in an ATP-dependent manner. Binds DNA non-specifically (PubMed:22952240, PubMed…	242.09	2283	sp|A2BH40|ARI1A_MOUSE	697	sp|A2BH40|ARI1A_MOUSE AT-rich interactive domain-containing protein 1A OS=Mus musculus OX=10090 GN=Arid1a PE=1 SV=1	sp|A2BH40|ARI1A_MOUSE	697	697	S	FSPHTSPHLPGIRGPSPSPVGSPASVAQSRS	244.64	244.64	GPS(1)PSPVGSPASVAQSR	GPS(45)PS(-45)PVGS(-160)PAS(-210)VAQS(-240)R	3	2	-0.35048	806168	912303	882503	866991	790728	1.01662e+06	592468	799939	1.08382	0.624232
A6H619	PHD and RING finger domain-containing protein 1	Phrf1		184.08	1682	sp|A6H619|PHRF1_MOUSE	1201	sp|A6H619|PHRF1_MOUSE PHD and RING finger domain-containing protein 1 OS=Mus musculus OX=10090 GN=Phrf1 PE=1 SV=2	sp|A6H619|PHRF1_MOUSE	1201	1201	S	KRAHSPEKKGPVREVSPAPATQGESRQDGDH	124.24	87.727	EVS(1)PAPATQGESR	EVS(66)PAPAT(-66)QGES(-86)R	3	2	-1.1451	501915	509635	514632	508727	545574		518593	532083	0.956105	0.126788
A6X919	Probable C-mannosyltransferase DPY19L1	Dpy19l1	FUNCTION: Probable C-mannosyltransferase that mediates C-mannosylation of tryptophan residues on target proteins. {ECO:0000250}.	84.186	746	sp|A6X919|D19L1_MOUSE	23	sp|A6X919|D19L1_MOUSE Probable C-mannosyltransferase DPY19L1 OS=Mus musculus OX=10090 GN=Dpy19l1 PE=1 SV=1	sp|A6X919|D19L1_MOUSE	23	23	S	KHRDAAPRPPRSARSSPPPLSGASEVDAGEL	185.67	124.59	S(0.28)S(0.719)PPPLS(0.001)GASEVDAGELGSER	S(-4.1)S(4.1)PPPLS(-30)GAS(-84)EVDAGELGS(-120)ER	2	2	-0.42999		1.43999e+06	1.47631e+06	1.45815e+06	1.42739e+06		1.17305e+06	1.30022e+06	1.12146	0.343926
B1AY10	Transcriptional repressor NF-X1	Nfx1	FUNCTION: Binds to the X-box motif of MHC class II genes and represses their expression. May play an important role in regulating the duration of an inflammatory response by limiting the period in which MHC class II molecules are induced by interferon-gamma. Together with PABPC1 or PABPC4, acts as a coactivator for TERT expression. Mediates E2-dependent ubiquitination. {ECO:0000269|PubMed:1204774…	123.81	1114	sp|B1AY10|NFX1_MOUSE	147	sp|B1AY10|NFX1_MOUSE Transcriptional repressor NF-X1 OS=Mus musculus OX=10090 GN=Nfx1 PE=1 SV=1	sp|B1AY10|NFX1_MOUSE	147	147	S	ESVARSESGTNPREHSPSESEKEVVIADPRG	144.2	124.77	EHS(0.997)PS(0.003)ESEKEVVIADPR	EHS(25)PS(-25)ES(-39)EKEVVIADPR	3	3	0.9227		396065	408069	402067		452231	250409	351320	1.14445	0.66548
B1AZA5	Transmembrane protein 245	Tmem245		97.356	876	sp|B1AZA5|TM245_MOUSE	327	sp|B1AZA5|TM245_MOUSE Transmembrane protein 245 OS=Mus musculus OX=10090 GN=Tmem245 PE=1 SV=1	sp|B1AZA5|TM245_MOUSE	327	327	S	ALSASSSSSSRSSPSSPSPTLGRQRPEMGTF	56.938	56.938	S(0.002)S(0.002)PS(0.033)S(0.931)PS(0.016)PT(0.016)LGR	S(-26)S(-26)PS(-14)S(14)PS(-18)PT(-18)LGR	5	2	-0.40102	198049		209942	203996	233108		197121	215115	0.948313	0.616801
B1AZA5	Transmembrane protein 245	Tmem245		97.356	876	sp|B1AZA5|TM245_MOUSE	12	sp|B1AZA5|TM245_MOUSE Transmembrane protein 245 OS=Mus musculus OX=10090 GN=Tmem245 PE=1 SV=1	sp|B1AZA5|TM245_MOUSE	12	12	S	____MADRGGPAEAPSPRGSPRPESRAPRTV	131.54	99.589	GGPAEAPS(1)PR	GGPAEAPS(100)PR	8	2	0.18329	692934	656357	540953	630081	530932	691432	544930	589098	1.06957	0.583389
B2RQC6	CAD protein	Cad	FUNCTION: This protein is a 'fusion' protein encoding four enzymatic activities of the pyrimidine pathway (GATase, CPSase, ATCase and DHOase). {ECO:0000250|UniProtKB:P27708}.	243.24	2225	sp|B2RQC6|PYR1_MOUSE	1859	sp|B2RQC6|PYR1_MOUSE CAD protein OS=Mus musculus OX=10090 GN=Cad PE=1 SV=1	sp|B2RQC6|PYR1_MOUSE	1859	1859	S	LPDGRFHLPPRIHRASDPGLPAEEPKEKPPR	155.08	85.562	IHRAS(1)DPGLPAEEPK	IHRAS(86)DPGLPAEEPK	5	3	0.7677	1.53535e+06	1.6284e+06	1.64961e+06	1.60445e+06	1.36345e+06	1.69848e+06	1.04896e+06	1.3703e+06	1.17088	0.286993
B2RQC6	CAD protein	Cad	FUNCTION: This protein is a 'fusion' protein encoding four enzymatic activities of the pyrimidine pathway (GATase, CPSase, ATCase and DHOase). {ECO:0000250|UniProtKB:P27708}.	243.24	2225	sp|B2RQC6|PYR1_MOUSE	1406	sp|B2RQC6|PYR1_MOUSE CAD protein OS=Mus musculus OX=10090 GN=Cad PE=1 SV=1	sp|B2RQC6|PYR1_MOUSE	1406	1406	S	LVINLSMRGAGGRRLSSFVTKGYRTRRLAAD	101.45	94.66	RLS(0.956)S(0.044)FVTK	RLS(13)S(-13)FVT(-51)K	3	2	-0.82231	131900	182870	186071	166947	179769	210565	122111	170815	0.977354	0.907616
B2RUJ5	Amyloid-beta A4 precursor protein-binding family A member 1	Apba1	FUNCTION: Putative function in synaptic vesicle exocytosis by binding to Munc18-1, an essential component of the synaptic vesicle exocytotic machinery. May modulate processing of the amyloid-beta precursor protein (APP) and hence formation of AAP-beta (By similarity). Component of the LIN-10-LIN-2-LIN-7 complex, which associates with the motor protein KIF17 to transport vesicles containing N-meth…	92.908	842	sp|B2RUJ5|APBA1_MOUSE	573	sp|B2RUJ5|APBA1_MOUSE Amyloid-beta A4 precursor protein-binding family A member 1 OS=Mus musculus OX=10090 GN=Apba1 PE=1 SV=2	sp|B2RUJ5|APBA1_MOUSE	573	573	S	NIVVLMARRRMPRSNSQENVEASHPSQDGKR	133.29	50.621	S(0.005)NS(0.995)QENVEASHPSQDGKR	S(-23)NS(23)QENVEAS(-43)HPS(-47)QDGKR	3	3	-2.1117	329135	298415		313775	320588	314224	269974	301595	1.04038	0.640369
B2RUJ5	Amyloid-beta A4 precursor protein-binding family A member 1	Apba1	FUNCTION: Putative function in synaptic vesicle exocytosis by binding to Munc18-1, an essential component of the synaptic vesicle exocytotic machinery. May modulate processing of the amyloid-beta precursor protein (APP) and hence formation of AAP-beta (By similarity). Component of the LIN-10-LIN-2-LIN-7 complex, which associates with the motor protein KIF17 to transport vesicles containing N-meth…	92.908	842	sp|B2RUJ5|APBA1_MOUSE	317	sp|B2RUJ5|APBA1_MOUSE Amyloid-beta A4 precursor protein-binding family A member 1 OS=Mus musculus OX=10090 GN=Apba1 PE=1 SV=2	sp|B2RUJ5|APBA1_MOUSE	317	317	S	QDLERAPTPGGGHPDSPGLPAPAGQQQRVVG	20.112	19.51	APT(0.072)PGGGHPDS(0.928)PGLPAPAGQQQR	APT(-11)PGGGHPDS(11)PGLPAPAGQQQR	11	3	0.027287	32052.6	61718.2	45991.3	46587.4	38740	78597.3		58668.7	0.794076	0.560723
B2RWS6	Histone acetyltransferase p300	Ep300	FUNCTION: Functions as histone acetyltransferase and regulates transcription via chromatin remodeling (By similarity). Acetylates all four core histones in nucleosomes (By similarity). Histone acetylation gives an epigenetic tag for transcriptional activation (By similarity). Mediates cAMP-gene regulation by binding specifically to phosphorylated CREB protein (PubMed:18486321, PubMed:24216764). M…	263.3	2412	sp|B2RWS6|EP300_MOUSE;sp|P45481|CBP_MOUSE	2325;2363	sp|B2RWS6|EP300_MOUSE Histone acetyltransferase p300 OS=Mus musculus OX=10090 GN=Ep300 PE=1 SV=2;sp|P45481|CBP_MOUSE Histone lysine acetyltransferase CREBBP OS=Mus musculus OX=10090 GN=Crebbp PE=1 SV=3	sp|B2RWS6|EP300_MOUSE;sp|P45481|CBP_MOUSE	2325;2363	2363	S	VPSPRPQSQPPHSSPSPRMQPQPSPHHVSPQ;VQSPRPQSQPPHSSPSPRIQPQPSPHHVSPQ	91.1	91.1	PQSQPPHS(0.001)S(0.005)PS(0.994)PR	PQS(-77)QPPHS(-31)S(-23)PS(23)PR	11	2	1.5601	49732.1		47798.3	48765.2	38956.4	31454.1	22885.7	31098.8	1.56808	0.0611747
B2RY04	Dedicator of cytokinesis protein 5	Dock5	FUNCTION: Guanine nucleotide exchange factor (GEF) for Rho and Rac. GEF proteins activate small GTPases by exchanging bound GDP for free GTP (PubMed:18396277). Along with DOCK1, mediates CRK/CRKL regulation of epithelial and endothelial cell spreading and migration on type IV collagen (By similarity). {ECO:0000250|UniProtKB:Q9H7D0, ECO:0000269|PubMed:18396277}.	214.43	1868	sp|B2RY04|DOCK5_MOUSE	1832	sp|B2RY04|DOCK5_MOUSE Dedicator of cytokinesis protein 5 OS=Mus musculus OX=10090 GN=Dock5 PE=1 SV=2	sp|B2RY04|DOCK5_MOUSE	1832	1832	S	PPPPKSKPYESSQRNSAEIAPPLPVRRDSKA	107.6	67.887	NS(1)AEIAPPLPVR	NS(68)AEIAPPLPVR	2	2	0.072915	155192	182993	246014	194733	237816	338568		288192	0.675705	0.164941
B7ZNG0	Kinesin-like protein KIF7	Kif7	FUNCTION: Essential for hedgehog signaling regulation: acts as both a negative and positive regulator of sonic hedgehog (Shh) and Indian hedgehog (Ihh) pathways, acting downstream of SMO, through both SUFU-dependent and -independent mechanisms. Involved in the regulation of microtubular dynamics. Required for proper organization of the ciliary tip and control of ciliary localization of SUFU-GLI2 …	151.62	1348	sp|B7ZNG0|KIF7_MOUSE	900	sp|B7ZNG0|KIF7_MOUSE Kinesin-like protein KIF7 OS=Mus musculus OX=10090 GN=Kif7 PE=1 SV=1	sp|B7ZNG0|KIF7_MOUSE	900	900	S	KTEEIAAFQRKRRSGSNGSVVSLEQQQKIEE	261.56	261.56	S(0.001)GS(0.996)NGS(0.003)VVSLEQQQK	S(-29)GS(25)NGS(-25)VVS(-160)LEQQQK	3	2	-0.48201	368482	392052	379535	380023	377195	415318	301134	364549	1.04245	0.674794
B7ZNG0	Kinesin-like protein KIF7	Kif7	FUNCTION: Essential for hedgehog signaling regulation: acts as both a negative and positive regulator of sonic hedgehog (Shh) and Indian hedgehog (Ihh) pathways, acting downstream of SMO, through both SUFU-dependent and -independent mechanisms. Involved in the regulation of microtubular dynamics. Required for proper organization of the ciliary tip and control of ciliary localization of SUFU-GLI2 …	151.62	1348	sp|B7ZNG0|KIF7_MOUSE	662	sp|B7ZNG0|KIF7_MOUSE Kinesin-like protein KIF7 OS=Mus musculus OX=10090 GN=Kif7 PE=1 SV=1	sp|B7ZNG0|KIF7_MOUSE	662	662	S	NGISNWSQRAGLSPGSPPDRKGPEVCPEEPA	93.162	69.641	AGLSPGS(1)PPDR	AGLS(-40)PGS(40)PPDR	7	2	0.97326	241143	287953	277159	268752		274664	249161	261912	1.02611	0.761659
B9EJ80	PDZ domain-containing protein 8	Pdzd8	FUNCTION: Molecular tethering protein that connects endoplasmic reticulum and mitochondria membranes (PubMed:29097544). PDZD8-dependent endoplasmic reticulum-mitochondria membrane tethering is essential for endoplasmic reticulum-mitochondria Ca(2+) transfer (PubMed:29097544). In neurons, involved in the regulation of dendritic Ca(2+) dynamics by regulating mitochondrial Ca(2+) uptake in neurons (…	127.74	1147	sp|B9EJ80|PDZD8_MOUSE	515	sp|B9EJ80|PDZD8_MOUSE PDZ domain-containing protein 8 OS=Mus musculus OX=10090 GN=Pdzd8 PE=1 SV=1	sp|B9EJ80|PDZD8_MOUSE	515	515	S	RVQTELKEETQPLSHSPKRTPTTLSIKPLGA	121.86	121.86	EETQPLS(0.007)HS(0.993)PK	EET(-63)QPLS(-22)HS(22)PK	9	2	-0.29691		57188.7	61884.2	59536.4	57686.6	52063.1	43997.9	51249.2	1.16171	0.223654
B9EKI3	TATA element modulatory factor	Tmf1	FUNCTION: Potential coactivator of the androgen receptor. May play critical roles in two RAB6-dependent retrograde transport processes: one from endosomes to the Golgi and the other from the Golgi to the ER (By similarity). Mediates STAT3 degradation. {ECO:0000250, ECO:0000269|PubMed:15467733}.	121.8	1091	sp|B9EKI3|TMF1_MOUSE	340	sp|B9EKI3|TMF1_MOUSE TATA element modulatory factor OS=Mus musculus OX=10090 GN=Tmf1 PE=1 SV=2	sp|B9EKI3|TMF1_MOUSE	340	340	S	FSVQSLDSRSVSEINSDDELPGKGYALVPII	168.69	136.39	SVSEINS(1)DDELPGK	S(-84)VS(-70)EINS(70)DDELPGK	7	2	0.39117	578936	732239	629568	646914	679471	779940	634578	697997	0.926816	0.458245
D2EAC2	Zinc finger BED domain-containing protein 6	Zbed6	FUNCTION: Transcriptional repressor which binds to the consensus sequence 5'-GCTCGC-3' and represses transcription of IGF2. May also regulate expression of other target genes containing the binding site. {ECO:0000269|PubMed:20016685, ECO:0000269|PubMed:20134481}.	109.15	980	sp|D2EAC2|ZBED6_MOUSE	383	sp|D2EAC2|ZBED6_MOUSE Zinc finger BED domain-containing protein 6 OS=Mus musculus OX=10090 GN=Zbed6 PE=1 SV=1	sp|D2EAC2|ZBED6_MOUSE	383	383	S	DTDEPPCLEVENRSESPIPVADQDNPVHAQE	126.81	101.55	S(0.001)ES(0.999)PIPVADQDNPVHAQER	S(-30)ES(30)PIPVADQDNPVHAQER	3	3	0.77763	114287	220977	218331	184532		357497	236684	297091	0.62113	0.176406
D3YXK2	Scaffold attachment factor B1	Safb	FUNCTION: Binds to scaffold/matrix attachment region (S/MAR) DNA and forms a molecular assembly point to allow the formation of a 'transcriptosomal' complex (consisting of SR proteins and RNA polymerase II) coupling transcription and RNA processing. Can function as an estrogen receptor corepressor and can also bind to the HSP27 promoter and decrease its transcription. Can inhibit cell proliferati…	105.1	937	sp|D3YXK2|SAFB1_MOUSE	626	sp|D3YXK2|SAFB1_MOUSE Scaffold attachment factor B1 OS=Mus musculus OX=10090 GN=Safb PE=1 SV=2	sp|D3YXK2|SAFB1_MOUSE	626	626	S	SQDRKSASREKRSVVSFDKVKESRKSRDSES	117.21	62.705	S(1)VVS(1)FDKVK	S(63)VVS(63)FDKVK	4	2	-0.48364	490923	620339	638328	583196	583552	686992	430531	567025	1.02852	0.862794
D3YYU8	Obscurin-like protein 1	Obsl1	FUNCTION: Core component of the 3M complex, a complex required to regulate microtubule dynamics and genome integrity. It is unclear how the 3M complex regulates microtubules, it could act by controlling the level of a microtubule stabilizer. Acts as a regulator of the Cul7-RING(FBXW8) ubiquitin-protein ligase, playing a critical role in the ubiquitin ligase pathway that regulates Golgi morphogene…	197.93	1804	sp|D3YYU8|OBSL1_MOUSE	10	sp|D3YYU8|OBSL1_MOUSE Obscurin-like protein 1 OS=Mus musculus OX=10090 GN=Obsl1 PE=1 SV=1	sp|D3YYU8|OBSL1_MOUSE	10	10	S	______MKAGSGDQGSPPCFLRFPRPVRVVS	119.55	78.71	AGSGDQGS(1)PPCFLR	AGS(-45)GDQGS(45)PPCFLR	8	2	1.5878		131426	138273	134850	130209	128605		129407	1.04206	0.26174
D3YZP9	Coiled-coil domain-containing protein 6	Ccdc6		52.938	469	sp|D3YZP9|CCDC6_MOUSE	233	sp|D3YZP9|CCDC6_MOUSE Coiled-coil domain-containing protein 6 OS=Mus musculus OX=10090 GN=Ccdc6 PE=1 SV=1	sp|D3YZP9|CCDC6_MOUSE	233	233	S	EAEKRILQEKLDQPVSAPPSPRDISMEIDSP	125.52	119.58	LDQPVS(1)APPS(1)PR	LDQPVS(120)APPS(120)PR	6	2	0.78426	1.06082e+06	1.15112e+06	996708	1.06955e+06	1.01795e+06	1.24547e+06	608198	957206	1.11737	0.589433
D3YZP9	Coiled-coil domain-containing protein 6	Ccdc6		52.938	469	sp|D3YZP9|CCDC6_MOUSE	237	sp|D3YZP9|CCDC6_MOUSE Coiled-coil domain-containing protein 6 OS=Mus musculus OX=10090 GN=Ccdc6 PE=1 SV=1	sp|D3YZP9|CCDC6_MOUSE	237	237	S	RILQEKLDQPVSAPPSPRDISMEIDSPENMM	175.62	119.58	LDQPVS(1)APPS(1)PR	LDQPVS(120)APPS(120)PR	10	2	0.78426	2.03923e+06	2.21967e+06	2.08209e+06	2.11366e+06	2.18005e+06	2.64278e+06	1.44239e+06	2.08841e+06	1.01209	0.946507
D3YZP9	Coiled-coil domain-containing protein 6	Ccdc6		52.938	469	sp|D3YZP9|CCDC6_MOUSE	345	sp|D3YZP9|CCDC6_MOUSE Coiled-coil domain-containing protein 6 OS=Mus musculus OX=10090 GN=Ccdc6 PE=1 SV=1	sp|D3YZP9|CCDC6_MOUSE	345	345	S	FNEMSAQGLRPRTVSSPIPYTPSPSSSRPIS	110.06	110.06	T(0.002)VS(0.088)S(0.91)PIPYTPSPSSSR	T(-26)VS(-10)S(10)PIPY(-75)T(-88)PS(-96)PS(-110)S(-110)S(-110)R	4	2	-0.51666	108558	154074	173708	145447	145204	151514	87622.7	128114	1.13529	0.569768
D3Z2R5	Selenoprotein N	Selenon	FUNCTION: Plays an important role in cell protection against oxidative stress and in the regulation of redox-related calcium homeostasis. Regulates the calcium level of the ER by protecting the calcium pump ATP2A2 against the oxidoreductase ERO1A-mediated oxidative damage. Within the ER, ERO1A activity increases the concentration of H(2)O(2), which attacks the luminal thiols in ATP2A2 and thus le…	62.491	557	sp|D3Z2R5|SELN_MOUSE	13	sp|D3Z2R5|SELN_MOUSE Selenoprotein N OS=Mus musculus OX=10090 GN=Selenon PE=3 SV=2	sp|D3Z2R5|SELN_MOUSE	13	13	S	___MGQARPAARRPHSPDPGAQPAPPRRRAR	195.98	26.21	RPHS(1)PDPGAQPAPPR	RPHS(26)PDPGAQPAPPR	4	2	-0.36285	1.37402e+06	1.63546e+06	1.4724e+06	1.49396e+06	1.40881e+06	1.52367e+06	1.55367e+06	1.49538e+06	0.999048	0.987885
D3Z6Q9	Bridging integrator 2	Bin2	FUNCTION: Promotes cell motility and migration, probably via its interaction with the cell membrane and with podosome proteins that mediate interaction with the cytoskeleton. Modulates membrane curvature and mediates membrane tubulation. Inhibits phagocytosis (By similarity). Plays a role in podosome formation. {ECO:0000250, ECO:0000269|PubMed:23285027}.	52.553	489	sp|D3Z6Q9|BIN2_MOUSE	443	sp|D3Z6Q9|BIN2_MOUSE Bridging integrator 2 OS=Mus musculus OX=10090 GN=Bin2 PE=1 SV=1	sp|D3Z6Q9|BIN2_MOUSE	443	443	S	PGSPEGSSQLCSPRASPDASSNPEPAETREK	88.421	88.421	AS(1)PDASSNPEPAETR	AS(36)PDAS(-36)S(-59)NPEPAET(-88)R	2	2	0.47506	33148.9	39072.7	41527.4	37916.4	41837.1	45325.9	39027.7	42063.6	0.901406	0.249718
E1U8D0	Protein SOGA1	Soga1	FUNCTION: Regulates autophagy by playing a role in the reduction of glucose production in an adiponectin- and insulin-dependent manner. {ECO:0000269|PubMed:20813965}.	159.18	1418	sp|E1U8D0|SOGA1_MOUSE	1015	sp|E1U8D0|SOGA1_MOUSE Protein SOGA1 OS=Mus musculus OX=10090 GN=Soga1 PE=1 SV=3	sp|E1U8D0|SOGA1_MOUSE	1015	1015	S	RSYTAPDKTGIRVYYSPPVARRLGVPVVHDK	106.35	106.35	VYYS(1)PPVAR	VY(-70)Y(-63)S(63)PPVAR	4	2	-1.1901	224635	311281	302597	279504	275187	352416	230785	286129	0.976847	0.889996
E2JF22	Piezo-type mechanosensitive ion channel component 1	Piezo1	FUNCTION: Pore-forming subunit of a mechanosensitive non-specific cation channel. Generates currents characterized by a linear current-voltage relationship that are sensitive to ruthenium red and gadolinium. Plays a key role in epithelial cell adhesion by maintaining integrin activation through R-Ras recruitment to the ER, most probably in its activated state, and subsequent stimulation of calpai…	292	2547	sp|E2JF22|PIEZ1_MOUSE	1646	sp|E2JF22|PIEZ1_MOUSE Piezo-type mechanosensitive ion channel component 1 OS=Mus musculus OX=10090 GN=Piezo1 PE=1 SV=1	sp|E2JF22|PIEZ1_MOUSE	1646	1646	S	SQELLANARTRMRTASELLLDRRLHIPELEE	129.69	129.69	T(0.001)AS(0.999)ELLLDR	T(-33)AS(33)ELLLDR	3	2	-0.9666	112853	150115	155489	139486	191442	377225	407170	325279	0.428819	0.0540533
E9PVX6	Proliferation marker protein Ki-67	Mki67	FUNCTION: Required to maintain individual mitotic chromosomes dispersed in the cytoplasm following nuclear envelope disassembly (PubMed:27362226). Associates with the surface of the mitotic chromosome, the perichromosomal layer, and covers a substantial fraction of the chromosome surface (PubMed:27362226). Prevents chromosomes from collapsing into a single chromatin mass by forming a steric and e…	350.86	3177	sp|E9PVX6|KI67_MOUSE	2649	sp|E9PVX6|KI67_MOUSE Proliferation marker protein Ki-67 OS=Mus musculus OX=10090 GN=Mki67 PE=1 SV=1	sp|E9PVX6|KI67_MOUSE	2649	2649	S	LTSFQEETAKRISSKSPQPEEKETLAGLKRQ	150.85	113.34	ISSKS(1)PQPEEK	IS(-63)S(-48)KS(48)PQPEEK	5	2	0.28009	246588	213830		230209		189123	212182	200652	1.1473	0.278035
E9PVX6	Proliferation marker protein Ki-67	Mki67	FUNCTION: Required to maintain individual mitotic chromosomes dispersed in the cytoplasm following nuclear envelope disassembly (PubMed:27362226). Associates with the surface of the mitotic chromosome, the perichromosomal layer, and covers a substantial fraction of the chromosome surface (PubMed:27362226). Prevents chromosomes from collapsing into a single chromatin mass by forming a steric and e…	350.86	3177	sp|E9PVX6|KI67_MOUSE	2980	sp|E9PVX6|KI67_MOUSE Proliferation marker protein Ki-67 OS=Mus musculus OX=10090 GN=Mki67 PE=1 SV=1	sp|E9PVX6|KI67_MOUSE	2980	2980	S	PVPEKKRAASSKRHVSPEPVKMKHLKIVSNK	132.39	47.57	RHVS(1)PEPVK	RHVS(48)PEPVK	4	2	-0.33911	211488	204750	294793	237010	159259	228473	159397	182376	1.29957	0.213932
E9PXF8	Myotubularin-related protein 13	Sbf2	FUNCTION: Guanine nucleotide exchange factor (GEF) which activates RAB21 and possibly RAB28 (By similarity). Promotes the exchange of GDP to GTP, converting inactive GDP-bound Rab proteins into their active GTP-bound form (By similarity). In response to starvation-induced autophagy, activates RAB21 which in turn binds to and regulates SNARE protein VAMP8 endolysosomal transport required for SNARE…	210.46	1872	sp|E9PXF8|MTMRD_MOUSE	1123	sp|E9PXF8|MTMRD_MOUSE Myotubularin-related protein 13 OS=Mus musculus OX=10090 GN=Sbf2 PE=1 SV=1	sp|E9PXF8|MTMRD_MOUSE	1123	1123	T	VEKACFRDYQRLGLGTISGNSSRSKPEYFRV	107.6	107.6	LGLGT(1)ISGNSSR	LGLGT(44)IS(-44)GNS(-71)S(-71)R	5	2	-0.29146	100826	126036	117973	114945	123634	162487	125816	137312	0.837107	0.201078
E9PYH6	Histone-lysine N-methyltransferase SETD1A	Setd1a	FUNCTION: Histone methyltransferase that specifically methylates 'Lys-4' of histone H3, when part of the SET1 histone methyltransferase (HMT) complex, but not if the neighboring 'Lys-9' residue is already methylated. H3 'Lys-4' methylation represents a specific tag for epigenetic transcriptional activation. The non-overlapping localization with SETD1B suggests that SETD1A and SETD1B make non-redu…	186.06	1716	sp|E9PYH6|SET1A_MOUSE	483	sp|E9PYH6|SET1A_MOUSE Histone-lysine N-methyltransferase SETD1A OS=Mus musculus OX=10090 GN=Setd1a PE=1 SV=1	sp|E9PYH6|SET1A_MOUSE	483	483	S	EARTPPRPASPARSGSPAPETTNESVPFAQH	163.04	158.35	S(0.005)GS(0.995)PAPETTNESVPFAQHSSLDSR	S(-23)GS(23)PAPET(-91)T(-110)NES(-120)VPFAQHS(-150)S(-150)LDS(-160)R	3	3	1.7609		270007	257076	263542	261711	312419	219383	264504	0.996361	0.979815
E9PZM4	Chromodomain-helicase-DNA-binding protein 2	Chd2	FUNCTION: DNA-binding helicase that specifically binds to the promoter of target genes, leading to chromatin remodeling, possibly by promoting deposition of histone H3.3. Involved in myogenesis via interaction with MYOD1: binds to myogenic gene regulatory sequences and mediates incorporation of histone H3.3 prior to the onset of myogenic gene expression, promoting their expression. {ECO:0000269|P…	210.8	1827	sp|E9PZM4|CHD2_MOUSE	1365	sp|E9PZM4|CHD2_MOUSE Chromodomain-helicase-DNA-binding protein 2 OS=Mus musculus OX=10090 GN=Chd2 PE=1 SV=1	sp|E9PZM4|CHD2_MOUSE	1365	1365	S	NKAPRLKDEHGLEPASPRHSDNPSEEGEVKD	177.62	112.67	LKDEHGLEPAS(1)PR	LKDEHGLEPAS(110)PR	11	3	0.076149	103126	153338	143106	133190	122477	150315	154117	142303	0.935958	0.644268
E9Q1P8	Interferon regulatory factor 2-binding protein 2	Irf2bp2	FUNCTION: Acts as a transcriptional corepressor in a IRF2-dependent manner, this repression is not mediated by histone deacetylase activities. Represses the NFAT1-dependent transactivation of NFAT-responsive promoters. Acts as a coactivator of VEGFA expression in cardiac and skeletal muscles. Plays a role in immature B-cell differentiation (By similarity). {ECO:0000250|UniProtKB:Q7Z5L9}.	59.291	570	sp|E9Q1P8|I2BP2_MOUSE	169	sp|E9Q1P8|I2BP2_MOUSE Interferon regulatory factor 2-binding protein 2 OS=Mus musculus OX=10090 GN=Irf2bp2 PE=1 SV=1	sp|E9Q1P8|I2BP2_MOUSE	169	169	S	NGFSKLEEPPELNRQSPNPRRAHAVPPTLVP	112.68	112.68	LEEPPELNRQS(1)PNPR	LEEPPELNRQS(110)PNPR	11	3	0.52701	152481	252889	261872	222414	192569	326439	236546	251851	0.883118	0.606496
E9Q1P8	Interferon regulatory factor 2-binding protein 2	Irf2bp2	FUNCTION: Acts as a transcriptional corepressor in a IRF2-dependent manner, this repression is not mediated by histone deacetylase activities. Represses the NFAT1-dependent transactivation of NFAT-responsive promoters. Acts as a coactivator of VEGFA expression in cardiac and skeletal muscles. Plays a role in immature B-cell differentiation (By similarity). {ECO:0000250|UniProtKB:Q7Z5L9}.	59.291	570	sp|E9Q1P8|I2BP2_MOUSE	343	sp|E9Q1P8|I2BP2_MOUSE Interferon regulatory factor 2-binding protein 2 OS=Mus musculus OX=10090 GN=Irf2bp2 PE=1 SV=1	sp|E9Q1P8|I2BP2_MOUSE	343	343	S	NGSKAVARTARKRKPSPEPEGEVGPPKINGE	117.9	51.128	RKPS(1)PEPEGEVGPPK	RKPS(51)PEPEGEVGPPK	4	2	-0.75151	801159	845359	874334	840284	806612	964890	763128	844877	0.994564	0.946974
E9Q1P8	Interferon regulatory factor 2-binding protein 2	Irf2bp2	FUNCTION: Acts as a transcriptional corepressor in a IRF2-dependent manner, this repression is not mediated by histone deacetylase activities. Represses the NFAT1-dependent transactivation of NFAT-responsive promoters. Acts as a coactivator of VEGFA expression in cardiac and skeletal muscles. Plays a role in immature B-cell differentiation (By similarity). {ECO:0000250|UniProtKB:Q7Z5L9}.	59.291	570	sp|E9Q1P8|I2BP2_MOUSE	250	sp|E9Q1P8|I2BP2_MOUSE Interferon regulatory factor 2-binding protein 2 OS=Mus musculus OX=10090 GN=Irf2bp2 PE=1 SV=1	sp|E9Q1P8|I2BP2_MOUSE	250	250	S	EAREPSKEKAQPAHRSPADSLSSAAGASELS	196.87	196.87	S(1)PADSLSSAAGASELSAEGAGK	S(50)PADS(-50)LS(-97)S(-120)AAGAS(-170)ELS(-190)AEGAGK	1	2	-0.012516	412028	452150	475640	446606	404389	443124	308340	385285	1.15916	0.237264
E9Q1P8	Interferon regulatory factor 2-binding protein 2	Irf2bp2	FUNCTION: Acts as a transcriptional corepressor in a IRF2-dependent manner, this repression is not mediated by histone deacetylase activities. Represses the NFAT1-dependent transactivation of NFAT-responsive promoters. Acts as a coactivator of VEGFA expression in cardiac and skeletal muscles. Plays a role in immature B-cell differentiation (By similarity). {ECO:0000250|UniProtKB:Q7Z5L9}.	59.291	570	sp|E9Q1P8|I2BP2_MOUSE	71	sp|E9Q1P8|I2BP2_MOUSE Interferon regulatory factor 2-binding protein 2 OS=Mus musculus OX=10090 GN=Irf2bp2 PE=1 SV=1	sp|E9Q1P8|I2BP2_MOUSE	71	71	S	ARQLKRAHGCFPEGRSPTGAQPAAAKPPPLS	114.25	84.266	S(0.97)PT(0.03)GAQPAAAKPPPLSAK	S(15)PT(-15)GAQPAAAKPPPLS(-83)AK	1	2	-0.11116	475701	590948	574621	547090	529451	556276	291606	459111	1.19163	0.390702
E9Q286	Little elongation complex subunit 1	Ice1	FUNCTION: Component of the little elongation complex (LEC), a complex required to regulate small nuclear RNA (snRNA) gene transcription by RNA polymerase II and III. Specifically acts as a scaffold protein that promotes the LEC complex formation and recruitment and RNA polymerase II occupancy at snRNA genes in subnuclear bodies (By similarity). {ECO:0000250}.	242.25	2241	sp|E9Q286|ICE1_MOUSE	1820	sp|E9Q286|ICE1_MOUSE Little elongation complex subunit 1 OS=Mus musculus OX=10090 GN=Ice1 PE=1 SV=1	sp|E9Q286|ICE1_MOUSE	1820	1820	S	VSMLRSAKRLRLDNKSPEPDTREVTGEGVPE	80.379	72.031	LDNKS(1)PEPDTR	LDNKS(49)PEPDT(-49)R	5	2	-1.4971	295244	281731		288487	310574		274172	292373	0.986711	0.859885
E9Q394	A-kinase anchor protein 13	Akap13	FUNCTION: Scaffold protein that plays an important role in assembling signaling complexes downstream of several types of G protein-coupled receptors. Activates RHOA in response to signaling via G protein-coupled receptors via its function as Rho guanine nucleotide exchange factor. May also activate other Rho family members (PubMed:23658642). Part of a kinase signaling complex that links ADRA1A an…	303.97	2776	sp|E9Q394|AKP13_MOUSE	2692	sp|E9Q394|AKP13_MOUSE A-kinase anchor protein 13 OS=Mus musculus OX=10090 GN=Akap13 PE=1 SV=1	sp|E9Q394|AKP13_MOUSE	2692	2692	S	PSVTKSGSLDSELSVSPKRNSISRTQKDKGP	191.98	182.52	SGSLDSELSVS(1)PK	S(-170)GS(-160)LDS(-98)ELS(-43)VS(43)PK	11	2	-0.12039	134954	189997	178113	167688	147157	165952		156555	1.07112	0.657386
E9Q394	A-kinase anchor protein 13	Akap13	FUNCTION: Scaffold protein that plays an important role in assembling signaling complexes downstream of several types of G protein-coupled receptors. Activates RHOA in response to signaling via G protein-coupled receptors via its function as Rho guanine nucleotide exchange factor. May also activate other Rho family members (PubMed:23658642). Part of a kinase signaling complex that links ADRA1A an…	303.97	2776	sp|E9Q394|AKP13_MOUSE	1532	sp|E9Q394|AKP13_MOUSE A-kinase anchor protein 13 OS=Mus musculus OX=10090 GN=Akap13 PE=1 SV=1	sp|E9Q394|AKP13_MOUSE	1532	1532	S	FLRSSMRSLSPFRRHSWGPGKNAASDAEMNQ	81.335	72.922	RHS(1)WGPGK	RHS(73)WGPGK	3	2	-0.81848	132757	145098	93767.2	123874	149976	165347	174865	163396	0.758122	0.0817301
E9Q4F7	Ankyrin repeat domain-containing protein 11	Ankrd11	FUNCTION: Chromatin regulator which modulates histone acetylation and gene expression in neural precursor cells (PubMed:25556659). May recruit histone deacetylases (HDACs) to the p160 coactivators/nuclear receptor complex to inhibit ligand-dependent transactivation (By similarity). Has a role in proliferation and development of cortical neural precursors (PubMed:25556659). May also regulate bone …	296.18	2643	sp|E9Q4F7|ANR11_MOUSE	2354	sp|E9Q4F7|ANR11_MOUSE Ankyrin repeat domain-containing protein 11 OS=Mus musculus OX=10090 GN=Ankrd11 PE=1 SV=1	sp|E9Q4F7|ANR11_MOUSE	2354	2354	S	KDPMPTPASRAKGRASEEEDAQAQHPRKRRF	81.409	32.051	GRAS(1)EEEDAQAQHPR	GRAS(32)EEEDAQAQHPR	4	3	0.031147	21514.8	27067.7	27145.2	25242.6	31655.3	47848.7	57059.2	45521.1	0.554525	0.0570516
E9Q4N7	AT-rich interactive domain-containing protein 1B	Arid1b	FUNCTION: Involved in transcriptional activation and repression of select genes by chromatin remodeling (alteration of DNA-nucleosome topology). Component of SWI/SNF chromatin remodeling complexes that carry out key enzymatic activities, changing chromatin structure by altering DNA-histone contacts within a nucleosome in an ATP-dependent manner. Belongs to the neural progenitors-specific chromati…	237.79	2244	sp|E9Q4N7|ARI1B_MOUSE	1757	sp|E9Q4N7|ARI1B_MOUSE AT-rich interactive domain-containing protein 1B OS=Mus musculus OX=10090 GN=Arid1b PE=1 SV=1	sp|E9Q4N7|ARI1B_MOUSE	1757	1757	S	EEEEDSEKIESEGKSSPALAAPDASVDPKET	166.48	166.48	S(0.113)S(0.887)PALAAPDASVDPK	S(-9)S(9)PALAAPDAS(-140)VDPK	2	2	-0.71213	794589	938538	925276	886134	952978	1.06005e+06	721947	911659	0.972002	0.827637
E9Q5F9	Histone-lysine N-methyltransferase SETD2	Setd2	FUNCTION: Histone methyltransferase that specifically trimethylates 'Lys-36' of histone H3 (H3K36me3) using dimethylated 'Lys-36' (H3K36me2) as substrate (PubMed:18157086, PubMed:20133625). It is capable of trimethylating unmethylated H3K36 (H3K36me0) in vitro (By similarity). Represents the main enzyme generating H3K36me3, a specific tag for epigenetic transcriptional activation (PubMed:18157086…	285.66	2537	sp|E9Q5F9|SETD2_MOUSE	614	sp|E9Q5F9|SETD2_MOUSE Histone-lysine N-methyltransferase SETD2 OS=Mus musculus OX=10090 GN=Setd2 PE=1 SV=1	sp|E9Q5F9|SETD2_MOUSE	614	614	S	ELRTINKISEREKTGSPTPSNQLNDSPTFKK	179.58	151.41	T(0.008)GS(0.97)PT(0.022)PSNQLNDSPTFK	T(-21)GS(16)PT(-16)PS(-63)NQLNDS(-140)PT(-150)FK	3	2	-0.66631	512432	669838	283912	488727		327296	231837	279567	1.74816	0.254869
E9Q5F9	Histone-lysine N-methyltransferase SETD2	Setd2	FUNCTION: Histone methyltransferase that specifically trimethylates 'Lys-36' of histone H3 (H3K36me3) using dimethylated 'Lys-36' (H3K36me2) as substrate (PubMed:18157086, PubMed:20133625). It is capable of trimethylating unmethylated H3K36 (H3K36me0) in vitro (By similarity). Represents the main enzyme generating H3K36me3, a specific tag for epigenetic transcriptional activation (PubMed:18157086…	285.66	2537	sp|E9Q5F9|SETD2_MOUSE	890	sp|E9Q5F9|SETD2_MOUSE Histone-lysine N-methyltransferase SETD2 OS=Mus musculus OX=10090 GN=Setd2 PE=1 SV=1	sp|E9Q5F9|SETD2_MOUSE	890	890	S	SLQSPPSGIRCEENTSPTLDAVESKKGIDFL	93.576	74.778	CEENT(0.01)S(0.974)PT(0.016)LDAVESK	CEENT(-20)S(18)PT(-18)LDAVES(-55)K	6	2	0.40414	20754.5	40435.6		30595.1	30802.1	33107.7		31954.9	0.957444	0.903402
E9Q5F9	Histone-lysine N-methyltransferase SETD2	Setd2	FUNCTION: Histone methyltransferase that specifically trimethylates 'Lys-36' of histone H3 (H3K36me3) using dimethylated 'Lys-36' (H3K36me2) as substrate (PubMed:18157086, PubMed:20133625). It is capable of trimethylating unmethylated H3K36 (H3K36me0) in vitro (By similarity). Represents the main enzyme generating H3K36me3, a specific tag for epigenetic transcriptional activation (PubMed:18157086…	285.66	2537	sp|E9Q5F9|SETD2_MOUSE	532	sp|E9Q5F9|SETD2_MOUSE Histone-lysine N-methyltransferase SETD2 OS=Mus musculus OX=10090 GN=Setd2 PE=1 SV=1	sp|E9Q5F9|SETD2_MOUSE	532	532	S	ESKRTSEHETIKRCCSPPNELGFRRGSSYSK	47.57	32.14	CCS(1)PPNELGFR	CCS(32)PPNELGFR	3	2	-0.8495		79040.8	87937.8	83489.3	9031.41	38510.1		23770.8	3.51227	0.0604972
E9Q5F9	Histone-lysine N-methyltransferase SETD2	Setd2	FUNCTION: Histone methyltransferase that specifically trimethylates 'Lys-36' of histone H3 (H3K36me3) using dimethylated 'Lys-36' (H3K36me2) as substrate (PubMed:18157086, PubMed:20133625). It is capable of trimethylating unmethylated H3K36 (H3K36me0) in vitro (By similarity). Represents the main enzyme generating H3K36me3, a specific tag for epigenetic transcriptional activation (PubMed:18157086…	285.66	2537	sp|E9Q5F9|SETD2_MOUSE	2053	sp|E9Q5F9|SETD2_MOUSE Histone-lysine N-methyltransferase SETD2 OS=Mus musculus OX=10090 GN=Setd2 PE=1 SV=1	sp|E9Q5F9|SETD2_MOUSE	2053	2053	S	PDKQSQNKEKRKRRGSLSPPSSAYERGTKRP	66.553	66.553	RGS(1)LS(0.991)PPS(0.008)S(0.001)AYER	RGS(42)LS(21)PPS(-21)S(-29)AY(-42)ER	3	2	0.16037	610287	911398	914371	812019	583452	701141		642297	1.26424	0.304687
E9Q5F9	Histone-lysine N-methyltransferase SETD2	Setd2	FUNCTION: Histone methyltransferase that specifically trimethylates 'Lys-36' of histone H3 (H3K36me3) using dimethylated 'Lys-36' (H3K36me2) as substrate (PubMed:18157086, PubMed:20133625). It is capable of trimethylating unmethylated H3K36 (H3K36me0) in vitro (By similarity). Represents the main enzyme generating H3K36me3, a specific tag for epigenetic transcriptional activation (PubMed:18157086…	285.66	2537	sp|E9Q5F9|SETD2_MOUSE	624	sp|E9Q5F9|SETD2_MOUSE Histone-lysine N-methyltransferase SETD2 OS=Mus musculus OX=10090 GN=Setd2 PE=1 SV=1	sp|E9Q5F9|SETD2_MOUSE	624	624	S	REKTGSPTPSNQLNDSPTFKKLDESPVLKPE	191.32	191.32	TGSPTPSNQLNDS(0.999)PT(0.001)FK	T(-170)GS(-160)PT(-140)PS(-110)NQLNDS(30)PT(-30)FK	13	2	-0.017341	415724	572587	283912	424074		466046	320756	393401	1.07797	0.815615
E9Q6J5	Biorientation of chromosomes in cell division protein 1-like 1	Bod1l	FUNCTION: Component of the fork protection machinery required to protect stalled/damaged replication forks from uncontrolled DNA2-dependent resection. Acts by stabilizing RAD51 at stalled replication forks and protecting RAD51 nucleofilaments from the antirecombinogenic activities of FBH1 and BLM. Does not regulate spindle orientation. {ECO:0000250|UniProtKB:Q8NFC6}.	327.45	3032	sp|E9Q6J5|BD1L1_MOUSE	3010	sp|E9Q6J5|BD1L1_MOUSE Biorientation of chromosomes in cell division protein 1-like 1 OS=Mus musculus OX=10090 GN=Bod1l PE=1 SV=1	sp|E9Q6J5|BD1L1_MOUSE	3010	3010	S	SKAQLSPSVKRKREVSPPGARTRGQQKVDEN	108.3	38.584	REVS(1)PPGAR	REVS(39)PPGAR	4	2	-2.3108	232132	333693	340821	302215	328606	376039	346306	350317	0.86269	0.27138
E9Q6J5	Biorientation of chromosomes in cell division protein 1-like 1	Bod1l	FUNCTION: Component of the fork protection machinery required to protect stalled/damaged replication forks from uncontrolled DNA2-dependent resection. Acts by stabilizing RAD51 at stalled replication forks and protecting RAD51 nucleofilaments from the antirecombinogenic activities of FBH1 and BLM. Does not regulate spindle orientation. {ECO:0000250|UniProtKB:Q8NFC6}.	327.45	3032	sp|E9Q6J5|BD1L1_MOUSE	480	sp|E9Q6J5|BD1L1_MOUSE Biorientation of chromosomes in cell division protein 1-like 1 OS=Mus musculus OX=10090 GN=Bod1l PE=1 SV=1	sp|E9Q6J5|BD1L1_MOUSE	480	480	S	RHAYVHKPYLYSKYYSDSDDELTVEQRRQSI	140.3	140.3	YYS(1)DSDDELTVEQR	Y(-78)Y(-74)S(49)DS(-49)DDELT(-110)VEQR	3	2	0.77953	120800	171704	170483	154329		130194	94983.6	112589	1.37073	0.197729
E9Q6P5	Tetratricopeptide repeat protein 7B	Ttc7b	FUNCTION: Component of a complex required to localize phosphatidylinositol 4-kinase (PI4K) to the plasma membrane. The complex acts as a regulator of phosphatidylinositol 4-phosphate (PtdIns(4)P) synthesis. In the complex, plays a central role in bridging PI4KA to EFR3B and FAM126A, via direct interactions. {ECO:0000250|UniProtKB:Q86TV6}.	94.202	843	sp|E9Q6P5|TTC7B_MOUSE	160	sp|E9Q6P5|TTC7B_MOUSE Tetratricopeptide repeat protein 7B OS=Mus musculus OX=10090 GN=Ttc7b PE=1 SV=1	sp|E9Q6P5|TTC7B_MOUSE	160	160	S	YATKGLCLEKLPVSSSTSNLHVDREQDVITC	105.79	92.593	LPVS(0.002)S(0.093)S(0.879)T(0.019)S(0.008)NLHVDR	LPVS(-26)S(-9.8)S(9.8)T(-17)S(-21)NLHVDR	6	2	-1.0135		246954	248092	247523	243658	200959		222308	1.11342	0.359136
E9Q784	Zinc finger CCCH domain-containing protein 13	Zc3h13	FUNCTION: Associated component of the WMM complex, a complex that mediates N6-methyladenosine (m6A) methylation of RNAs, a modification that plays a role in the efficiency of mRNA splicing and RNA processing (PubMed:29535189, PubMed:29547716). Acts as a key regulator of m6A methylation by promoting m6A methylation of mRNAs at the 3'-UTR (PubMed:29547716). Controls embryonic stem cells (ESCs) plur…	203.75	1729	sp|E9Q784|ZC3HD_MOUSE	198	sp|E9Q784|ZC3HD_MOUSE Zinc finger CCCH domain-containing protein 13 OS=Mus musculus OX=10090 GN=Zc3h13 PE=1 SV=1	sp|E9Q784|ZC3HD_MOUSE	198	198	S	ENMDKREEIIIQKEVSPEVVRSKLSPSPSLR	134.66	95.311	EVS(1)PEVVR	EVS(95)PEVVR	3	2	-0.27158	185109	229928	231536	215525	176770	273380	231352	227167	0.948748	0.733111
E9Q784	Zinc finger CCCH domain-containing protein 13	Zc3h13	FUNCTION: Associated component of the WMM complex, a complex that mediates N6-methyladenosine (m6A) methylation of RNAs, a modification that plays a role in the efficiency of mRNA splicing and RNA processing (PubMed:29535189, PubMed:29547716). Acts as a key regulator of m6A methylation by promoting m6A methylation of mRNAs at the 3'-UTR (PubMed:29547716). Controls embryonic stem cells (ESCs) plur…	203.75	1729	sp|E9Q784|ZC3HD_MOUSE	242	sp|E9Q784|ZC3HD_MOUSE Zinc finger CCCH domain-containing protein 13 OS=Mus musculus OX=10090 GN=Zc3h13 PE=1 SV=1	sp|E9Q784|ZC3HD_MOUSE	242	242	S	ASSAGKKERKAAVVASPLLDQQRNSKGNQSK	133.47	38.616	KAAVVAS(1)PLLDQQR	KAAVVAS(39)PLLDQQR	7	2	-0.90137	57411.3	72287	83034.6	70911	58809	66113.5		62461.3	1.13528	0.458942
E9Q7D5	Rho guanine nucleotide exchange factor 5	Arhgef5	FUNCTION: Guanine nucleotide exchange factor which activates Rho GTPases (PubMed:19713215, PubMed:21525037). Strongly activates RHOA (PubMed:19713215, PubMed:21525037). Also strongly activates RHOB, weakly activates RHOC and RHOG and shows no effect on RHOD, RHOV, RHOQ or RAC1 (PubMed:19713215). Involved in regulation of cell shape and actin cytoskeletal organization (PubMed:21525037). Plays a ro…	176.66	1581	sp|E9Q7D5|ARHG5_MOUSE	720	sp|E9Q7D5|ARHG5_MOUSE Rho guanine nucleotide exchange factor 5 OS=Mus musculus OX=10090 GN=Arhgef5 PE=1 SV=1	sp|E9Q7D5|ARHG5_MOUSE	720	720	S	TIREALLPIPPEKRHSYSHIVERDGLLHEVA	108.4	108.4	HS(1)YSHIVER	HS(39)Y(-60)S(-39)HIVER	2	2	-0.52287	103440	128408	138296	123381	119461	108275		113868	1.08355	0.54617
E9Q7G0	Nuclear mitotic apparatus protein 1	Numa1	FUNCTION: Microtubule (MT)-binding protein that plays a role in the formation and maintenance of the spindle poles and the alignement and the segregation of chromosomes during mitotic cell division (PubMed:19255246, PubMed:24109598, PubMed:26765568). Functions to tether the minus ends of MTs at the spindle poles, which is critical for the establishment and maintenance of the spindle poles (PubMed…	235.63	2094	sp|E9Q7G0|NUMA1_MOUSE	1739	sp|E9Q7G0|NUMA1_MOUSE Nuclear mitotic apparatus protein 1 OS=Mus musculus OX=10090 GN=Numa1 PE=1 SV=1	sp|E9Q7G0|NUMA1_MOUSE	1739	1739	S	PRTQPDGTSVPGEPASPISQRLPPKVESLES	224.63	224.63	TQPDGTSVPGEPAS(1)PISQR	T(-150)QPDGT(-84)S(-67)VPGEPAS(51)PIS(-51)QR	14	2	0.64631	4.41556e+06	6.03121e+06	5.52091e+06	5.32256e+06	5.84569e+06	6.79599e+06	4.67017e+06	5.77062e+06	0.922355	0.595546
E9Q7G0	Nuclear mitotic apparatus protein 1	Numa1	FUNCTION: Microtubule (MT)-binding protein that plays a role in the formation and maintenance of the spindle poles and the alignement and the segregation of chromosomes during mitotic cell division (PubMed:19255246, PubMed:24109598, PubMed:26765568). Functions to tether the minus ends of MTs at the spindle poles, which is critical for the establishment and maintenance of the spindle poles (PubMed…	235.63	2094	sp|E9Q7G0|NUMA1_MOUSE	1982	sp|E9Q7G0|NUMA1_MOUSE Nuclear mitotic apparatus protein 1 OS=Mus musculus OX=10090 GN=Numa1 PE=1 SV=1	sp|E9Q7G0|NUMA1_MOUSE	1982	1982	T	QQRKRVSSETHQGPGTPESKKATSCFPRPMT	98.942	70.337	VSSETHQGPGT(1)PESK	VS(-51)S(-46)ET(-53)HQGPGT(37)PES(-37)K	11	2	-0.75662	119040	122796	120345	120727		129052	123041	126047	0.957797	0.138665
E9Q8I9	Protein furry homolog	Fry	FUNCTION: Plays a crucial role in the structural integrity of mitotic centrosomes and in the maintenance of spindle bipolarity by promoting PLK1 activity at the spindle poles in early mitosis. May function as a scaffold promoting the interaction between AURKA and PLK1, thereby enhancing AURKA-mediated PLK1 phosphorylation. {ECO:0000269|PubMed:22753416}.	339.09	3020	sp|E9Q8I9|FRY_MOUSE	1940	sp|E9Q8I9|FRY_MOUSE Protein furry homolog OS=Mus musculus OX=10090 GN=Fry PE=1 SV=1	sp|E9Q8I9|FRY_MOUSE	1940	1940	S	CLKNSDLFTVLSRSSSPDLSSSSKLTASRKS	115.05	115.05	SS(0.003)S(0.997)PDLSSSSK	S(-34)S(-26)S(26)PDLS(-43)S(-59)S(-69)S(-78)K	3	2	0.002212		351254	395654	373454	435112	608002	744389	595834	0.626775	0.152808
E9QAT4	Protein transport protein Sec16A	Sec16a	FUNCTION: Acts as a molecular scaffold that plays a key role in the organization of the endoplasmic reticulum exit sites (ERES), also known as transitional endoplasmic reticulum (tER). SAR1A-GTP-dependent assembly of SEC16A on the ER membrane forms an organized scaffold defining an ERES. Required for secretory cargo traffic from the endoplasmic reticulum to the Golgi apparatus (PubMed:17428803). …	254.2	2357	sp|E9QAT4|SC16A_MOUSE	2101	sp|E9QAT4|SC16A_MOUSE Protein transport protein Sec16A OS=Mus musculus OX=10090 GN=Sec16a PE=1 SV=1	sp|E9QAT4|SC16A_MOUSE	2101	2101	S	SPVWDLGSSSLTRAPSLTSDSEGKKPAQAVK	58.338	58.338	APS(0.994)LT(0.005)S(0.001)DSEGK	APS(23)LT(-23)S(-33)DS(-39)EGK	3	2	0.02477	248818	294860	306319	283332	281571		327080	304325	0.931018	0.512334
E9QAT4	Protein transport protein Sec16A	Sec16a	FUNCTION: Acts as a molecular scaffold that plays a key role in the organization of the endoplasmic reticulum exit sites (ERES), also known as transitional endoplasmic reticulum (tER). SAR1A-GTP-dependent assembly of SEC16A on the ER membrane forms an organized scaffold defining an ERES. Required for secretory cargo traffic from the endoplasmic reticulum to the Golgi apparatus (PubMed:17428803). …	254.2	2357	sp|E9QAT4|SC16A_MOUSE	1245	sp|E9QAT4|SC16A_MOUSE Protein transport protein Sec16A OS=Mus musculus OX=10090 GN=Sec16a PE=1 SV=1	sp|E9QAT4|SC16A_MOUSE	1245	1245	S	RYSEPERPSSRASHYSDQLAPRQGYPEGYYN	139.61	85.081	ASHYS(1)DQLAPR	AS(-51)HY(-38)S(38)DQLAPR	5	2	-0.92123	474569		499564	487067	521771		502275	512023	0.951259	0.256027
F8VPU2	FERM, ARHGEF and pleckstrin domain-containing protein 1	Farp1	FUNCTION: Functions as guanine nucleotide exchange factor for RAC1. May play a role in semaphorin signaling. Plays a role in the assembly and disassembly of dendritic filopodia, the formation of dendritic spines, regulation of dendrite length and ultimately the formation of synapses (By similarity). {ECO:0000250}.	118.87	1048	sp|F8VPU2|FARP1_MOUSE	24	sp|F8VPU2|FARP1_MOUSE FERM, ARHGEF and pleckstrin domain-containing protein 1 OS=Mus musculus OX=10090 GN=Farp1 PE=1 SV=1	sp|F8VPU2|FARP1_MOUSE	24	24	T	TPASRLGAPENSGISTLERGQKPPPTPSGKL	216.01	155.61	LGAPENSGIS(0.018)T(0.982)LER	LGAPENS(-71)GIS(-17)T(17)LER	11	2	-0.4179	258386		349312	303849	334167	315577	259541	303095	1.00249	0.987563
F8VPU2	FERM, ARHGEF and pleckstrin domain-containing protein 1	Farp1	FUNCTION: Functions as guanine nucleotide exchange factor for RAC1. May play a role in semaphorin signaling. Plays a role in the assembly and disassembly of dendritic filopodia, the formation of dendritic spines, regulation of dendrite length and ultimately the formation of synapses (By similarity). {ECO:0000250}.	118.87	1048	sp|F8VPU2|FARP1_MOUSE	373	sp|F8VPU2|FARP1_MOUSE FERM, ARHGEF and pleckstrin domain-containing protein 1 OS=Mus musculus OX=10090 GN=Farp1 PE=1 SV=1	sp|F8VPU2|FARP1_MOUSE	373	373	S	KVQFERKHSKIHSTRSLVSQPTAPNSEVPKQ	121.39	77.325	S(1)LVSQPTAPNSEVPK	S(40)LVS(-40)QPT(-70)APNS(-75)EVPK	1	2	-0.27053	82638.4	114372	108134	101715	89607.3	99237	70068	86304.1	1.17856	0.300027
F8VPU2	FERM, ARHGEF and pleckstrin domain-containing protein 1	Farp1	FUNCTION: Functions as guanine nucleotide exchange factor for RAC1. May play a role in semaphorin signaling. Plays a role in the assembly and disassembly of dendritic filopodia, the formation of dendritic spines, regulation of dendrite length and ultimately the formation of synapses (By similarity). {ECO:0000250}.	118.87	1048	sp|F8VPU2|FARP1_MOUSE	892	sp|F8VPU2|FARP1_MOUSE FERM, ARHGEF and pleckstrin domain-containing protein 1 OS=Mus musculus OX=10090 GN=Farp1 PE=1 SV=1	sp|F8VPU2|FARP1_MOUSE	892	892	S	PDNKSPDEATAADQESEDDLSASRTSLERQA	172.73	172.73	SPDEATAADQES(1)EDDLSASR	S(-130)PDEAT(-100)AADQES(52)EDDLS(-52)AS(-59)R	12	2	-0.11689	1.20306e+06	1.51558e+06	1.44423e+06	1.38763e+06	1.50541e+06	1.65499e+06	1.80214e+06	1.65418e+06	0.838862	0.104921
F8VPU2	FERM, ARHGEF and pleckstrin domain-containing protein 1	Farp1	FUNCTION: Functions as guanine nucleotide exchange factor for RAC1. May play a role in semaphorin signaling. Plays a role in the assembly and disassembly of dendritic filopodia, the formation of dendritic spines, regulation of dendrite length and ultimately the formation of synapses (By similarity). {ECO:0000250}.	118.87	1048	sp|F8VPU2|FARP1_MOUSE	875	sp|F8VPU2|FARP1_MOUSE FERM, ARHGEF and pleckstrin domain-containing protein 1 OS=Mus musculus OX=10090 GN=Farp1 PE=1 SV=1	sp|F8VPU2|FARP1_MOUSE	875	875	S	LAEKSNGPTPELLASSPPDNKSPDEATAADQ	118.87	118.87	SNGPTPELLAS(0.021)S(0.979)PPDNK	S(-100)NGPT(-93)PELLAS(-17)S(17)PPDNK	12	2	-1.1875	137479	185953	155558	159663	158257		128995	143626	1.11166	0.505581
F8VPU2	FERM, ARHGEF and pleckstrin domain-containing protein 1	Farp1	FUNCTION: Functions as guanine nucleotide exchange factor for RAC1. May play a role in semaphorin signaling. Plays a role in the assembly and disassembly of dendritic filopodia, the formation of dendritic spines, regulation of dendrite length and ultimately the formation of synapses (By similarity). {ECO:0000250}.	118.87	1048	sp|F8VPU2|FARP1_MOUSE	427	sp|F8VPU2|FARP1_MOUSE FERM, ARHGEF and pleckstrin domain-containing protein 1 OS=Mus musculus OX=10090 GN=Farp1 PE=1 SV=1	sp|F8VPU2|FARP1_MOUSE	427	427	S	AKETKACTLELGPHQSPALPKSPPGSKAADG	112.95	112.95	ACTLELGPHQS(1)PALPK	ACT(-85)LELGPHQS(85)PALPK	11	2	-0.76288	91916.1	127484	138504	119301	73430.5	65298.2		69364.3	1.71992	0.0729127
G3X9J0	Signal-induced proliferation-associated 1-like protein 3	Sipa1l3	FUNCTION: Plays a critical role in epithelial cell morphogenesis, polarity, adhesion and cytoskeletal organization in the lens (PubMed:26231217). {ECO:0000269|PubMed:26231217}.	195.06	1776	sp|G3X9J0|SI1L3_MOUSE	1538	sp|G3X9J0|SI1L3_MOUSE Signal-induced proliferation-associated 1-like protein 3 OS=Mus musculus OX=10090 GN=Sipa1l3 PE=1 SV=1	sp|G3X9J0|SI1L3_MOUSE	1538	1538	S	RDTGQSPQKSLQRTLSDESLCSGRREPSFAS	79.795	79.795	T(0.004)LS(0.996)DESLCSGR	T(-24)LS(24)DES(-56)LCS(-64)GR	3	2	-0.48324	182283	217196	225657	208379		275756	235687	255722	0.814865	0.128661
G3X9K3	Brefeldin A-inhibited guanine nucleotide-exchange protein 1	Arfgef1	FUNCTION: Promotes guanine-nucleotide exchange on ARF1 and ARF3. Promotes the activation of ARF1/ARF3 through replacement of GDP with GTP. Involved in vesicular trafficking. Required for the maintenance of Golgi structure; the function may be independent of its GEF activity. Required for the maturaion of integrin beta-1 in the Golgi. Involved in the establishment and persistence of cell polarity …	208.5	1846	sp|G3X9K3|BIG1_MOUSE	1566	sp|G3X9K3|BIG1_MOUSE Brefeldin A-inhibited guanine nucleotide-exchange protein 1 OS=Mus musculus OX=10090 GN=Arfgef1 PE=1 SV=1	sp|G3X9K3|BIG1_MOUSE	1566	1566	S	PSAVSEKPLDAISQKSVDIHDSIQPRSSDNR	43.168	43.168	S(1)VDIHDSIQPR	S(36)VDIHDS(-36)IQPR	1	2	-0.76302	121053		117144	119099	112905		71123.9	92014.3	1.29435	0.325835
G5E829	Plasma membrane calcium-transporting ATPase 1	Atp2b1	FUNCTION: Catalyzes the hydrolysis of ATP coupled with the transport of calcium from the cytoplasm to the extracellular space thereby maintaining intracellular calcium homeostasis (PubMed:22311909, PubMed:16956963, PubMed:28827723, PubMed:26392310, PubMed:29950683, PubMed:24805951, PubMed:23266958). Plays a role in blood pressure regulation through regulation of intracellular calcium concentratio…	134.75	1220	sp|G5E829|AT2B1_MOUSE	1177	sp|G5E829|AT2B1_MOUSE Plasma membrane calcium-transporting ATPase 1 OS=Mus musculus OX=10090 GN=Atp2b1 PE=1 SV=1	sp|G5E829|AT2B1_MOUSE	1177	1177	S	IDDTDAEDDAPTKRNSSPPPSPNKNNNAVDS	72.365	72.365	RNS(1)S(0.999)PPPS(0.001)PNK	RNS(47)S(30)PPPS(-30)PNK	3	2	-0.10721		220384	258760	239572		245853	287262	266558	0.898762	0.439972
G5E870	E3 ubiquitin-protein ligase TRIP12	Trip12	FUNCTION: E3 ubiquitin-protein ligase involved in ubiquitin fusion degradation (UFD) pathway and regulation of DNA repair. Part of the ubiquitin fusion degradation (UFD) pathway, a process that mediates ubiquitination of protein at their N-terminus, regardless of the presence of lysine residues in target proteins. Acts as a key regulator of DNA damage response by acting as a suppressor of RNF168,…	224.13	2025	sp|G5E870|TRIPC_MOUSE	312	sp|G5E870|TRIPC_MOUSE E3 ubiquitin-protein ligase TRIP12 OS=Mus musculus OX=10090 GN=Trip12 PE=1 SV=1	sp|G5E870|TRIPC_MOUSE	312	312	S	AKLASLRKSTKKRSESPPAELPSLRRSTRQK	273.07	273.07	SES(1)PPAELPSLR	S(-59)ES(59)PPAELPS(-210)LR	3	2	-0.49657	2.48635e+06	2.80966e+06	2.8106e+06	2.7022e+06	2.55112e+06	2.73185e+06	1.47917e+06	2.25404e+06	1.19882	0.331137
G5E870	E3 ubiquitin-protein ligase TRIP12	Trip12	FUNCTION: E3 ubiquitin-protein ligase involved in ubiquitin fusion degradation (UFD) pathway and regulation of DNA repair. Part of the ubiquitin fusion degradation (UFD) pathway, a process that mediates ubiquitination of protein at their N-terminus, regardless of the presence of lysine residues in target proteins. Acts as a key regulator of DNA damage response by acting as a suppressor of RNF168,…	224.13	2025	sp|G5E870|TRIPC_MOUSE	1049	sp|G5E870|TRIPC_MOUSE E3 ubiquitin-protein ligase TRIP12 OS=Mus musculus OX=10090 GN=Trip12 PE=1 SV=1	sp|G5E870|TRIPC_MOUSE	1049	1049	S	KRKRLPKRGPRRPKYSPPRDDDKVDNQAKSP	145.73	108.94	YS(1)PPRDDDKVDNQAK	Y(-49)S(49)PPRDDDKVDNQAK	2	3	0.82524	2.77916e+06	3.34243e+06	3.29403e+06	3.13854e+06	3.17214e+06	3.58564e+06	3.95667e+06	3.57148e+06	0.878779	0.209145
G5E8K5	Ankyrin-3	Ank3	FUNCTION: Membrane-cytoskeleton linker. May participate in the maintenance/targeting of ion channels and cell adhesion molecules at the nodes of Ranvier and axonal initial segments (By similarity). In skeletal muscle, required for costamere localization of DMD and betaDAG1. Regulates KCNA1 channel activity in function of dietary Mg(2+) levels, and thereby contributes to the regulation of renal Mg…	214.06	1961	sp|G5E8K5|ANK3_MOUSE	1883	sp|G5E8K5|ANK3_MOUSE Ankyrin-3 OS=Mus musculus OX=10090 GN=Ank3 PE=1 SV=1	sp|G5E8K5|ANK3_MOUSE	1883	1883	S	LKPKTHGCGRTEEPVSPLTAYQKSLEETSKL	83.474	44.571	T(0.001)EEPVS(0.996)PLT(0.003)AYQK	T(-29)EEPVS(26)PLT(-26)AY(-38)QK	6	2	-0.75629	24282	53309.9	35268.1	37620	56376.8		35117.4	45747.1	0.822347	0.589489
O08539	Myc box-dependent-interacting protein 1	Bin1	FUNCTION: Is a key player in the control of plasma membrane curvature, and membrane shaping and remodeling. Required in muscle cells for the formation of T-tubules, tubular invaginations of the plasma membrane that function in depolarization-contraction coupling. Required in muscle cells for the formation of T-tubules, tubular invaginations of the plasma membrane that function in depolarization-c…	64.469	588	sp|O08539|BIN1_MOUSE	298	sp|O08539|BIN1_MOUSE Myc box-dependent-interacting protein 1 OS=Mus musculus OX=10090 GN=Bin1 PE=1 SV=1	sp|O08539|BIN1_MOUSE	298	298	S	AQPSDNAPEKGNKSPSPPPDGSPAATPEIRV	202.16	179.92	SPS(1)PPPDGSPAATPEIR	S(-37)PS(37)PPPDGS(-76)PAAT(-130)PEIR	3	2	-0.37278	4.46515e+06	5.06059e+06	3.5716e+06	4.36578e+06	4.24469e+06	4.95203e+06	2.87562e+06	4.02411e+06	1.0849	0.671318
O08539	Myc box-dependent-interacting protein 1	Bin1	FUNCTION: Is a key player in the control of plasma membrane curvature, and membrane shaping and remodeling. Required in muscle cells for the formation of T-tubules, tubular invaginations of the plasma membrane that function in depolarization-contraction coupling. Required in muscle cells for the formation of T-tubules, tubular invaginations of the plasma membrane that function in depolarization-c…	64.469	588	sp|O08539|BIN1_MOUSE	304	sp|O08539|BIN1_MOUSE Myc box-dependent-interacting protein 1 OS=Mus musculus OX=10090 GN=Bin1 PE=1 SV=1	sp|O08539|BIN1_MOUSE	304	304	S	APEKGNKSPSPPPDGSPAATPEIRVNHEPEP	207	182.81	S(0.008)PS(0.992)PPPDGS(1)PAATPEIR	S(-21)PS(21)PPPDGS(79)PAAT(-79)PEIR	9	2	0.3646	2.737e+06	3.07515e+06	2.77174e+06	2.86129e+06	2.21949e+06	2.71277e+06	1.3544e+06	2.09556e+06	1.36541	0.136097
O08547	Vesicle-trafficking protein SEC22b	Sec22b	FUNCTION: SNARE involved in targeting and fusion of ER-derived transport vesicles with the Golgi complex as well as Golgi-derived retrograde transport vesicles with the ER.	24.74	215	sp|O08547|SC22B_MOUSE	137	sp|O08547|SC22B_MOUSE Vesicle-trafficking protein SEC22b OS=Mus musculus OX=10090 GN=Sec22b PE=1 SV=3	sp|O08547|SC22B_MOUSE	137	137	S	TKKLYIDSRARRNLGSINTELQDVQRIMVAN	239.38	143.25	NLGS(1)INTELQDVQR	NLGS(66)INT(-66)ELQDVQR	4	2	-0.11658	253376	328855	325590	302607	245564	250715	624463	373581	0.810018	0.608372
O08550	Histone-lysine N-methyltransferase 2B	Kmt2b	FUNCTION: Histone methyltransferase that methylates 'Lys-4' of histone H3 (By similarity). H3 'Lys-4' methylation represents a specific tag for epigenetic transcriptional activation (By similarity). Plays a central role in beta-globin locus transcription regulation by being recruited by NFE2 (By similarity). Plays an important role in controlling bulk H3K4me during oocyte growth and preimplantati…	294.82	2713	sp|O08550|KMT2B_MOUSE	2079	sp|O08550|KMT2B_MOUSE Histone-lysine N-methyltransferase 2B OS=Mus musculus OX=10090 GN=Kmt2b PE=1 SV=3	sp|O08550|KMT2B_MOUSE	2079	2079	T	TDSEAEAVQQPRGQGTPPSGPGVGRGGVLGA	99.668	99.668	GQGT(1)PPSGPGVGR	GQGT(55)PPS(-55)GPGVGR	4	2	2.1807	331546	327463		329504	374830	365999	333770	358199	0.919891	0.174269
O08550	Histone-lysine N-methyltransferase 2B	Kmt2b	FUNCTION: Histone methyltransferase that methylates 'Lys-4' of histone H3 (By similarity). H3 'Lys-4' methylation represents a specific tag for epigenetic transcriptional activation (By similarity). Plays a central role in beta-globin locus transcription regulation by being recruited by NFE2 (By similarity). Plays an important role in controlling bulk H3K4me during oocyte growth and preimplantati…	294.82	2713	sp|O08550|KMT2B_MOUSE	866	sp|O08550|KMT2B_MOUSE Histone-lysine N-methyltransferase 2B OS=Mus musculus OX=10090 GN=Kmt2b PE=1 SV=3	sp|O08550|KMT2B_MOUSE	866	866	S	DESMEAKRDRASGPESPLQGPRIKHVCRHAA	105.08	105.08	ASGPES(1)PLQGPR	AS(-79)GPES(79)PLQGPR	6	2	-0.57314	174243	194646	199878	189589		208397	214655	211526	0.896292	0.124522
O08553	Dihydropyrimidinase-related protein 2	Dpysl2	FUNCTION: Plays a role in neuronal development and polarity, as well as in axon growth and guidance, neuronal growth cone collapse and cell migration. Necessary for signaling by class 3 semaphorins and subsequent remodeling of the cytoskeleton. May play a role in endocytosis. {ECO:0000269|PubMed:22057101}.	62.277	572	sp|O08553|DPYL2_MOUSE	509	sp|O08553|DPYL2_MOUSE Dihydropyrimidinase-related protein 2 OS=Mus musculus OX=10090 GN=Dpysl2 PE=1 SV=2	sp|O08553|DPYL2_MOUSE	509	509	T	VPRGLYDGPVCEVSVTPKTVTPASSAKTSPA	221.46	184.37	GLYDGPVCEVS(0.004)VT(0.996)PK	GLY(-180)DGPVCEVS(-25)VT(25)PK	13	2	0.43868	1.20788e+06	1.18902e+06	1.2243e+06	1.20706e+06	1.43181e+06	1.32151e+06	1.2102e+06	1.32117e+06	0.913631	0.152965
O08553	Dihydropyrimidinase-related protein 2	Dpysl2	FUNCTION: Plays a role in neuronal development and polarity, as well as in axon growth and guidance, neuronal growth cone collapse and cell migration. Necessary for signaling by class 3 semaphorins and subsequent remodeling of the cytoskeleton. May play a role in endocytosis. {ECO:0000269|PubMed:22057101}.	62.277	572	sp|O08553|DPYL2_MOUSE	518	sp|O08553|DPYL2_MOUSE Dihydropyrimidinase-related protein 2 OS=Mus musculus OX=10090 GN=Dpysl2 PE=1 SV=2	sp|O08553|DPYL2_MOUSE	518	518	S	VCEVSVTPKTVTPASSAKTSPAKQQAPPVRN	106.29	106.29	T(0.015)VT(0.984)PAS(0.021)S(0.979)AKT(0.095)S(0.906)PAK	T(-18)VT(18)PAS(-17)S(17)AKT(-9.8)S(9.8)PAK	7	2	-0.55111	576753	521747	317897	472132	222566	498783	260555	327301	1.4425	0.283186
O08553	Dihydropyrimidinase-related protein 2	Dpysl2	FUNCTION: Plays a role in neuronal development and polarity, as well as in axon growth and guidance, neuronal growth cone collapse and cell migration. Necessary for signaling by class 3 semaphorins and subsequent remodeling of the cytoskeleton. May play a role in endocytosis. {ECO:0000269|PubMed:22057101}.	62.277	572	sp|O08553|DPYL2_MOUSE	514	sp|O08553|DPYL2_MOUSE Dihydropyrimidinase-related protein 2 OS=Mus musculus OX=10090 GN=Dpysl2 PE=1 SV=2	sp|O08553|DPYL2_MOUSE	514	514	T	YDGPVCEVSVTPKTVTPASSAKTSPAKQQAP	106.29	58.889	TVT(1)PASSAK	T(-35)VT(35)PAS(-42)S(-42)AK	3	2	-1.9826	306229	488515	591388	462044	676072	841324	260555	592650	0.779623	0.533343
O08553	Dihydropyrimidinase-related protein 2	Dpysl2	FUNCTION: Plays a role in neuronal development and polarity, as well as in axon growth and guidance, neuronal growth cone collapse and cell migration. Necessary for signaling by class 3 semaphorins and subsequent remodeling of the cytoskeleton. May play a role in endocytosis. {ECO:0000269|PubMed:22057101}.	62.277	572	sp|O08553|DPYL2_MOUSE	522	sp|O08553|DPYL2_MOUSE Dihydropyrimidinase-related protein 2 OS=Mus musculus OX=10090 GN=Dpysl2 PE=1 SV=2	sp|O08553|DPYL2_MOUSE	522	522	S	SVTPKTVTPASSAKTSPAKQQAPPVRNLHQS	106.29	64.983	T(0.031)VT(0.969)PAS(0.019)S(0.845)AKT(0.213)S(0.923)PAK	T(-15)VT(15)PAS(-17)S(7.5)AKT(-7.5)S(10)PAK	11	2	-0.87649	306229		317897	312063	222566	498783	260555	327301	0.953442	0.900107
O08575	Eyes absent homolog 2	Eya2	FUNCTION: Functions both as protein phosphatase and as transcriptional coactivator for SIX1, and probably also for SIX2, SIX4 and SIX5 (PubMed:10490620, PubMed:17098221). Tyrosine phosphatase that dephosphorylates 'Tyr-142' of histone H2AX (H2AXY142ph) and promotes efficient DNA repair via the recruitment of DNA repair complexes containing MDC1. 'Tyr-142' phosphorylation of histone H2AX plays a c…	58.245	532	sp|O08575|EYA2_MOUSE	251	sp|O08575|EYA2_MOUSE Eyes absent homolog 2 OS=Mus musculus OX=10090 GN=Eya2 PE=1 SV=1	sp|O08575|EYA2_MOUSE	251	251	S	HRASDGKLRGRSKRNSDPSPAGDNEIERVFV	117.9	111.6	NS(1)DPSPAGDNEIER	NS(48)DPS(-48)PAGDNEIER	2	2	0.47929	156329	157298	167236	160288	163206	188707	154405	168773	0.949724	0.478293
O08585	Clathrin light chain A	Clta	FUNCTION: Clathrin is the major protein of the polyhedral coat of coated pits and vesicles. Acts as component of the TACC3/ch-TOG/clathrin complex proposed to contribute to stabilization of kinetochore fibers of the mitotic spindle by acting as inter-microtubule bridge (By similarity). {ECO:0000250|UniProtKB:P09496}.	25.604	235	sp|O08585|CLCA_MOUSE	104	sp|O08585|CLCA_MOUSE Clathrin light chain A OS=Mus musculus OX=10090 GN=Clta PE=1 SV=2	sp|O08585|CLCA_MOUSE	104	104	S	PTDSYAAISEVDRLQSEPESIRKWREEQTER	62.705	51.454	LQS(1)EPESIRK	LQS(40)EPES(-40)IRK	3	2	-0.96266		63907.7	64545.4	64226.5		86529.4	74486.6	80508	0.797766	0.114148
O08648	Mitogen-activated protein kinase kinase kinase 4	Map3k4	FUNCTION: Component of a protein kinase signal transduction cascade. Activates the CSBP2, P38 and JNK MAPK pathways, but not the ERK pathway. Specifically phosphorylates and activates MAP2K4 and MAP2K6. {ECO:0000269|PubMed:16157600, ECO:0000269|PubMed:9079650}.	179.83	1597	sp|O08648|M3K4_MOUSE	492	sp|O08648|M3K4_MOUSE Mitogen-activated protein kinase kinase kinase 4 OS=Mus musculus OX=10090 GN=Map3k4 PE=1 SV=2	sp|O08648|M3K4_MOUSE	492	492	S	SRSQGCVSRKLERLESEEDSIGWGTADCGPE	112.49	104.23	LES(1)EEDSIGWGTADCGPEASR	LES(43)EEDS(-43)IGWGT(-97)ADCGPEAS(-100)R	3	2	0.37554	140125	171302	223524	178317	145192	149923	100171	131762	1.35333	0.184163
O08759	Ubiquitin-protein ligase E3A	Ube3a	FUNCTION: E3 ubiquitin-protein ligase which accepts ubiquitin from an E2 ubiquitin-conjugating enzyme in the form of a thioester and transfers it to its substrates. Several substrates have been identified including the ARNTL/BMAL1, ARC, RAD23A and RAD23B, MCM7 (which is involved in DNA replication), annexin A1, the PML tumor suppressor, and the cell cycle regulator CDKN1B (PubMed:20211139, PubMed…	99.818	870	sp|O08759|UBE3A_MOUSE	8	sp|O08759|UBE3A_MOUSE Ubiquitin-protein ligase E3A OS=Mus musculus OX=10090 GN=Ube3a PE=1 SV=2	sp|O08759|UBE3A_MOUSE	8	8	S	________MATACKRSPGESQSEDIEASRMK	96.313	72.075	S(1)PGESQSEDIEASR	S(42)PGES(-42)QS(-56)EDIEAS(-72)R	1	2	-0.20754	58957.2		61126.5	60041.8	60532.5	62422.5	54625	59193.3	1.01433	0.804377
O08784	Treacle protein	Tcof1	FUNCTION: Nucleolar protein that acts as a regulator of RNA polymerase I by connecting RNA polymerase I with enzymes responsible for ribosomal processing and modification. Required for neural crest specification: following monoubiquitination by the BCR(KBTBD8) complex, associates with NOLC1 and acts as a platform to connect RNA polymerase I with enzymes responsible for ribosomal processing and mo…	135	1320	sp|O08784|TCOF_MOUSE	1191	sp|O08784|TCOF_MOUSE Treacle protein OS=Mus musculus OX=10090 GN=Tcof1 PE=1 SV=1	sp|O08784|TCOF_MOUSE	1191	1191	S	EAIKESGKKSQKRKLSGDLEAGAPKNKKKKE	226.09	17.807	RKLS(1)GDLEAGAPK	RKLS(18)GDLEAGAPK	4	3	0.2962	1.02253e+06	1.43874e+06	1.25915e+06	1.24014e+06	1.40755e+06	1.47291e+06		1.44023e+06	0.861072	0.2935
O08796	Eukaryotic elongation factor 2 kinase	Eef2k	FUNCTION: Threonine kinase that regulates protein synthesis by controlling the rate of peptide chain elongation. Upon activation by a variety of upstream kinases including AMPK or TRPM7, phosphorylates the elongation factor EEF2 at a single site, renders it unable to bind ribosomes and thus inactive. In turn, the rate of protein synthesis is reduced. {ECO:0000269|PubMed:9144159}.	81.738	724	sp|O08796|EF2K_MOUSE	473	sp|O08796|EF2K_MOUSE Eukaryotic elongation factor 2 kinase OS=Mus musculus OX=10090 GN=Eef2k PE=1 SV=1	sp|O08796|EF2K_MOUSE	473	473	S	HGHSNGNRRHESDEDSLGSSGRVCVETWNLL	168.69	168.69	RHESDEDS(1)LGSSGR	RHES(-94)DEDS(56)LGS(-56)S(-68)GR	8	3	0.80901	36560.7	57385.6	48030.8	47325.7	56037.7	111552	162897	110162	0.4296	0.116279
O08796	Eukaryotic elongation factor 2 kinase	Eef2k	FUNCTION: Threonine kinase that regulates protein synthesis by controlling the rate of peptide chain elongation. Upon activation by a variety of upstream kinases including AMPK or TRPM7, phosphorylates the elongation factor EEF2 at a single site, renders it unable to bind ribosomes and thus inactive. In turn, the rate of protein synthesis is reduced. {ECO:0000269|PubMed:9144159}.	81.738	724	sp|O08796|EF2K_MOUSE	73	sp|O08796|EF2K_MOUSE Eukaryotic elongation factor 2 kinase OS=Mus musculus OX=10090 GN=Eef2k PE=1 SV=1	sp|O08796|EF2K_MOUSE	73	73	S	SYYSNLTKTECGSTGSPASSFHFKEAWKHAI	77.347	55.866	TECGS(0.001)T(0.01)GS(0.975)PAS(0.007)S(0.007)FHFK	T(-40)ECGS(-30)T(-20)GS(20)PAS(-21)S(-21)FHFK	8	2	-0.36371	120764	170710		145737	154824	144065		149444	0.975195	0.897927
O08796	Eukaryotic elongation factor 2 kinase	Eef2k	FUNCTION: Threonine kinase that regulates protein synthesis by controlling the rate of peptide chain elongation. Upon activation by a variety of upstream kinases including AMPK or TRPM7, phosphorylates the elongation factor EEF2 at a single site, renders it unable to bind ribosomes and thus inactive. In turn, the rate of protein synthesis is reduced. {ECO:0000269|PubMed:9144159}.	81.738	724	sp|O08796|EF2K_MOUSE	444	sp|O08796|EF2K_MOUSE Eukaryotic elongation factor 2 kinase OS=Mus musculus OX=10090 GN=Eef2k PE=1 SV=1	sp|O08796|EF2K_MOUSE	444	444	S	DNHRDSENSGDSGYPSEKRSDLDDPEPREHG	96.453	73.345	DSENSGDSGYPS(1)EK	DS(-72)ENS(-57)GDS(-38)GY(-45)PS(38)EK	12	2	2.2015	102196	78033.8		90115	103194	95820.4	82713.4	93909.3	0.959596	0.770171
O08856	RNA polymerase II elongation factor ELL	Ell	FUNCTION: Elongation factor component of the super elongation complex (SEC), a complex required to increase the catalytic rate of RNA polymerase II transcription by suppressing transient pausing by the polymerase at multiple sites along the DNA. Specifically required for stimulating the elongation step of RNA polymerase II- and III-dependent snRNA gene transcription. ELL also plays an early role …	67.146	602	sp|O08856|ELL_MOUSE	300	sp|O08856|ELL_MOUSE RNA polymerase II elongation factor ELL OS=Mus musculus OX=10090 GN=Ell PE=2 SV=2	sp|O08856|ELL_MOUSE	300	300	S	LMRKLCQPQNATTDSSPPREHGRSASPSQKR	146.48	108.24	LCQPQNATTDS(0.007)S(0.993)PPR	LCQPQNAT(-50)T(-46)DS(-21)S(21)PPR	12	2	-0.42511	223102	203543	197111	207919	261563	297864	218305	259244	0.802019	0.102121
O08999	Latent-transforming growth factor beta-binding protein 2	Ltbp2	FUNCTION: May play an integral structural role in elastic-fiber architectural organization and/or assembly. {ECO:0000250|UniProtKB:Q14767}.	195.83	1813	sp|O08999|LTBP2_MOUSE	491	sp|O08999|LTBP2_MOUSE Latent-transforming growth factor beta-binding protein 2 OS=Mus musculus OX=10090 GN=Ltbp2 PE=1 SV=2	sp|O08999|LTBP2_MOUSE	491	491	S	VARVRGELDPVLEDNSVETRASHRPHGNLGH	81.409	66.553	GELDPVLEDNS(0.978)VET(0.022)R	GELDPVLEDNS(16)VET(-16)R	11	2	-1.3637		31810.2	38770.4	35290.3		35923.7	19798.4	27861	1.26665	0.486633
O09044	Synaptosomal-associated protein 23	Snap23	FUNCTION: Essential component of the high affinity receptor for the general membrane fusion machinery and an important regulator of transport vesicle docking and fusion. {ECO:0000250}.	23.261	210	sp|O09044|SNP23_MOUSE	110	sp|O09044|SNP23_MOUSE Synaptosomal-associated protein 23 OS=Mus musculus OX=10090 GN=Snap23 PE=1 SV=1	sp|O09044|SNP23_MOUSE	110	110	S	SGKNYKATWGDGGDNSPSNVVSKQPSRITNG	332.61	316.49	ATWGDGGDNS(1)PSNVVSK	AT(-170)WGDGGDNS(62)PS(-62)NVVS(-160)K	10	2	0.20733	2.6233e+06	3.23817e+06	3.02924e+06	2.96357e+06	2.89644e+06	3.54255e+06	2.31744e+06	2.91881e+06	1.01533	0.915715
O35071	Kinesin-like protein KIF1C	Kif1c	FUNCTION: Motor required for the retrograde transport of Golgi vesicles to the endoplasmic reticulum. Has a microtubule plus end-directed motility (By similarity). {ECO:0000250}.	122.43	1100	sp|O35071|KIF1C_MOUSE	676	sp|O35071|KIF1C_MOUSE Kinesin-like protein KIF1C OS=Mus musculus OX=10090 GN=Kif1c PE=1 SV=2	sp|O35071|KIF1C_MOUSE	676	676	S	ADLLLEQQRLYADSDSGEDSDKRSCEESWRL	95.677	59.171	LYADS(1)DS(0.995)GEDS(0.005)DKR	LY(-35)ADS(35)DS(23)GEDS(-23)DKR	7	2	-0.10611	141696	289971	137777	189815	104852	132477	111216	116182	1.63377	0.220671
O35126	Atrophin-1	Atn1	FUNCTION: Transcriptional corepressor. Corepressor of MTG8 transcriptional repression. Has some intrinsic repression activity which is independent of the number of the poly-Q repeats (By similarity). Recruits NR2E1 to repress transcription. Promotes vascular smooth cell (VSMC) migration and orientation. {ECO:0000250|UniProtKB:P54259, ECO:0000269|PubMed:16702404, ECO:0000269|PubMed:19131340}.	123.72	1175	sp|O35126|ATN1_MOUSE	77	sp|O35126|ATN1_MOUSE Atrophin-1 OS=Mus musculus OX=10090 GN=Atn1 PE=1 SV=1	sp|O35126|ATN1_MOUSE	77	77	S	PSAPKASKQGRSEEISESESEETSAPKKTKT	97.933	67.251	S(0.001)EEIS(0.997)ES(0.002)ESEETSAPK	S(-31)EEIS(28)ES(-28)ES(-34)EET(-44)S(-47)APK	5	2	-0.32252	48934.9	79247.1	57411.7	61864.6	62001.4	84327.5		73164.4	0.845555	0.487711
O35295	Transcriptional activator protein Pur-beta	Purb	FUNCTION: Has capacity to bind repeated elements in single-stranded DNA such as the purine-rich single strand of the PUR element located upstream of the MYC gene. Participates in transcriptional and translational regulation of alpha-MHC expression in cardiac myocytes by binding to the purine-rich negative regulatory (PNR) element. Modulates constitutive liver galectin-3 gene transcription by bind…	33.901	324	sp|O35295|PURB_MOUSE	310	sp|O35295|PURB_MOUSE Transcriptional activator protein Pur-beta OS=Mus musculus OX=10090 GN=Purb PE=1 SV=3	sp|O35295|PURB_MOUSE	310	310	S	QERQRDKLYERRGGGSGGGDESEGEEVDED_	215.51	16.102	RGGGS(1)GGGDES(1)EGEEVDED	RGGGS(16)GGGDES(16)EGEEVDED	5	2	0.1503	261605	283592	249090	264762	250731	263773	244945	253150	1.04587	0.37045
O35295	Transcriptional activator protein Pur-beta	Purb	FUNCTION: Has capacity to bind repeated elements in single-stranded DNA such as the purine-rich single strand of the PUR element located upstream of the MYC gene. Participates in transcriptional and translational regulation of alpha-MHC expression in cardiac myocytes by binding to the purine-rich negative regulatory (PNR) element. Modulates constitutive liver galectin-3 gene transcription by bind…	33.901	324	sp|O35295|PURB_MOUSE	316	sp|O35295|PURB_MOUSE Transcriptional activator protein Pur-beta OS=Mus musculus OX=10090 GN=Purb PE=1 SV=3	sp|O35295|PURB_MOUSE	316	316	S	KLYERRGGGSGGGDESEGEEVDED_______	242.43	16.102	RGGGS(1)GGGDES(1)EGEEVDED	RGGGS(16)GGGDES(16)EGEEVDED	11	2	0.1503	152360	165163	165387	160970	129783	168352	173668	157268	1.02354	0.810824
O35326	Serine/arginine-rich splicing factor 5	Srsf5	FUNCTION: May be required for progression through G1 and entry into S phase of cell growth. May play a regulatory role in pre-mRNA splicing. Autoregulates its own expression. Plays a role in constitutive splicing and can modulate the selection of alternative splice sites (By similarity). {ECO:0000250}.	30.891	269	sp|O35326|SRSF5_MOUSE;sp|Q8VE97|SRSF4_MOUSE;sp|Q3TWW8|SRSF6_MOUSE	117;113;119	sp|O35326|SRSF5_MOUSE Serine/arginine-rich splicing factor 5 OS=Mus musculus OX=10090 GN=Srsf5 PE=1 SV=2;sp|Q8VE97|SRSF4_MOUSE Serine/arginine-rich splicing factor 4 OS=Mus musculus OX=10090 GN=Srsf4 PE=2 SV=1;sp|Q3TWW8|SRSF6_MOUSE Serine/arginine-rich spl	sp|O35326|SRSF5_MOUSE;sp|Q3TWW8|SRSF6_MOUSE	117;119	119	S	PPVRTENRLIVENLSSRVSWQDLKDFMRQAG;PPVRTEYRLIVENLSSRCSWQDLKDFMRQAG	141.44	87.942	LIVENLS(0.262)S(0.738)R	LIVENLS(-4.5)S(4.5)R	8	2	-1.0357	172619	224870	203363	200284	222652		172197	197425	1.01448	0.922744
O35326	Serine/arginine-rich splicing factor 5	Srsf5	FUNCTION: May be required for progression through G1 and entry into S phase of cell growth. May play a regulatory role in pre-mRNA splicing. Autoregulates its own expression. Plays a role in constitutive splicing and can modulate the selection of alternative splice sites (By similarity). {ECO:0000250}.	30.891	269	sp|O35326|SRSF5_MOUSE;sp|Q8VE97|SRSF4_MOUSE;sp|Q3TWW8|SRSF6_MOUSE	116;112;118	sp|O35326|SRSF5_MOUSE Serine/arginine-rich splicing factor 5 OS=Mus musculus OX=10090 GN=Srsf5 PE=1 SV=2;sp|Q8VE97|SRSF4_MOUSE Serine/arginine-rich splicing factor 4 OS=Mus musculus OX=10090 GN=Srsf4 PE=2 SV=1;sp|Q3TWW8|SRSF6_MOUSE Serine/arginine-rich spl	sp|O35326|SRSF5_MOUSE;sp|Q3TWW8|SRSF6_MOUSE	116;118	118	S	APPVRTENRLIVENLSSRVSWQDLKDFMRQA;GPPVRTEYRLIVENLSSRCSWQDLKDFMRQA	141.44	119.55	LIVENLS(0.889)S(0.111)R	LIVENLS(9)S(-9)R	7	2	-1.051	172619		203363	187991		242219	172197	207208	0.907259	0.665145
O35393	Ephrin-B3	Efnb3	FUNCTION: Cell surface transmembrane ligand for Eph receptors, a family of receptor tyrosine kinases which are crucial for migration, repulsion and adhesion during neuronal, vascular and epithelial development. Binds promiscuously Eph receptors residing on adjacent cells, leading to contact-dependent bidirectional signaling into neighboring cells. The signaling pathway downstream of the receptor …	35.884	340	sp|O35393|EFNB3_MOUSE	268	sp|O35393|EFNB3_MOUSE Ephrin-B3 OS=Mus musculus OX=10090 GN=Efnb3 PE=1 SV=1	sp|O35393|EFNB3_MOUSE	268	268	S	RRRAKPSESRHPGPGSFGRGGSLGLGGGGGM	92.428	58.889	HPGPGS(1)FGR	HPGPGS(59)FGR	6	2	0.30382	167336	195428	201684	188149	148475	164416	127697	146862	1.28113	0.0511069
O35495	Cyclin-dependent kinase 14	Cdk14	FUNCTION: Serine/threonine-protein kinase involved in the control of the eukaryotic cell cycle, whose activity is controlled by an associated cyclin. Acts as a cell-cycle regulator of Wnt signaling pathway during G2/M phase by mediating the phosphorylation of LRP6 at 'Ser-1490', leading to the activation of the Wnt signaling pathway. Acts as a regulator of cell cycle progression and cell prolifer…	52.995	469	sp|O35495|CDK14_MOUSE	95	sp|O35495|CDK14_MOUSE Cyclin-dependent kinase 14 OS=Mus musculus OX=10090 GN=Cdk14 PE=1 SV=2	sp|O35495|CDK14_MOUSE	95	95	S	FDPFEKPANQVKRVHSENNACINFKSSSAGK	106.47	78.888	VHS(1)ENNACINFK	VHS(79)ENNACINFK	3	2	0.93016		307579	307366	307473		315712	232114	273913	1.12252	0.506294
O35609	Secretory carrier-associated membrane protein 3	Scamp3	FUNCTION: Functions in post-Golgi recycling pathways. Acts as a recycling carrier to the cell surface.	38.458	349	sp|O35609|SCAM3_MOUSE	78	sp|O35609|SCAM3_MOUSE Secretory carrier-associated membrane protein 3 OS=Mus musculus OX=10090 GN=Scamp3 PE=1 SV=3	sp|O35609|SCAM3_MOUSE	78	78	S	LPPPSAPSVQSSRKLSPTEPRNYGSYSTQAS	171.34	171.34	KLS(1)PTEPR	KLS(81)PT(-81)EPR	3	2	-0.34177	1.8103e+06	1.682e+06	1.51266e+06	1.66832e+06	1.45141e+06	1.53648e+06	1.2551e+06	1.41433e+06	1.17958	0.101487
O35623	BET1 homolog	Bet1	FUNCTION: Required for vesicular transport from the ER to the Golgi complex. Functions as a SNARE involved in the docking process of ER-derived vesicles with the cis-Golgi membrane (By similarity). {ECO:0000250}.	13.274	118	sp|O35623|BET1_MOUSE	50	sp|O35623|BET1_MOUSE BET1 homolog OS=Mus musculus OX=10090 GN=Bet1 PE=1 SV=1	sp|O35623|BET1_MOUSE	50	50	S	LTESLRSKVTAIKSLSIEIGHEVKNQNKLLA	91.245	91.245	SLS(1)IEIGHEVK	S(-36)LS(36)IEIGHEVK	3	2	0.46676	25064	28712.3	27845.1	27207.2	23619.5		22800.6	23210.1	1.17221	0.0706911
O35691	Pinin	Pnn	FUNCTION: Transcriptional activator binding to the E-box 1 core sequence of the E-cadherin promoter gene; the core-binding sequence is 5'CAGGTG-3'. Capable of reversing CTBP1-mediated transcription repression. Auxiliary component of the splicing-dependent multiprotein exon junction complex (EJC) deposited at splice junction on mRNAs. The EJC is a dynamic structure consisting of core proteins and …	82.435	725	sp|O35691|PININ_MOUSE	346	sp|O35691|PININ_MOUSE Pinin OS=Mus musculus OX=10090 GN=Pnn PE=1 SV=4	sp|O35691|PININ_MOUSE	346	346	S	EEAGEEEEKEAGIVHSDAEKEQEEEEQKQEM	76.563	27.589	EAGIVHS(1)DAEKEQEEEEQKQEMEVK	EAGIVHS(28)DAEKEQEEEEQKQEMEVK	7	4	1.2523	95310.5	90124.2	100781	95405.1	96038.1	104467	102900	101135	0.943343	0.227235
O35691	Pinin	Pnn	FUNCTION: Transcriptional activator binding to the E-box 1 core sequence of the E-cadherin promoter gene; the core-binding sequence is 5'CAGGTG-3'. Capable of reversing CTBP1-mediated transcription repression. Auxiliary component of the splicing-dependent multiprotein exon junction complex (EJC) deposited at splice junction on mRNAs. The EJC is a dynamic structure consisting of core proteins and …	82.435	725	sp|O35691|PININ_MOUSE	442	sp|O35691|PININ_MOUSE Pinin OS=Mus musculus OX=10090 GN=Pnn PE=1 SV=4	sp|O35691|PININ_MOUSE	442	442	S	EMEFDVEPDKECKSLSPGKENINSQEVEKES	174	174	SLS(1)PGKENINSQEVEK	S(-48)LS(48)PGKENINS(-130)QEVEK	3	3	0.71364	1.07444e+06	1.4983e+06	1.46791e+06	1.34688e+06	1.38897e+06	1.46719e+06	1.39102e+06	1.41573e+06	0.951371	0.64616
O35691	Pinin	Pnn	FUNCTION: Transcriptional activator binding to the E-box 1 core sequence of the E-cadherin promoter gene; the core-binding sequence is 5'CAGGTG-3'. Capable of reversing CTBP1-mediated transcription repression. Auxiliary component of the splicing-dependent multiprotein exon junction complex (EJC) deposited at splice junction on mRNAs. The EJC is a dynamic structure consisting of core proteins and …	82.435	725	sp|O35691|PININ_MOUSE	100	sp|O35691|PININ_MOUSE Pinin OS=Mus musculus OX=10090 GN=Pnn PE=1 SV=4	sp|O35691|PININ_MOUSE	100	100	S	RLGGERRTRRESRQESDPEDDDVKKPALQSS	73.012	73.012	QES(1)DPEDDDVKKPALQSSVVATSK	QES(67)DPEDDDVKKPALQS(-67)S(-70)VVAT(-73)S(-73)K	3	3	0.61477		353107	374078	363593	394388	445217		419802	0.866104	0.177578
O35691	Pinin	Pnn	FUNCTION: Transcriptional activator binding to the E-box 1 core sequence of the E-cadherin promoter gene; the core-binding sequence is 5'CAGGTG-3'. Capable of reversing CTBP1-mediated transcription repression. Auxiliary component of the splicing-dependent multiprotein exon junction complex (EJC) deposited at splice junction on mRNAs. The EJC is a dynamic structure consisting of core proteins and …	82.435	725	sp|O35691|PININ_MOUSE	66	sp|O35691|PININ_MOUSE Pinin OS=Mus musculus OX=10090 GN=Pnn PE=1 SV=4	sp|O35691|PININ_MOUSE	66	66	S	GGGRGRGSLLLRRGFSDSGGGPPAKQRDLEG	232.48	232.48	GFS(1)DSGGGPPAK	GFS(70)DS(-70)GGGPPAK	3	2	-0.080585	547438	672593	693136	637722	606472	900049	770042	758854	0.840375	0.277151
O35711	Liprin-beta-2	Ppfibp2	FUNCTION: May regulate the disassembly of focal adhesions. Did not bind receptor-like tyrosine phosphatases type 2A (By similarity). {ECO:0000250|UniProtKB:Q8ND30}.	98.752	882	sp|O35711|LIPB2_MOUSE	386	sp|O35711|LIPB2_MOUSE Liprin-beta-2 OS=Mus musculus OX=10090 GN=Ppfibp2 PE=1 SV=3	sp|O35711|LIPB2_MOUSE	386	386	S	PQKSLESRAQKKLSCSLEDLRRESGDKCVDG	94.791	94.66	LSCS(1)LEDLR	LS(-46)CS(46)LEDLR	4	2	0.11249	158508		216535	187521	229434	274866	211214	238505	0.786237	0.216104
O35737	Heterogeneous nuclear ribonucleoprotein H	Hnrnph1	FUNCTION: This protein is a component of the heterogeneous nuclear ribonucleoprotein (hnRNP) complexes which provide the substrate for the processing events that pre-mRNAs undergo before becoming functional, translatable mRNAs in the cytoplasm. Mediates pre-mRNA alternative splicing regulation. Inhibits, together with CUGBP1, insulin receptor (IR) pre-mRNA exon 11 inclusion in myoblast. Binds to …	49.199	449	sp|O35737|HNRH1_MOUSE;sp|P70333|HNRH2_MOUSE	104;104	sp|O35737|HNRH1_MOUSE Heterogeneous nuclear ribonucleoprotein H OS=Mus musculus OX=10090 GN=Hnrnph1 PE=1 SV=3;sp|P70333|HNRH2_MOUSE Heterogeneous nuclear ribonucleoprotein H2 OS=Mus musculus OX=10090 GN=Hnrnph2 PE=1 SV=1	sp|O35737|HNRH1_MOUSE	104	104	S	NNVEMDWVLKHTGPNSPDTANDGFVRLRGLP	301.65	301.65	HTGPNS(1)PDTANDGFVR	HT(-78)GPNS(78)PDT(-88)ANDGFVR	6	3	1.1154	268350	499226	478773	415450	445774	1.48708e+06	1.46961e+06	1.13416e+06	0.366308	0.110754
O35841	Apoptosis inhibitor 5	Api5	FUNCTION: Antiapoptotic factor that may have a role in protein assembly. Negatively regulates ACIN1. By binding to ACIN1, it suppresses ACIN1 cleavage from CASP3 and ACIN1-mediated DNA fragmentation. Also known to efficiently suppress E2F1-induced apoptosis (By similarity). {ECO:0000250}.	56.784	504	sp|O35841|API5_MOUSE	464	sp|O35841|API5_MOUSE Apoptosis inhibitor 5 OS=Mus musculus OX=10090 GN=Api5 PE=1 SV=2	sp|O35841|API5_MOUSE	464	464	S	VEIGQKRTSEDTSSGSPPKKSPGGPKRDARQ	283.88	176	TSEDTSSGS(1)PPKK	T(-140)S(-130)EDT(-70)S(-43)S(-34)GS(34)PPKK	9	2	2.8471	2.77613e+06	2.63301e+06	2.88239e+06	2.76384e+06	2.45804e+06	2.50815e+06	222440	1.72954e+06	1.59802	0.243685
O35857	Mitochondrial import inner membrane translocase subunit TIM44	Timm44	FUNCTION: Essential component of the PAM complex, a complex required for the translocation of transit peptide-containing proteins from the inner membrane into the mitochondrial matrix in an ATP-dependent manner. Recruits mitochondrial HSP70 to drive protein translocation into the matrix using ATP as an energy source. {ECO:0000250|UniProtKB:Q01852}.	51.091	452	sp|O35857|TIM44_MOUSE	51	sp|O35857|TIM44_MOUSE Mitochondrial import inner membrane translocase subunit TIM44 OS=Mus musculus OX=10090 GN=Timm44 PE=1 SV=2	sp|O35857|TIM44_MOUSE	51	51	Y	YQISRPGRELTLTKSYSSGSRKGFLSGLLDN	3.9827	0.96298	S(1)Y(1)S(1)S(1)GS(1)RK	S(0.96)Y(0.96)S(0.96)S(0.96)GS(0.96)RK	2	2	-0.73326	339550	243394	172714	251886	258116	113005	168404	179842	1.4006	0.324764
O35927	Catenin delta-2	Ctnnd2	FUNCTION: Has a critical role in neuronal development, particularly in the formation and/or maintenance of dendritic spines and synapses (PubMed:17993462) (PubMed:25807484). Involved in the regulation of canonical Wnt signaling (By similarity). It probably acts on beta-catenin turnover, facilitating beta-catenin interaction with GSK3B, phosphorylation, ubiquitination and degradation (PubMed:20623…	135	1247	sp|O35927|CTND2_MOUSE	458	sp|O35927|CTND2_MOUSE Catenin delta-2 OS=Mus musculus OX=10090 GN=Ctnnd2 PE=1 SV=1	sp|O35927|CTND2_MOUSE	458	458	S	PPAHTGTFRTSTAPSSPGVDSVPLQRTGSQH	93.576	55.604	TSTAPS(0.028)S(0.953)PGVDS(0.019)VPLQR	T(-38)S(-38)T(-35)APS(-15)S(15)PGVDS(-17)VPLQR	7	2	-0.40463	30576.4		48435.4	39505.9	46053.6	44630.8		45342.2	0.871283	0.581568
O35927	Catenin delta-2	Ctnnd2	FUNCTION: Has a critical role in neuronal development, particularly in the formation and/or maintenance of dendritic spines and synapses (PubMed:17993462) (PubMed:25807484). Involved in the regulation of canonical Wnt signaling (By similarity). It probably acts on beta-catenin turnover, facilitating beta-catenin interaction with GSK3B, phosphorylation, ubiquitination and degradation (PubMed:20623…	135	1247	sp|O35927|CTND2_MOUSE	264	sp|O35927|CTND2_MOUSE Catenin delta-2 OS=Mus musculus OX=10090 GN=Ctnnd2 PE=1 SV=1	sp|O35927|CTND2_MOUSE	264	264	S	LYYSSSTLPAPPRGGSPLTTTQGGSPTKLQR	63.95	58.061	GGS(0.999)PLT(0.001)T(0.018)T(0.027)QGGS(0.477)PT(0.477)K	GGS(30)PLT(-30)T(-14)T(-12)QGGS(0)PT(0)K	3	2	0.040127		135291	151206	143249	154287	204397		179342	0.798747	0.303433
O54724	Caveolae-associated protein 1	Cavin1	FUNCTION: Plays an important role in caveolae formation and organization. Essential for the formation of caveolae in all tissues (PubMed:18191225, PubMed:18840361, PubMed:18056712, PubMed:30188967). Core component of the CAVIN complex which is essential for recruitment of the complex to the caveolae in presence of calveolin-1 (CAV1) (PubMed:19546242). Essential for normal oligomerization of CAV1 …	43.953	392	sp|O54724|CAVN1_MOUSE	42	sp|O54724|CAVN1_MOUSE Caveolae-associated protein 1 OS=Mus musculus OX=10090 GN=Cavin1 PE=1 SV=1	sp|O54724|CAVN1_MOUSE	42	42	S	TQGEARATEEPSGTGSDELIKSDQVNGVLVL	263.06	170.92	ATEEPSGT(0.001)GS(0.999)DELIK	AT(-150)EEPS(-70)GT(-29)GS(29)DELIK	10	2	-0.26948	1.14135e+06	1.22022e+06	1.19194e+06	1.1845e+06	990974	1.11831e+06	786186	965157	1.22727	0.0920851
O54774	AP-3 complex subunit delta-1	Ap3d1	FUNCTION: Part of the AP-3 complex, an adaptor-related complex which is not clathrin-associated. The complex is associated with the Golgi region as well as more peripheral structures. It facilitates the budding of vesicles from the Golgi membrane and may be directly involved in trafficking to lysosomes (By similarity). Involved in process of CD8+ T-cell and NK cell degranulation (By similarity). …	135.08	1199	sp|O54774|AP3D1_MOUSE	760	sp|O54774|AP3D1_MOUSE AP-3 complex subunit delta-1 OS=Mus musculus OX=10090 GN=Ap3d1 PE=1 SV=1	sp|O54774|AP3D1_MOUSE	760	760	S	KKEKGKRRHSSLPTESDEDIAPAQRVDIITE	254.38	233.43	HSSLPTES(1)DEDIAPAQR	HS(-71)S(-64)LPT(-39)ES(39)DEDIAPAQR	8	3	1.1785	492018	862150	883633	745934	727567	1.69505e+06	1.39384e+06	1.27215e+06	0.586357	0.167833
O54786	DNA fragmentation factor subunit alpha	Dffa	FUNCTION: Inhibitor of the caspase-activated DNase (DFF40).	36.572	331	sp|O54786|DFFA_MOUSE	314	sp|O54786|DFFA_MOUSE DNA fragmentation factor subunit alpha OS=Mus musculus OX=10090 GN=Dffa PE=1 SV=2	sp|O54786|DFFA_MOUSE	314	314	S	QVQSLHSLRNLSARRSPLPGEPQRPKRAKRD	94.804	53.517	S(1)PLPGEPQRPK	S(54)PLPGEPQRPK	1	2	-0.19708	52993.1	88738.6	78190.7	73307.5	83240.5	121569	126564	110458	0.66367	0.0984341
O54824	Pro-interleukin-16	Il16	FUNCTION: Interleukin-16 stimulates a migratory response in CD4+ lymphocytes, monocytes, and eosinophils. Primes CD4+ T-cells for IL-2 and IL-15 responsiveness. Also induces T-lymphocyte expression of interleukin 2 receptor. Ligand for CD4.; FUNCTION: Isoform 1 may act as a scaffolding protein that anchors ion channels in the membrane.; FUNCTION: Isoform 2 is involved in cell cycle progression in…	141.43	1322	sp|O54824|IL16_MOUSE	680	sp|O54824|IL16_MOUSE Pro-interleukin-16 OS=Mus musculus OX=10090 GN=Il16 PE=1 SV=3	sp|O54824|IL16_MOUSE	680	680	S	TQTSSSTEGESRRSASPETPASPGKHPLLKR	49.097	49.097	S(0.041)AS(0.956)PET(0.002)PASPGK	S(-14)AS(14)PET(-26)PAS(-41)PGK	3	2	3.7476	39927.3		59203.7	49565.5	179255	130474		154864	0.320057	0.0567989
O54824	Pro-interleukin-16	Il16	FUNCTION: Interleukin-16 stimulates a migratory response in CD4+ lymphocytes, monocytes, and eosinophils. Primes CD4+ T-cells for IL-2 and IL-15 responsiveness. Also induces T-lymphocyte expression of interleukin 2 receptor. Ligand for CD4.; FUNCTION: Isoform 1 may act as a scaffolding protein that anchors ion channels in the membrane.; FUNCTION: Isoform 2 is involved in cell cycle progression in…	141.43	1322	sp|O54824|IL16_MOUSE	942	sp|O54824|IL16_MOUSE Pro-interleukin-16 OS=Mus musculus OX=10090 GN=Il16 PE=1 SV=3	sp|O54824|IL16_MOUSE	942	942	S	KALSPDPLLRLLTTQSEDTQGPGLKMPSQRA	77.347	70.806	LLTTQS(0.991)EDT(0.008)QGPGLK	LLT(-49)T(-42)QS(21)EDT(-21)QGPGLK	6	2	-0.72563	20085	25752.3	26113.7	23983.7	13020	27028.8		20024.4	1.19772	0.543645
[truncated: 1,785 more rows]

## Sheet: E14.5
																					KitlgΔ/+(E14.5)				WT(E14.5)
[truncated: 3,430 more rows]

## Sheet:  WT (P2 vs E14.5)
																					WT(P2)				WT(E14.5)
[truncated: 2,352 more rows]

## Sheet: Kitlg (P2 vs E14.5)
																					KitlgΔ/+(P2)				KitlgΔ/+(E14.5)
[truncated: 2,369 more rows]

## Sheet: Kitlg-NH vs WT (4 Week)
																	KitlgΔ/+ -NH (4 Week)				WT (4 week)
[truncated: 3,382 more rows]

[truncated: 2 more sheets: Kitlg-HI vs WT (4 Week), Kitlg-HI vs Kitlg-NH (4 Week)]
